# Supplementary material for: Identification of Cassava MicroRNAs under Abiotic Stress
Source: Int J Genomics. 2013 Nov 14;2013:857986. doi: 10.1155/2013/857986 (PMC3845235; doi:10.1155/2013/857986)
Supplement: Supplementary file 2 [file 857986.f2.xlsx]

## Sheet: Cassava miRNAs
Conserved miRNA
New miRNA
Conserved/Non-Conserved	MicroRNA Family	smallRNA Name	MicroRNA Sequence	Pre-MicroRNA Sequence	Target_Gene_Accession
Conserved	miR408	sRNA001.00000167_x21_x2216	AAGACTGGGAACAGGCAGAGCATG	AAGACTGGGAACAGGCAGAGCATGGGTGGAACTATTAACACAAGTATCTGTTTTAGCACCACCCATGCACTGCCTCTTCCCTGGCTTGC	cassava4.1_006512m|PACid:17978958, cassava4.1_007021m|PACid:17977090, cassava4.1_007037m|PACid:17984575, cassava4.1_019302m|PACid:17962578, cassava4.1_027044m|PACid:17964720
Conserved	miR6445	sRNA001.00000639_x22_x587	TTCATTCCTCTTCCTAAAATGG	TTCATTCCTCTTCCTAAAATGGTTTCTCTTTCTTCTCTGTATTTGTATAATTTTGAACTAAGCGAATCTATTTTAGGAAGGGAACGAATA	cassava4.1_012682m|PACid:17962861, cassava4.1_027914m|PACid:17982782, cassava4.1_030820m|PACid:17963202
Conserved	miR394	sRNA001.00001455_x20_x244	TTGGCATTCTGTCCACCTCC	TTGGCATTCTGTCCACCTCCCATCTATGGAAATCTTCTCTTTTTCTTTTGTGGAGGTGGGCATACTGTCAAGTG	cassava4.1_007038m|PACid:17977927, cassava4.1_007255m|PACid:17961575
Conserved	miR396	sRNA001.00001492_x21_x238	GTTCAATAAAGCTGTGGGAAG	TTCCACAGCTTTCTTGAACTGCATCTACTATGAACTTGATGATTGTTGCATGGCGGATTCTTGTTTTTGTTTTGTTGCGGTTCAATAAAGCTGTGGGAAG	cassava4.1_000549m|PACid:17992041, cassava4.1_003493m|PACid:17990126, cassava4.1_007962m|PACid:17964637, cassava4.1_009444m|PACid:17979345, cassava4.1_034178m|PACid:17960377
Conserved	miR827	sRNA001.00002524_x21_x137	TTAGATGACCATCAACAAACA	TTTGTTGATAGTCATCTACTCAATTTATTTTTAACCCATTAATTATTATGATTAGATGACCATCAACAAACA	cassava4.1_002956m|PACid:17979498, cassava4.1_009961m|PACid:17960104, cassava4.1_031331m|PACid:17983807
Conserved	miR157	sRNA001.00003071_x22_x114	GCTCTCTATGCTTCTGTCATCT	TTGACAGAAGATAGAGAGCACAGATGATGATGTGCAATTAATGGAACTCAGCATCTCACTCATTTGTGCTCTCTATGCTTCTGTCATCT	cassava4.1_000227m|PACid:17980006, cassava4.1_007832m|PACid:17992010, cassava4.1_016584m|PACid:17972240, cassava4.1_032422m|PACid:17986095, cassava4.1_033288m|PACid:17993812
Conserved	miR160	sRNA001.00003160_x21_x111	TGCCTGGCTCCCTGTATGCCA	TGCCTGGCTCCCTGTATGCCACAAGCTAGAGTTCAATCCCATCAGTGGACTGGCTGTCGCCGGTGGCGTGCGAGGAGCCAAGCATA	cassava4.1_000282m|PACid:17962752, cassava4.1_002668m|PACid:17968894, cassava4.1_002684m|PACid:17967245, cassava4.1_002960m|PACid:17968723, cassava4.1_002980m|PACid:17967195, cassava4.1_004122m|PACid:17971854, cassava4.1_034267m|PACid:17989951
Conserved	miR396	sRNA001.00003303_x21_x105	TTCCACAGCTTTCTTGAACTT	TTCCACAGCTTTCTTGAACTTCTTCTTCTTCATCTTCTGCTTGATTTTGGCTTAGAAGTTCAAGAAAGCTGTGGGAGA	cassava4.1_004088m|PACid:17963474, cassava4.1_009147m|PACid:17972430, cassava4.1_009580m|PACid:17965822, cassava4.1_011724m|PACid:17969228, cassava4.1_021423m|PACid:17961098, cassava4.1_021668m|PACid:17988255, cassava4.1_024195m|PACid:17973328, cassava4.1_025653m|PACid:17976022, cassava4.1_027848m|PACid:17990708, cassava4.1_029323m|PACid:17993897, cassava4.1_032760m|PACid:17976729, cassava4.1_032…
Conserved	miR171	sRNA001.00003673_x21_x95	TGATTGAGCCGTGCCAATATC	TGTTGGGATGGCTCAATCAAATCAAATCTCCCAAGGTTTGGGTCCTTTAATCTGATTGAGCCGTGCCAATATC	cassava4.1_011258m|PACid:17973258
Conserved	miR395	sRNA001.00005833_x21_x57	CTGAAGTGTTTGGGGGAACTC	GTTCCCCTGATCACTTCACTGGGGTGGGCTACAGTTTCCAGGAAACCCTACTGAAGTGTTTGGGGGAACTC	cassava4.1_000210m|PACid:17965900, cassava4.1_025971m|PACid:17983629, cassava4.1_026478m|PACid:17960057
Conserved	miR167	sRNA001.00006395_x22_x52	TGAAGCTGCCAGCATGATCTGA	TGAAGCTGCCAGCATGATCTGAACTTATCTCTACCAAGGGAAATATCAGATCATGTGGTAGCCTCATC	cassava4.1_004345m|PACid:17993534, cassava4.1_015606m|PACid:17966519
Conserved	miR160	sRNA001.00011199_x21_x29	TGCCTGGCTCCCTGAATGCCA	TGCCTGGCTCCCTGAATGCCATCTAAGAAGCTTGTCAAAGGATGTTGGCAACCTTCCTACTTGGCATGAGGGGAGTCATGCAGG	cassava4.1_000225m|PACid:17980027, cassava4.1_000282m|PACid:17962752, cassava4.1_002668m|PACid:17968894, cassava4.1_002684m|PACid:17967245, cassava4.1_002960m|PACid:17968723, cassava4.1_002980m|PACid:17967195, cassava4.1_004122m|PACid:17971854
Conserved	miR166	sRNA001.00012031_x21_x27	GGAATGTTGTTTGGCTCGAGG	GGAATGTTGTTTGGCTCGAGGCGATATAGGTTTGATCTTTTATCTTTGACTTCTGGGATTATTTTTTCTCGTGAAAATTCAAAGATATATATATATAGCCCTATGTAATCTCGGACCAGGCTTCATTCCCG	cassava4.1_001726m|PACid:17985494, cassava4.1_002217m|PACid:17978284, cassava4.1_005980m|PACid:17981871, cassava4.1_008853m|PACid:17986765, cassava4.1_026459m|PACid:17963315, cassava4.1_031556m|PACid:17977576, cassava4.1_031700m|PACid:17974294
Conserved	miR169	sRNA001.00015003_x21_x22	CAGCCAAGGATGACTTGCCGG	CAGCCAAGGATGACTTGCCGGCTAGCTCTAGTATACTAGTATGCTTATATTTTTCCATTTAACTGGCAACTAGATGGTCGGCAAGTCATCTCTGGCTACC	cassava4.1_001994m|PACid:17992868, cassava4.1_002387m|PACid:17965620, cassava4.1_004440m|PACid:17983077, cassava4.1_006650m|PACid:17970733, cassava4.1_021412m|PACid:17966360, cassava4.1_023473m|PACid:17973175, cassava4.1_024031m|PACid:17982378, cassava4.1_027750m|PACid:17989095, cassava4.1_031313m|PACid:17972002
Conserved	miR399	sRNA001.00020393_x21_x16	TGCCAAAGGAGATTTGCCCGG	GGGTAAACTCTCCATTGGCAGGCAGCCACTTACAGAACTAATTTGCATTGTTTGGTTTAGTGTGCCCTCTGCCAAAGGAGATTTGCCCGG	cassava4.1_001409m|PACid:17966603, cassava4.1_004706m|PACid:17987010, cassava4.1_021288m|PACid:17980566
Conserved	miR319	sRNA001.00021768_x22_x15	TTGGACTGAAGGGAGCTCCCTT	GAGAGCTTTCTTCAGTCCACTCATGGGTGGCAATAAGATTTAATTAGCTGCCGACTCATTCATCCAAATACTGAGTTAAAGGGCTAGCTGAGGAGGTTACCCAGTAAATGAGTGAATGAAGCGGGAGACAAATTGAATCTTAAGCTTCCTGTACTTGGACTGAAGGGAGCTCCCTT	cassava4.1_001661m|PACid:17973922, cassava4.1_004606m|PACid:17973054, cassava4.1_005846m|PACid:17981831, cassava4.1_006246m|PACid:17960899, cassava4.1_007321m|PACid:17962665, cassava4.1_009808m|PACid:17965663, cassava4.1_019550m|PACid:17990393, cassava4.1_024052m|PACid:17970192
Conserved	miR535	sRNA001.00023157_x21_x14	TGACGACGAGAGAGAGCACGC	TGACGACGAGAGAGAGCACGCATGTTAGCATTCATGCTGTGATCATGGTTGTCTACAAGTGTGCTCCCTACCGTCGTCATG	cassava4.1_002016m|PACid:17961287
Conserved	miR157	sRNA001.00029058_x22_x11	TGCTCTCTATGCTTCTGTCATC	TGACAGAAGATAGAGAGCACAGATGATGATATGCAATAATGGACTCTGCATCTCACTCCTTTGTGCTCTCTATGCTTCTGTCATC	cassava4.1_000227m|PACid:17980006, cassava4.1_007832m|PACid:17992010, cassava4.1_032422m|PACid:17986095, cassava4.1_033288m|PACid:17993812
Conserved	miR398	sRNA001.00029292_x24_x11	TTATGTGTTCTCAGGTCGCCCCTG	GGAGCGACCTGAGATCACATGTGGACACCCTAAGATCTTCCCTTATCTTCCAAGGATTGTGTTCTTATGTGTTCTCAGGTCGCCCCTG	cassava4.1_000154m|PACid:17991827, cassava4.1_000158m|PACid:17991832
Conserved	miR172	sRNA001.00033427_x21_x9	AGAATCTTGATGATGCTGCAT	GTAGCACCATCAAGATTCACATGCAAATGCACGGTGGTGATTCTCTCTCCCTCTCCCTCCTCCCTCCTCTCTCTCTCTCCATCAACCAAAGTTCTTTGAAAGTGAGAATCTTGATGATGCTGCAT	cassava4.1_002563m|PACid:17967313, cassava4.1_005852m|PACid:17975365, cassava4.1_005961m|PACid:17973733, cassava4.1_006005m|PACid:17991704, cassava4.1_006069m|PACid:17980890, cassava4.1_006539m|PACid:17985377, cassava4.1_007151m|PACid:17972557, cassava4.1_008233m|PACid:17977116, cassava4.1_023500m|PACid:17967131, cassava4.1_025425m|PACid:17964034
Conserved	miR167	sRNA001.00044278_x22_x7	TGAAGCTGCCAGCATGATCTAA	TGAAGCTGCCAGCATGATCTAAACTTCCTTTTCTTTATAATCTGCATCAAAAGGAAAGATCAGATCATGTGGTAGCTTCACC	cassava4.1_015606m|PACid:17966519
Conserved	miR156	sRNA001.00044470_x23_x7	TGCTCACCTCTCTTTCTGTCAGC	TGACAGAAGAGAGTGAGCACACACAGGCAATTGTATGAGGCCATACCATTGCAGAGGTGTGTGCTCACCTCTCTTTCTGTCAGC	cassava4.1_005776m|PACid:17977138, cassava4.1_031766m|PACid:17984145
Conserved	miR482	sRNA001.00047143_x23_x7	TCTTACCTACACCGCCCATGCCT	GGATGGGTGGGTGGGTGAGATGACCAATTAATGGATCTCAATTGATTGTGTTCATCTTACCTACACCGCCCATGCCT	cassava4.1_000323m|PACid:17962515, cassava4.1_030208m|PACid:17984042
Conserved	miR156	sRNA001.00048080_x20_x7	ATTGGACTGAAGGGAGCTCC	AGCTCCTTTCAGTCCAATACGGAGGGCTGATCGCAGCAAGAGCTGCCATCTCATGCACCATGGCAATACTTGACATTAAAGAAATGTTAAAATGTTAAGTTTGGCCAAGTGCATGGTGTGGGAGCAACTCCTTCTGTGCTTCGCTCACCCATTGGACTGAAGGGAGCTCC	cassava4.1_004606m|PACid:17973054, cassava4.1_005846m|PACid:17981831, cassava4.1_013238m|PACid:17989499, cassava4.1_024052m|PACid:17970192
Conserved	miR390	sRNA001.00048981_x21_x7	AAGCTCAGGAGGGATAGCGCC	AAGCTCAGGAGGGATAGCGCCATGGATGTTTTTGTAATCGATCATGTCTCTAGATTCCTGGGTTTTGATCCTTCTGTAGCGCTATCCATCCTGAGTTCAA	cassava4.1_000577m|PACid:17976737, cassava4.1_000728m|PACid:17985647, cassava4.1_000970m|PACid:17987082, cassava4.1_012172m|PACid:17965792, cassava4.1_012283m|PACid:17965858, cassava4.1_021773m|PACid:17968203, cassava4.1_028601m|PACid:17977407
Conserved	miR171	sRNA001.00051126_x21_x6	TTGAGCCGCGCCAATATCACT	CGATATTGGTGAGGTTCAATCCGATGACGGATTTACACATTGAGTATTGTAAAAGACGATCTCAGATTGAGCCGCGCCAATATCACT	cassava4.1_003281m|PACid:17985973, cassava4.1_005963m|PACid:17965844
Conserved	miR169	sRNA001.00051523_x20_x6	AGCCAAGGATGACTTGCCGG	AGCCAAGGATGACTTGCCGGAAAAACTCTCCATAAATTTTCTGGTGATTCATCTTCGGTTTTTAATCAGAATTTCGGCAAGTTGTCCTTGGCTAC	cassava4.1_004440m|PACid:17983077, cassava4.1_009865m|PACid:17985040, cassava4.1_012637m|PACid:17992307, cassava4.1_021412m|PACid:17966360, cassava4.1_024031m|PACid:17982378
Conserved	miR393	sRNA001.00054038_x22_x6	TTCCAAAGGGATCGCATTGATC	TTCCAAAGGGATCGCATTGATCTGATGATTTCTGCTGATTCGTCTCAATGATCGTTAATCATCATTTTTGTTCATTGGATCATGCGATCCCTTTAGAATT	cassava4.1_004294m|PACid:17981483, cassava4.1_004395m|PACid:17991325, cassava4.1_004514m|PACid:17976112, cassava4.1_004520m|PACid:17991341, cassava4.1_006180m|PACid:17985050
Conserved	miR164	sRNA001.00073121_x21_x5	TGGAGAAGCAGGGCACATGCT	TGGAGAAGCAGGGCACATGCTAAATCTATCAGCATTATAATCTGAGAATTTCGCATGTGCCCTGATTCTCCAGC	cassava4.1_010528m|PACid:17974117, cassava4.1_010996m|PACid:17989484, cassava4.1_020925m|PACid:17985095, cassava4.1_024594m|PACid:17963613, cassava4.1_025545m|PACid:17978771, cassava4.1_026590m|PACid:17968973, cassava4.1_026876m|PACid:17970254, cassava4.1_027268m|PACid:17984068, cassava4.1_029889m|PACid:17973439, cassava4.1_030111m|PACid:17971880, cassava4.1_031247m|PACid:17987134
Conserved	miR166	sRNA001.00074787_x20_x4	TCTCGGACCAGGCTTCATTC	ATGCTGTCTGGTTCGAGACCATTCACTTGGAACTTTACTCAAACAGCTTCTGAATGATCTCGGACCAGGCTTCATTC	cassava4.1_026822m|PACid:17961097, cassava4.1_029393m|PACid:17973520, cassava4.1_033854m|PACid:17975236
Conserved	miR160	sRNA001.00079513_x20_x4	TGCCTGGCTCCCTGTATGCC	TGCCTGGCTCCCTGTATGCCGCAAGCTAGAGTTCAATCCCCACTGTGGATTGGCTGTTGCCGGTGGCGTGCGAGGAGCCAAGCATA	cassava4.1_000282m|PACid:17962752, cassava4.1_002668m|PACid:17968894, cassava4.1_002684m|PACid:17967245, cassava4.1_002960m|PACid:17968723, cassava4.1_002980m|PACid:17967195, cassava4.1_004122m|PACid:17971854, cassava4.1_034267m|PACid:17989951
Conserved	miR156	sRNA001.00091157_x20_x4	TGACAGAAGATAGAGGGCAC	TGACAGAAGATAGAGGGCACAGATGATGATGAAATGCATAAAGTATGCATCTCAATCCTTTGCGCTCTCTACTCTTCTGCCAT	cassava4.1_004204m|PACid:17991174, cassava4.1_005580m|PACid:17969197, cassava4.1_005991m|PACid:17983283, cassava4.1_006155m|PACid:17975379, cassava4.1_006419m|PACid:17961556, cassava4.1_006701m|PACid:17977888, cassava4.1_008947m|PACid:17988659, cassava4.1_009507m|PACid:17977892, cassava4.1_009657m|PACid:17961594, cassava4.1_009971m|PACid:17979327, cassava4.1_029311m|PACid:17979940
Conserved	miR397	sRNA001.00093957_x22_x4	TCATTGAGTGCAGCGTTGATGA	TCATTGAGTGCAGCGTTGATGAATTCCCTGCAATTTTCTGGAATTTGGGGATGATTTCACCAGCGCTGCATTCAATCATG	cassava4.1_004370m|PACid:17980936, cassava4.1_004438m|PACid:17978052, cassava4.1_004450m|PACid:17983897, cassava4.1_004761m|PACid:17966385, cassava4.1_004785m|PACid:17986381, cassava4.1_004799m|PACid:17985372, cassava4.1_005501m|PACid:17991884, cassava4.1_006971m|PACid:17959725, cassava4.1_021113m|PACid:17975883, cassava4.1_022529m|PACid:17986343, cassava4.1_023475m|PACid:17977560, cassava4.1_027…
Conserved	miR477	sRNA001.00102291_x21_x4	ACTCTCCCTCAAGGGCTTCTG	ACTCTCCCTCAAGGGCTTCTGCGTGTTTCTGGTCGAAAGACCAAATACTTACGCAGAAGACCTTAGGGAGAGTGG	cassava4.1_028810m|PACid:17970663
Conserved	miR2950	sRNA001.00117042_x21_x3	TTCCATCTCTTGCACACTGGA	TTCCATCTCTTGCACACTGGACCAGTAAATTTCGGCCACTTCAGCACTGGTTGGTGTGCAAGTGATGGAATA	cassava4.1_008586m|PACid:17970533, cassava4.1_008692m|PACid:17987978, cassava4.1_028745m|PACid:17963960, cassava4.1_033242m|PACid:17963913
Conserved	miR171	sRNA001.00139788_x22_x3	TGATTGAGCCGTGCCAATATCT	ATGTTGGCTCGGTTCACTCAGACAAATTACTATGTTTTACTACAAGCATGTTATGGTCTTTGATTGAGCCGTGCCAATATCT	cassava4.1_011258m|PACid:17973258
Conserved	miR167	sRNA001.00141148_x23_x3	GGTCATGCTCTGACAGCCTCACT	TGAAGCTGCCAGCATGATCTAGCTTTGGTTAGAGCGACAGAGAGAGCTGCTAACCCTAGCTAGGTCATGCTCTGACAGCCTCACT	cassava4.1_003793m|PACid:17961352
Conserved	miR156	sRNA001.00143389_x21_x3	TGACAGAAGAGAGTGAGCACT	TGACAGAAGAGAGTGAGCACTTATGGTTTTCGTGCATGGATCTTCATGCTTGAAGCTATGTGTGCTCACTCTCTATCTGTCATC	cassava4.1_005580m|PACid:17969197, cassava4.1_005991m|PACid:17983283, cassava4.1_006155m|PACid:17975379, cassava4.1_006419m|PACid:17961556, cassava4.1_006701m|PACid:17977888, cassava4.1_007211m|PACid:17961543, cassava4.1_008167m|PACid:17977270, cassava4.1_008947m|PACid:17988659, cassava4.1_009507m|PACid:17977892, cassava4.1_009657m|PACid:17961594, cassava4.1_019305m|PACid:17967956, cassava4.1_029…
Conserved	miR159	sRNA001.00158276_x24_x3	TTTGGATTGAAGGGAGCTCTACAT	GTGGAGCTCCTTGAAGTCCAATAGAGGATCTTGCTGGGTAGATTGAGCTGCTGAGCTATGGATCCCACAGCCCTATCTCATAATAAAGACTTTAGTCTTCTTGGATAGGCTTGTGGCTTGCATATCTCAGGAGCTTCATTACCTCTTATGTTAGATCCTTGTTTGGATTGAAGGGAGCTCTACAT	cassava4.1_002814m|PACid:17985347, cassava4.1_021857m|PACid:17985170, cassava4.1_022856m|PACid:17988836, cassava4.1_025907m|PACid:17979537
Conserved	miR169	sRNA001.00246839_x20_x2	TAGCCAAGGATGACTTGCCT	TAGCCAAGGATGACTTGCCTATCTCCTCCAACAGGGTTTCAAACAGATGAATAATGCAGAAGAATGCGGTGGGATTAATCTGGATTTGGAGCTCTTTTGTGGCTCATAGGCAGTCTCCTTCGGCTAGTC	cassava4.1_004440m|PACid:17983077, cassava4.1_006552m|PACid:17978222, cassava4.1_023473m|PACid:17973175, cassava4.1_024031m|PACid:17982378
Conserved	miR156	sRNA001.00248315_x21_x2	GACAGAAGATAGAGAGCACAG	GACAGAAGATAGAGAGCACAGATGATGATGAAATGCATAAAGTTTGCATCTCACTCCTTTGTGCTCTCTACTCTTCTGTCAT	cassava4.1_000020m|PACid:17974156, cassava4.1_004204m|PACid:17991174, cassava4.1_005580m|PACid:17969197, cassava4.1_005991m|PACid:17983283, cassava4.1_006155m|PACid:17975379, cassava4.1_006419m|PACid:17961556, cassava4.1_006701m|PACid:17977888, cassava4.1_008947m|PACid:17988659, cassava4.1_009507m|PACid:17977892, cassava4.1_009657m|PACid:17961594, cassava4.1_009971m|PACid:17979327, cassava4.1_018…
Conserved	miR390	sRNA001.00281289_x21_x2	CGCTATCCATCCTGAGTTTCA	AAGCTCAGGAGGGATAGCGCCATGGATGATTTAATATAAGCCCTCTTTTTCTTCATGGGTTTTCTTCTATGATCTCTCTATAGCGCTATCCATCCTGAGTTTCA	cassava4.1_029616m|PACid:17989551
Conserved	miR156	sRNA001.00295285_x21_x2	GTGACAGAAGAGAGTGAGCAC	GTGACAGAAGAGAGTGAGCACGCATGGCTTTCGTGCATGGCTGTTCATGCTTGAAGCTATGAGTGCTCACCCTCTATCTGTCGCCC	cassava4.1_005580m|PACid:17969197, cassava4.1_005991m|PACid:17983283, cassava4.1_006155m|PACid:17975379, cassava4.1_006419m|PACid:17961556, cassava4.1_006701m|PACid:17977888, cassava4.1_008947m|PACid:17988659, cassava4.1_009507m|PACid:17977892, cassava4.1_009657m|PACid:17961594, cassava4.1_019305m|PACid:17967956, cassava4.1_029311m|PACid:17979940
Conserved	miR393	sRNA001.00340392_x21_x1	TCCAAAGGGATCGCATTGATC	TCCAAAGGGATCGCATTGATCCTAAAACTCTTCTCTTTCATAATTTAATCTCTCTTTTGGATCATGCTATCCCTTTGGATT	cassava4.1_004294m|PACid:17981483, cassava4.1_004395m|PACid:17991325, cassava4.1_004514m|PACid:17976112, cassava4.1_004520m|PACid:17991341, cassava4.1_006180m|PACid:17985050
Conserved	miR166	sRNA001.00375242_x22_x1	GGAATGTTGTCTGGCTCGAGGC	GGAATGTTGTCTGGCTCGAGGCCACTAACTAGATCTGTAATTTTTATCTCTGAATTTGTATTGAGATATGATTGATGATCATGAGTTAGTGACGTCGGACCAGGCTTCATTCCCC	cassava4.1_002236m|PACid:17975912
Conserved	miR396	sRNA001.00397959_x23_x1	TTCCACAGCTTTCTTGAACTTTC	TTCCACAGCTTTCTTGAACTTTCTTTTACTGCTTAGGAAGCTCAAGAAAGCTGTGGGAGA	cassava4.1_005259m|PACid:17962717, cassava4.1_032797m|PACid:17963252, cassava4.1_033858m|PACid:17961795
Conserved	miR394	sRNA001.00400146_x21_x1	TTTGGCATTCTGTCCACCTCC	TTTGGCATTCTGTCCACCTCCATATATAAGAGTTTAATAATAATTCTTGGAGGTGGCCAGCATGCCAAACT	cassava4.1_000011m|PACid:17990379, cassava4.1_000827m|PACid:17968570, cassava4.1_007038m|PACid:17977927, cassava4.1_007255m|PACid:17961575
Conserved	miR394	sRNA001.00405541_x21_x1	AGGTGGGCATACTGCCAACTG	ATTGGCATTCTGTCCACCTCCCATCTGTAGAAATCTGTCTCTCTCACGAGCTCACATGGAGGTGGGCATACTGCCAACTG	cassava4.1_023056m|PACid:17989011
Conserved	miR160	sRNA001.00430782_x21_x1	TGCCTGGTTCCCTGTATGCCA	TGCCTGGTTCCCTGTATGCCACAAGCCGACTCCAATCCCTTCTCTCGATTGGCTCTTGTTGGTGGCATGCACGGACTCAAGCACA	cassava4.1_000282m|PACid:17962752, cassava4.1_002668m|PACid:17968894, cassava4.1_002684m|PACid:17967245, cassava4.1_002960m|PACid:17968723, cassava4.1_002980m|PACid:17967195, cassava4.1_004122m|PACid:17971854
Conserved	miR171	sRNA001.00461211_x21_x1	CGAGCCGAACCAATATCACTC	CGAGCCGAACCAATATCACTCTTGTATGCTTCTTTCTGTTTTCG	cassava4.1_007266m|PACid:17986911, cassava4.1_017364m|PACid:17983585
Conserved	miR160	sRNA001.00479213_x22_x1	GGCGTATGAGGAGCCATGCATA	TGCCTGGCTCCCTGTATGCCATTTGCAGAGCCCACCGGAGAATCGATGGCCTCCGTGGATGGCGTATGAGGAGCCATGCATA	cassava4.1_009341m|PACid:17993389, cassava4.1_029579m|PACid:17973322
Conserved	miR156	sRNA001.00500701_x23_x1	GCTCACTTCTCTTTCTGTCAGCT	TTGACAGAAGAGAGTGAGCACACAGAGGCATTTGTATAAATCTATACCCTTGCTTTTGCGTGCTCACTTCTCTTTCTGTCAGCT	cassava4.1_021089m|PACid:17985077, cassava4.1_030967m|PACid:17993137
Conserved	miR164	sRNA001.00518561_x21_x1	CACGTGCTCCCCTTCTCCAAC	TGGAGAAGCAGGGCACGTGCAAACTCCATGGCTTCTCAAATGCCATTCATCTCTTTTGCACGTGCTCCCCTTCTCCAAC	cassava4.1_018362m|PACid:17983868
Conserved	miR169	sRNA001.00594667_x21_x1	TAGCCAAGGATGACTTGCCCG	TAGCCAAGGATGACTTGCCCGCTACACTGAGAAGGCTTTGATCTTGTTTGCTGTTAGAACTTTTTTTTGGCTTTGGGCAATCATCCTTGGTTATG	cassava4.1_004440m|PACid:17983077, cassava4.1_006552m|PACid:17978222, cassava4.1_023473m|PACid:17973175, cassava4.1_024031m|PACid:17982378
Conserved	miR156	sRNA001.00598504_x20_x1	TGACAGAAGAGAGAGAGCAC	TGACAGAAGAGAGAGAGCACAACCCGCCATTGGCTGAAGAGAGTCTTTACTTTTGTTGGGAGTGTGCTCTCCCGTCTTCTGTCATC	cassava4.1_001182m|PACid:17963415, cassava4.1_001566m|PACid:17966076, cassava4.1_003570m|PACid:17985024, cassava4.1_004204m|PACid:17991174, cassava4.1_005580m|PACid:17969197, cassava4.1_005991m|PACid:17983283, cassava4.1_006155m|PACid:17975379, cassava4.1_006419m|PACid:17961556, cassava4.1_006701m|PACid:17977888, cassava4.1_008947m|PACid:17988659, cassava4.1_009507m|PACid:17977892, cassava4.1_009…
Conserved	miR164	sRNA001.00608909_x24_x1	CTGGAGAAGCAGGGCACGTGCAAT	CTGGAGAAGCAGGGCACGTGCAATTTCTCTCGAAATTGCACGTGCTCCCCTTCTCCAACA	cassava4.1_010528m|PACid:17974117, cassava4.1_010869m|PACid:17976386, cassava4.1_010996m|PACid:17989484, cassava4.1_020925m|PACid:17985095, cassava4.1_026590m|PACid:17968973, cassava4.1_026876m|PACid:17970254, cassava4.1_029889m|PACid:17973439, cassava4.1_031247m|PACid:17987134
Conserved	miR828	sRNA001.00644411_x22_x1	TCTTGCTCAAATGAGTATTCCA	TCTTGCTCAAATGAGTATTCCAATCACAGTTGCATTTTGCATACACAATCTCCTTTGCTTTTCTTTCAGTATCTCCACTGTAAATTTTGTGGTTGCTGATGCTGCTGTGTCTCTGAGATGCTCATTTGAGCAAGTAA	cassava4.1_002783m|PACid:17970050, cassava4.1_003121m|PACid:17985815, cassava4.1_003341m|PACid:17978297, cassava4.1_023605m|PACid:17959845, cassava4.1_030774m|PACid:17976052
Conserved	miR166	sRNA001.00045840_x23_x7	GGAATGTTGTCTGGCTCGAGGAC	GGAATGTTGTCTGGCTCGAGGACTCTCTTTTGATGCTTTTACATACAGATCTAAGCATATTGATCAACTGCTAGTGTCGTCGGACCAGGCTTCATTCCCC	---
Conserved	miR167	sRNA001.00079133_x24_x4	ATCAGATCATGTGGCAGTTTCACC	TGAAGCTGCCAGCATGATCTTAATCTCCCTCCATCGTTGAGGGAAGATCAGATCATGTGGCAGTTTCACC	---
Conserved	miR399	sRNA001.00307280_x24_x2	GTGCGATTCTCCTTTGGCAGGAAT	GTGCGATTCTCCTTTGGCAGGAATTTGGTATTCTGCTGTTAACCAGTCTGCTAAACTGATTGCTGCCAAAGGAGAATTGCCCTG	---
Non-Conserved	---	sRNA001.00014758_x21_x22	GCTCTCTACTCTTCTGTCATC	TGATAGAAGATAGCGAGCACAGATGATGATGAAATGCATAAAGTCTGCATCTCACTCCTTTGTGCTCTCTACTCTTCTGTCATC	cassava4.1_025416m|PACid:17978936, cassava4.1_033288m|PACid:17993812
Non-Conserved	---	sRNA001.00020252_x21_x16	TCAAGAAAGCTGTGGGAGAAC	TTTTCCACAGCTTTCTTGAACTTCTTCTTCTTCTTCTTGTTCTAGCTGGCTTCTTATTTCTTGTTGTGTGCATGGCATTCTTAGAAGTTCAAGAAAGCTGTGGGAGAAC	cassava4.1_026847m|PACid:17979021, cassava4.1_000961m|PACid:17968041, cassava4.1_030623m|PACid:17963091, cassava4.1_023705m|PACid:17963111, cassava4.1_031642m|PACid:17974775
Non-Conserved	---	sRNA001.00021133_x22_x15	TTGACAACGAGAGAGAGCACGT	TTGACAACGAGAGAGAGCACGTTTGTCAGCATTTTGTGTTAGGGTCATGACTGTTTACAAGCGTGCTCCCTATCGTTGTCATAA	cassava4.1_009709m|PACid:17964594, cassava4.1_009711m|PACid:17960731, cassava4.1_000769m|PACid:17991676
Non-Conserved	---	sRNA001.00024913_x21_x13	ACAGAAGAGAGTGAGCACACA	ACAGAAGAGAGTGAGCACACATGGCATTTTCCTGCATGACTTTACATGCTCGAAGCTCTGCGTGCTTACTCTCTATCTGTCA	cassava4.1_029311m|PACid:17979940, cassava4.1_006155m|PACid:17975379, cassava4.1_005580m|PACid:17969197, cassava4.1_009657m|PACid:17961594, cassava4.1_009507m|PACid:17977892, cassava4.1_008947m|PACid:17988659, cassava4.1_006701m|PACid:17977888, cassava4.1_006419m|PACid:17961556, cassava4.1_005991m|PACid:17983283, cassava4.1_003933m|PACid:17979128, cassava4.1_011091m|PACid:17978257, cassava4.1_033…
Non-Conserved	---	sRNA001.00026428_x24_x12	ATTGGAAAATGGGAGAAAAAGTGC	ACTTATTTACACATTTTTCAGTTTAATTTATGGTTTTTATCTTGTTTTTACAGAAAAGGAAGAAATTGGAAAATGGGAGAAAAAGTGC	cassava4.1_015473m|PACid:17975268
Non-Conserved	---	sRNA001.00032036_x21_x10	CAACAAGCAAAGCATACTAGC	TAGTATGTTTTGCTTGTTGTATTAGTACCTTGCAAGTTGTATATATATAAAAGGTACTAATACAACAAGCAAAGCATACTAGC	cassava4.1_004147m|PACid:17982797, cassava4.1_010691m|PACid:17983758, cassava4.1_001405m|PACid:17980834, cassava4.1_005560m|PACid:17966232
Non-Conserved	---	sRNA001.00038612_x22_x8	TTCGGATCGTAAGGCAGAGTGT	TTCGGATCGTAAGGCAGAGTGTCCCTACGTTCAGATATGGTCATGAAAG	cassava4.1_002356m|PACid:17964462
Non-Conserved	---	sRNA001.00042363_x24_x7	TGGGACGGATTCGGATAGTTTAAA	TAAACGGGTTCGAGTTTTATTCAGATAATAATAATCGGGGTTTGGGACGGATTCGGATAGTTTAAA	cassava4.1_028715m|PACid:17984390
Non-Conserved	---	sRNA001.00044943_x24_x7	TATATGCAATTTGAACACAAGCAT	TATATGCAATTTGAACACAAGCATGCAGTTGGTCGTTACACTAAGTTGTGACGCAAGCCAGCTGCCTGCTTGTGTTTCGAATTATATATAAT	cassava4.1_006946m|PACid:17965906
Non-Conserved	---	sRNA001.00045940_x24_x7	CCGGGCTGTTACATAAAAAGGCGC	CCGGGCTGTTACATAAAAAGGCGCCTTTTTAATCCTTTTTATGTAATAGCCCGGAC	cassava4.1_011544m|PACid:17960049
Non-Conserved	---	sRNA001.00047853_x24_x7	AATTTTAACGGATTTACTAACGGA	AATTTTAACGGATTTACTAACGGATTTAAAAATCCGTTGGTAAATCTTAATATAAAAAATTTTATGTAAAAATTTACCAACGGATTTAAAATCCGTTGGTAAACCGTTAGTAATAC	cassava4.1_000191m|PACid:17982148, cassava4.1_000072m|PACid:17971359, cassava4.1_033251m|PACid:17983704
Non-Conserved	---	sRNA001.00048406_x20_x7	GGAATGTTGTCTGGCTCGAG	GGAATGTTGTCTGGCTCGAGGACTCTCTTTTGATGCTTTTACATACAGATCTAAGCATATTGATCAACTGCTAGTGTCGTCGGACCAGGCTTCATTCCCC	cassava4.1_002236m|PACid:17975912
Non-Conserved	---	sRNA001.00050838_x24_x6	AGGACTGCGCGGGCTTTGGACAGA	AGTCTAAAGGACTGCGCGGGCTTTGGACAGACGTTATTTGTTCGGTCTAAAGGACTGCGCGGGCTTTGGACAGA	cassava4.1_026727m|PACid:17974160
Non-Conserved	---	sRNA001.00051162_x24_x6	CAGATTTAGTAACGGATTGTTAAT	TTCAAAATCCGTTATTAAATTTATAAATAATTTTATTAAGTAACAGATTTAGTAACGGATTGTTAAT	cassava4.1_020910m|PACid:17966852, cassava4.1_005302m|PACid:17965570, cassava4.1_027233m|PACid:17965456
Non-Conserved	---	sRNA001.00053856_x25_x6	TACGGACGTACGAGAGAATCAGATC	TACGGACGTACGAGAGAATCAGATCTCTGCCACATATGTAATGGCCTCTGATTCTCTCTGTGCGCATGTAGA	cassava4.1_025536m|PACid:17988101
Non-Conserved	---	sRNA001.00060680_x24_x5	TGGAGGCTTGGAAGACTCATGAGC	TCATGATTTTCATGAGTTTTCACTTTGTTTTGAAGATTTTGAGCATTAAAGCAAGTTTGGAGGCTTGGAAGACTCATGAGC	cassava4.1_007038m|PACid:17977927, cassava4.1_000589m|PACid:17972224, cassava4.1_033332m|PACid:17963684
Non-Conserved	---	sRNA001.00061432_x22_x5	TCCTGTTCTGTTGTTTTGTGAG	GACACAATGGACACAGTGATGCCAGGTATGCTCACTTGTTCCTGTTCTGTTGTTTTGTGAG	cassava4.1_033810m|PACid:17959757, cassava4.1_006621m|PACid:17969144
Non-Conserved	---	sRNA001.00064064_x24_x5	ATACGGACATACGAGGGAATCAGA	ATACGGACATACGAGGGAATCAGATCTCTGCCCCATGCGTAACGGCCTCTGATTCTCCCTGTGTGCGTGTAG	cassava4.1_003425m|PACid:17977583, cassava4.1_000124m|PACid:17990124, cassava4.1_032346m|PACid:17990098
Non-Conserved	---	sRNA001.00064911_x21_x5	TTGATGGGAATGTTGTTTGGC	TTGATGGGAATGTTGTTTGGCTCGAGGCGATATAGGTTTGATCTTTTATCTTTGACTTCTGGGATTATTTTTTCTCGTGAAAATTCAAAGATATATATATATAGCCCTATGTAATCTCGGACCAGGCTTCATTCCCGTCAACC	cassava4.1_029356m|PACid:17969490, cassava4.1_006080m|PACid:17961857, cassava4.1_029329m|PACid:17968071
Non-Conserved	---	sRNA001.00070539_x21_x5	GGAGGTCATCGGGGAGAGTGG	ACTCTCCCTCAAAGGCTTCTAGCAGCGCCAGGCATATGTGCATGGCGAGGCTGGAGGTCATCGGGGAGAGTGG	cassava4.1_008407m|PACid:17982014
Non-Conserved	---	sRNA001.00077442_x22_x4	GTTCCCATGCCACCCATTTCTA	GAAATGGGTGGATGGGAGTGAAATTTAAAGAGTCTGGTGATAGAAATCGTTCCCATGCCACCCATTTCTA	cassava4.1_002631m|PACid:17976961
Non-Conserved	---	sRNA001.00078269_x22_x4	CCTCCGTGATTTTGCCTTCTTT	AGACTGGAGAGTCAGAGGATCTCCAAGATTCTGAGTTCCGATCTGGATTTTGTCCTTCACCTCCGTGATTTTGCCTTCTTT	cassava4.1_004694m|PACid:17963381
Non-Conserved	---	sRNA001.00081562_x24_x4	AGAGAACAAAGAAATAATATGAGG	TCATATTTTTATATGTTTTTTTTTAAAAGGACAAGAAAACTTTATTAATTGAAAGAGAACAAAGAAATAATATGAGG	cassava4.1_000859m|PACid:17961472, cassava4.1_010940m|PACid:17987572
Non-Conserved	---	sRNA001.00083826_x24_x4	ATGACAGAGATTGGTTGAAGCAGC	TGCCAGCCAGTTAATCTTCATTGCACATTGTTATTCTCATCTGATAGTAATTGGATTACAGTTTATGCGCATTAGATTGTCATATGAGAAGATAGATGACAGAGATTGGTTGAAGCAGC	cassava4.1_006123m|PACid:17982657
Non-Conserved	---	sRNA001.00084484_x24_x4	AGAGATTGGTTATGTGGAGCGTCT	ACGTTCTTTGGGCGATTTTTTGTGTAGGAGTTAATTAGCGAATATTTTCTAATTAATTTAAAACCTAAGGAGAGATTGGTTATGTGGAGCGTCT	cassava4.1_002614m|PACid:17978880, cassava4.1_002466m|PACid:17978799, cassava4.1_002393m|PACid:17970730, cassava4.1_030569m|PACid:17986240
Non-Conserved	---	sRNA001.00084486_x24_x4	ATTTTTAGATTAGTAACGGATTCA	ATTTTTAGATTAGTAACGGATTCAGTAACAGATTTTTTCCGTTACTAAATTAGAAATAAAAAAGCAGAATTTTAAAATAAAAGCACGGTATTTTATTCTCTAAAATTTAGTAACGGATTATAGAATCCATTACTAATTTTTGAATCA	cassava4.1_001292m|PACid:17976214
Non-Conserved	---	sRNA001.00084617_x20_x4	ATTTCGGACCAGGCTTCATT	ATTTCGGACCAGGCTTCATTCCCCCCAACAGGGCTTTGAATTGATTTGATATAT	cassava4.1_007073m|PACid:17985948, cassava4.1_005968m|PACid:17964195, cassava4.1_001674m|PACid:17983740, cassava4.1_001672m|PACid:17984157, cassava4.1_029393m|PACid:17973520, cassava4.1_026822m|PACid:17961097, cassava4.1_001673m|PACid:17971534, cassava4.1_001653m|PACid:17968895, cassava4.1_001649m|PACid:17980963, cassava4.1_001618m|PACid:17986922, cassava4.1_001600m|PACid:17978343, cassava4.1_001…
Non-Conserved	---	sRNA001.00085387_x21_x4	TGAGGCAAAAAAGATGATAGC	TATCATGTTTTTTCTCTTATTTCGTCATAATCAAACGGTAAAATGTGGAATCTTTACAGATTATAAGAGTTTGCAGTACATCTTGAATAAAAAAAAATTGAATCTGAGGCAAAAAAGATGATAGC	cassava4.1_008749m|PACid:17967794, cassava4.1_010944m|PACid:17982713, cassava4.1_007094m|PACid:17985984
Non-Conserved	---	sRNA001.00086105_x24_x4	TAGACTAGGAGAATGTAGAAGGGC	TAGACTAGGAGAATGTAGAAGGGCAGAATGTACCGTGGATGAACTTGTCTCACAAATGATATTGCGAAAACCCTGATCCAATGCAAACCTAACTACTTCCCTAAGCTCTAAA	cassava4.1_027950m|PACid:17972403
Non-Conserved	---	sRNA001.00089025_x20_x4	CGAATCGAAATGAATTAAAA	CGAATCGAAATGAATTAAAAATCGAACTAAATTTTTAAATTACTTCGGTTCGAT	cassava4.1_003742m|PACid:17964794, cassava4.1_011382m|PACid:17966023, cassava4.1_022913m|PACid:17969344
Non-Conserved	---	sRNA001.00089294_x20_x4	GAATGAGAATAGATAAGAGG	TTTCTATTTTTCCATGTTCCCACACTGTTGTGATGAATGAGAATAGATAAGAGG	cassava4.1_027320m|PACid:17989453, cassava4.1_033116m|PACid:17968051, cassava4.1_004430m|PACid:17991699, cassava4.1_024812m|PACid:17960650, cassava4.1_009702m|PACid:17985726, cassava4.1_021730m|PACid:17968563
Non-Conserved	---	sRNA001.00089610_x21_x4	CGGAAGTCATTCTTGCTCTAC	AGAGCCAAGAATGACTTGCCGGCCGGTGATCATAGATTATTGCTGTAGAGTGTAAAATGAGCTGCCGGAAGTCATTCTTGCTCTAC	cassava4.1_006332m|PACid:17989093, cassava4.1_025991m|PACid:17969901, cassava4.1_010884m|PACid:17970365
Non-Conserved	---	sRNA001.00095364_x22_x4	CATGAGTTTCGGCTCTGGAAGG	CATGAGTTTCGGCTCTGGAAGGAACTTTCGGCCGCCGAAGGTGCATGAG	cassava4.1_005349m|PACid:17977716, cassava4.1_028695m|PACid:17981773
Non-Conserved	---	sRNA001.00095595_x24_x4	CCGAACCGAACTGAAATCACCAAT	AGGTGATTTCGGTTCGGTTCGGTCTAATCGAAATTTTTGAATCTAAAACCGAACCGAACTGAAATCACCAAT	cassava4.1_005910m|PACid:17972825
Non-Conserved	---	sRNA001.00096139_x23_x4	CAAGAAAAAGATCAAGGATGCAG	CAAGAAAAAGATCAAGGATGCAGTCAAGAAGATGTATGATATTCAGGCCAAGAAAGTTAATACATTGATCAGGTTGTTCCTTAATCCTTTTTTTTTTGTG	cassava4.1_022804m|PACid:17967234
Non-Conserved	---	sRNA001.00096653_x24_x4	TGAGTTCCAGAAATGCAGAAGGGT	GTTTTAGTCGGTTTCTGGATCACCCCGTTATTGTCTTCATTGACGGTACCTCGGTGAGTTCCAGAAATGCAGAAGGGT	cassava4.1_032116m|PACid:17990514
Non-Conserved	---	sRNA001.00098771_x22_x4	GGCATTCCTACCGTTCGGTGGC	CACCGGACGGTAGGAATTCTGATACCGGAGTCTAGCCGGGTGTAATACCCGACTCGTTCAAGCATCGGCATTCCTACCGTTCGGTGGC	cassava4.1_007291m|PACid:17977555
Non-Conserved	---	sRNA001.00098800_x24_x4	ACGAAGATGAGGACAAGCTGGATG	ACGAAGATGAGGACAAGCTGGATGATTGAATTTTGATAGACTGAACAGATAATTCTGCTGATATTGTTCATAAATGCTAGTTTGCTGCTTATCTTTTTCT	cassava4.1_003548m|PACid:17961330
Non-Conserved	---	sRNA001.00098971_x24_x4	AGATGTTGGAATGGCTCAATCAAA	AGATGTTGGAATGGCTCAATCAAATCAAATCTCTCAAGGGTTCTTGGGTCCTTTAATCTGATTGAGCCGTGCCAATATCCCT	cassava4.1_001029m|PACid:17961079, cassava4.1_001049m|PACid:17972434, cassava4.1_022271m|PACid:17973311
Non-Conserved	---	sRNA001.00099182_x24_x4	TTTTTATTTATTTCAATTCGGTTC	ATCGAATTGAATTAATTTGAAAATTCAGTTTGATTTTTTATTTATTTCAATTCGGTTC	cassava4.1_003816m|PACid:17981636
Non-Conserved	---	sRNA001.00100174_x24_x4	CCGGGTTTTGGGCTTGTGGACGAC	CCGGGTTTTGGGCTTGTGGACGACCTGGCCTGTCATGCATGTTGAAGCCCAGTCCAAAACCGCGGGG	cassava4.1_013888m|PACid:17961842
Non-Conserved	---	sRNA001.00101195_x21_x4	TACAAATGACTTGCCTGAAGA	TTTAGGAGACAGTTTTTGGGGTTGAGGCGGCTGAGAATGCCTAAGGATGCTACTCACGCCCCGATTTTGCCTACAAATGACTTGCCTGAAGA	cassava4.1_001137m|PACid:17982927
Non-Conserved	---	sRNA001.00101967_x20_x4	ATCAGCAGAGGACAGAAAGA	ATCAGCAGAGGACAGAAAGAGTAACGAAATTTGTAATAGCTTAGAGTGGACATGTACTATTAACGAGATGTACTAGTTGTGTATACAGTTAAAGTTGTGCTTGACTTAGTGATTTTGTGGTGTAAATCTTTTGTTATGTACATGGTCT	cassava4.1_032564m|PACid:17988147, cassava4.1_005062m|PACid:17963545, cassava4.1_004588m|PACid:17986273, cassava4.1_007687m|PACid:17971708
Non-Conserved	---	sRNA001.00103960_x21_x4	TTATGCCCAATAGCGATAATT	CTATCTCTTTGGGTATAAAAGTAGAAAAATCACACTGAAATACGCTATTCTCAAACATTAAAATTAGGTTATGCCCAATAGCGATAATT	cassava4.1_022008m|PACid:17991435, cassava4.1_033581m|PACid:17963544, cassava4.1_022800m|PACid:17991773
Non-Conserved	---	sRNA001.00103975_x20_x4	GATTCCGCCGGAAAGTATGA	GATTCCGCCGGAAAGTATGAATTCCGATGCCGGGGTCTAGCCGGATATTACACTGCCGGGGTCTAGCCGGGTATTACACTGCCGGCGAGTCTC	cassava4.1_027024m|PACid:17992610, cassava4.1_000021m|PACid:17978576, cassava4.1_021182m|PACid:17988097, cassava4.1_020166m|PACid:17985912
Non-Conserved	---	sRNA001.00103988_x24_x4	ATTCAATTCGATTTCTGATCAAAA	CCGATCAAATCGAATTGAATCAGATCGATTCGATTCAATTCGATTTCTGATCAAAA	cassava4.1_008093m|PACid:17960009, cassava4.1_002876m|PACid:17982291
Non-Conserved	---	sRNA001.00104204_x23_x4	GGATTTCAAATCCGTTGGTAAAT	TTACCAACGGATTTAAAATCCGTTAGTAATATAATAGATTACCAACGGATTTCAAATCCGTTGGTAAAT	cassava4.1_022643m|PACid:17979936
Non-Conserved	---	sRNA001.00104830_x20_x3	TGGTGAGGAGATGGCTGTGG	GTACGCCTCTCTTCCTTGTACCTATCCGTGGGGTTACACATCTTGGATGCTGGTGAGGAGATGGCTGTGG	cassava4.1_006404m|PACid:17988376, cassava4.1_002343m|PACid:17966677, cassava4.1_009891m|PACid:17980560, cassava4.1_012419m|PACid:17988676, cassava4.1_000897m|PACid:17991003
Non-Conserved	---	sRNA001.00105095_x24_x3	ACAGGCGGTGGATCAAATATGAAT	ACAGGCGGTGGATCAAATATGAATTCAAGAATTCATATTTGATCCATCGACTGTAA	cassava4.1_010161m|PACid:17981584
Non-Conserved	---	sRNA001.00105741_x21_x3	ATTGGAGGAGTAGAATTTAAA	TAAATTTTAACTCTCTATAATTTTTTTTATGAAAATGAAAATTAAAAATTGGAGGAGTAGAATTTAAA	cassava4.1_022528m|PACid:17982777, cassava4.1_004044m|PACid:17993619, cassava4.1_000218m|PACid:17993492
Non-Conserved	---	sRNA001.00105945_x24_x3	AGTAGTGAAATAGCCTAACCCATA	AGTAGTGAAATAGCCTAACCCATACCTAGTGATGTCACTACTCTAGCTATGGGTTTGAGGATGTTACACATTTT	cassava4.1_005311m|PACid:17978963
Non-Conserved	---	sRNA001.00106897_x24_x3	CCACTGTGGGATAGCAAGAGAAGA	TTCTCTTGATATAGCCACTTGGTCTGCACAAAAAGGTGGAGCCACTGTGGGATAGCAAGAGAAGA	cassava4.1_031981m|PACid:17969437
Non-Conserved	---	sRNA001.00108259_x24_x3	TGACGTGACATGAGGAAGGACAGC	TGACGTGACATGAGGAAGGACAGCAGGCCTAGTCATCTCGCAGTCCTGCCTGCATGCGCCTCGAG	cassava4.1_003224m|PACid:17976660, cassava4.1_000584m|PACid:17982058
Non-Conserved	---	sRNA001.00109775_x24_x3	CTTCAGATCTGGTGCATTTGCTGT	CTTCAGATCTGGTGCATTTGCTGTCTTATCTGCAGATTGTTGCTGGTTCACTGATTTGGGCAGATCACCTGTTGTCTGTCTAGATGATCTGGGTAGATCACTCCTGGTCTCATCCATTTGTCCCAGTGATTTGGGCAAGTCAGGTTCTGCCTGGTCTGGTGATTTGGGCAGATCATCTGCAACCAGTAAGGCATAACAGTCTGCTGTC	cassava4.1_013822m|PACid:17986015, cassava4.1_004206m|PACid:17975372, cassava4.1_004778m|PACid:17960985, cassava4.1_026237m|PACid:17967351, cassava4.1_002614m|PACid:17978880, cassava4.1_002466m|PACid:17978799
Non-Conserved	---	sRNA001.00111980_x24_x3	TGAGGTCTTTGAGCGAGATTCAGG	TGAGGTTTTGCGCAAGATTCGGGCTCTGTGCCTGCCTGAGGTCTTTGAGCGAGATTCAGG	cassava4.1_008020m|PACid:17984076, cassava4.1_033080m|PACid:17990494
Non-Conserved	---	sRNA001.00112332_x20_x3	TGGTTGTGTGTAGATGCTTT	TGGTTGTGTGTAGATGCTTTAGTTTCGTAACGGCTCTTGTTGGCATTCTTTGCATTGCCGTG	cassava4.1_003743m|PACid:17988957, cassava4.1_018544m|PACid:17984333
Non-Conserved	---	sRNA001.00114462_x24_x3	AGGAGAAGAACATGTGTATTTAGG	AGGAGAAGAACATGTGTATTTAGGTGATTTTAGGACTGTAAGTGTCATTGGTAAAAACACAGTTCTTCTCAAAC	cassava4.1_032412m|PACid:17971592, cassava4.1_016289m|PACid:17971573, cassava4.1_008544m|PACid:17962878
Non-Conserved	---	sRNA001.00115510_x20_x3	GATTTTGAACCCTGGGATTT	ATCCCAGAAGTTAATCTCTTGGATTTTGAACCCTGGGATTT	cassava4.1_001136m|PACid:17991399, cassava4.1_034402m|PACid:17974925
Non-Conserved	---	sRNA001.00115688_x23_x3	GGGCATCTAGATACACCTCTTTG	GGGCATCTAGATACACCTCTTTGAATCGTAATTTCAGAGAGGTCACGTATTGGATGCTAAA	cassava4.1_000138m|PACid:17959916
Non-Conserved	---	sRNA001.00116357_x21_x3	CCTTTCGGATCTGGAGAGGGG	ACTTTCGGATCTGGAAAGGGGGTTCGGCTGCCGAAGGTGCCGCCGAAAGTGCCTGCCTTTCGGATCTGGAGAGGGG	cassava4.1_031556m|PACid:17977576, cassava4.1_026818m|PACid:17977963
Non-Conserved	---	sRNA001.00116919_x23_x3	GATGGTTGGTTGTACAGGAGGTC	CTTTCAGTCGATGAATTATCAGCTAAATAGATAATAAAGAAGTCTTCTAAATATGTATTAATTGATGGTTGGTTGTACAGGAGGTC	cassava4.1_000648m|PACid:17990106, cassava4.1_008794m|PACid:17965409
Non-Conserved	---	sRNA001.00117352_x24_x3	TGGTTAGGAGTGTGGTAGAGCAAC	TGGTTAGGAGTGTGGTAGAGCAACCTTCGCTCCATTATCTATATTTCTAATTACACTGGTTGGTTAAGGGTGTAGTAGAGCAACATTCGCTCCATTATCTATGTTTCTAATCACATTCGTTGGTTAGGGGTGGAGCGAACATTGCTCTACTACACCCTTAACCAACCAATGTGATTAGAAATATAGATAATGGAGCGAAAATTACTCTACCACAGTGCTAATCAAC	cassava4.1_007488m|PACid:17993584
Non-Conserved	---	sRNA001.00118234_x24_x3	TTCGGGCCGTTACAGAGAGGTACC	TTCGGGCCGTTACAGAGAGGTACCCGTTTCCGGGTCGTTACAGATGGATACCCCTCTGTAACGGCCTGAACC	cassava4.1_026136m|PACid:17972466
Non-Conserved	---	sRNA001.00118678_x24_x3	TTCCTAAGAACTAAGTAAAACGGT	TTCCTAAGAACTAAGTAAAACGGTGTGTTTTGATTTTGCTTGAAACGCACCGTTTAACTTGGTTCTTGGGAACG	cassava4.1_029770m|PACid:17960599
Non-Conserved	---	sRNA001.00118783_x24_x3	AAGTTGAAGAGGAATCTGAATAGC	TATTCCATTCCATCATTAATTATGATCCTGCTGCAGATGGCCAAGTTGAAGAGGAATCTGAATAGC	cassava4.1_005859m|PACid:17993468, cassava4.1_021888m|PACid:17992017, cassava4.1_009595m|PACid:17970809
Non-Conserved	---	sRNA001.00118862_x24_x3	AATAGTAACGGATTTAATAACGGA	AATAGTAACGGATTTAATAACGGAATGCAATCTATTATATAATTAGTAACGGATTTAGTAACGAATTTAATCCGTTACTATTT	cassava4.1_007006m|PACid:17967988, cassava4.1_002937m|PACid:17970371
Non-Conserved	---	sRNA001.00119448_x20_x3	CTATCTCCCTATTAGGTGGT	CATCCTGTAGGGAGGGATAGAGATGGGTCTGGTTCCCAGCATCACTTCAATTTCAAACTCTATCTCCCTATTAGGTGGT	cassava4.1_003630m|PACid:17965814, cassava4.1_001879m|PACid:17968801
Non-Conserved	---	sRNA001.00130431_x20_x3	AGAGTCAGAAGAAGATAAGG	AGAGTCAGAAGAAGATAAGGTTTTCGTATGTGTGAGTGAGTTTAGGAAGAATAGTTCATGCCTTCCTTTTTATCCTTTTTTTCTTTTTCCTCTAG	cassava4.1_014694m|PACid:17993094, cassava4.1_001029m|PACid:17961079, cassava4.1_001079m|PACid:17964302, cassava4.1_004217m|PACid:17965303, cassava4.1_021880m|PACid:17965874, cassava4.1_001939m|PACid:17973885
Non-Conserved	---	sRNA001.00134288_x24_x3	GAGGAATAGAATTTAAATATGAGA	TTATTTTTAAAAAATATTTTTTTGAAATGAAAATTGAGGAATAGAATTTAAATATGAGA	cassava4.1_009487m|PACid:17979965, cassava4.1_025269m|PACid:17982932, cassava4.1_025847m|PACid:17968658
Non-Conserved	---	sRNA001.00137702_x24_x3	ATCGAACCGAACCGAATAAGAGGG	ATCGAACCGAACCGAATAAGAGGGATAACTGAATCGAACCGATCTGGTACAGTTCAATTTGGTTCGGTCGGTTCGATCG	cassava4.1_027348m|PACid:17978910
Non-Conserved	---	sRNA001.00138124_x24_x3	AGTGGAATTCGAGGATGTCAGAGG	TCAGACATCGGAATTCTTATTGTCCAGTGGAATTCGAGGATGTCAGAGG	cassava4.1_033076m|PACid:17989800, cassava4.1_006445m|PACid:17977001, cassava4.1_004045m|PACid:17984112
Non-Conserved	---	sRNA001.00139044_x24_x3	TCCTTGTTGCGTTGGAAGAGAGGC	TCCTTGTTGCGTTGGAAGAGAGGCTTGCAAGGATAGAAGCCTTCCTGTCCGAGCAAAGGGATA	cassava4.1_014688m|PACid:17980219, cassava4.1_018274m|PACid:17960050, cassava4.1_000127m|PACid:17984024, cassava4.1_028975m|PACid:17975928
Non-Conserved	---	sRNA001.00140483_x20_x3	TCGGGGCTCGGACGATTGCC	TCGGGGCTCGGACGATTGCCTGTAACTGCGAGTCATGACT	cassava4.1_005621m|PACid:17966207
Non-Conserved	---	sRNA001.00140665_x22_x3	CCAGCAACAACCTGAAAAATCA	CCAGCAACAACCTGAAAAATCAATATGTTTTGTATGTCAAACTTCTGAAAATCTATGGCTTTGTGTTATTTGTGGTTTTGTTGGCT	cassava4.1_000562m|PACid:17990452
Non-Conserved	---	sRNA001.00142257_x21_x3	ATTCCGTCGGATAAATTTGCG	CTAATTTTTTTCGATGGATCAGAATTTTGTCGGAAACAGTAGCAACGAATTTCCAACGGATCTGAATTCCGTCGGATAAATTTGCG	cassava4.1_022751m|PACid:17979768, cassava4.1_010976m|PACid:17987131, cassava4.1_026114m|PACid:17991508, cassava4.1_029193m|PACid:17982834
Non-Conserved	---	sRNA001.00143136_x24_x3	CTGGATTTTAGCGCCGGTAGCGGT	CGCTATCGGCGCTAAAATTCAGATTGACTTAAGGTCGATCTGGATTTTAGCGCCGGTAGCGGT	cassava4.1_023376m|PACid:17971111, cassava4.1_034062m|PACid:17967761, cassava4.1_031061m|PACid:17976812, cassava4.1_023968m|PACid:17989759, cassava4.1_026136m|PACid:17972466, cassava4.1_023709m|PACid:17977385
Non-Conserved	---	sRNA001.00143227_x20_x3	ATCGTATTGTGGAAATTACA	ATATTTCCACAATAATATTAAGGCGCGAAGAAGGCAAGATCGTATTGTGGAAATTACA	cassava4.1_026029m|PACid:17960701, cassava4.1_005951m|PACid:17992577, cassava4.1_002982m|PACid:17977422, cassava4.1_008485m|PACid:17979889, cassava4.1_023877m|PACid:17993711, cassava4.1_016362m|PACid:17964533, cassava4.1_008449m|PACid:17979016
Non-Conserved	---	sRNA001.00143426_x21_x3	TGGGACAATGATGTAGGCATA	TGGGACAATGATGTAGGCATAATTATTAGTCATGATGACTAGGTCAAGTTGTGAATCATAATCGTGAACAAGCTGGAAACGTCTCCATGCAAGTCTCTCAAGCTTGGTCACAATTATGATTCATGACTTGGCCAAATGTGACAAATAATCGTGACTACATCATTGTCCCAAA	cassava4.1_025063m|PACid:17986753, cassava4.1_023508m|PACid:17986812
Non-Conserved	---	sRNA001.00144020_x24_x3	AGAGGATTTGAACCCTGCGGAAGA	TTTCTAAAGTTCAAGTTTCTGAAGCCCAAAAAGACCAAAAGGAAGAGGATTTGAACCCTGCGGAAGA	cassava4.1_029950m|PACid:17987072, cassava4.1_027023m|PACid:17974191
Non-Conserved	---	sRNA001.00144788_x22_x3	AAAAAAAAAAAAAAAACTACAT	AAAAAAAAAAAAAAAACTACATGTACCAATAATCTTGTAGAATTTTTTTAGCAAAAAATAAAAATTACAGAATAGGCTTTTTTTTTTCTTTTA	cassava4.1_024401m|PACid:17981430, cassava4.1_025269m|PACid:17982932, cassava4.1_001169m|PACid:17978692, cassava4.1_030543m|PACid:17970918, cassava4.1_013838m|PACid:17989606
Non-Conserved	---	sRNA001.00144850_x20_x3	GGTCATGCTCTGACAGCCTC	AGCTGCCAGCATGATCTAGCTTTGGTTAGAGCGACAGAGAGAGCTGCTAACCCTAGCTAGGTCATGCTCTGACAGCCTC	cassava4.1_002589m|PACid:17970896, cassava4.1_003793m|PACid:17961352
Non-Conserved	---	sRNA001.00146405_x23_x3	AAGAAGGAAGAGCTCAAGAAGAA	AAGAAGGAAGAGCTCAAGAAGAACTCGTCCATTGAATCTGTCGATCTCTTATCCCGATTCTTGAGCTCTGGCCATTCAGAT	cassava4.1_014485m|PACid:17966983
Non-Conserved	---	sRNA001.00147924_x20_x3	GTTCTCCGGCTGTGAGAGAC	CTCCCGGCTGTATGAACGGAAACTTTTCCCAAGTTCTCCGGCTGTGAGAGAC	cassava4.1_002850m|PACid:17971814, cassava4.1_003229m|PACid:17982986, cassava4.1_033625m|PACid:17979677, cassava4.1_009653m|PACid:17983021
Non-Conserved	---	sRNA001.00148108_x24_x3	CAGCGGTCATCAACTATAAAGAGC	CAGCGGTCATCAACTATAAAGAGCAAAAATGGGAAATAGAGATTAATTAATATTTTTTTTTTATAGTTGAAATGGTTTAA	cassava4.1_031820m|PACid:17978686
Non-Conserved	---	sRNA001.00148596_x24_x3	AGATTTGGATTTCAAAATACTTTC	TGGATTTTGAAATTCAAAATTTGAATATGAATCTTGAAGATTTGGATTTCAAAATACTTTC	cassava4.1_000193m|PACid:17962955
Non-Conserved	---	sRNA001.00149633_x24_x3	TTTGGTCGTTAATTGGTCGCTATT	TTTGGTCGTTAATTGGTCGCTATTTAGCGACCAAATATAAAATGGTCGCTAAATTTAGCGGGAATTAATGGCGCGAGTTATTTGCGACTAAATTTAGCGACTAAAATAATTAGTCGCTAAATAGCGACTAATCAGCGACCATTTT	cassava4.1_003151m|PACid:17959857
Non-Conserved	---	sRNA001.00149758_x20_x3	ATTTTTATAAGTAAAGGCCT	TTCTTTATTTGTAAATTCTTATTTTTCATTGGATAAGGTTCTCCTCTTTGGTAACATTTTCTCTTTGTATTGTCTGTGATTATTGTATTTTTATAAGTAAAGGCCT	cassava4.1_003382m|PACid:17963360, cassava4.1_002994m|PACid:17991746
Non-Conserved	---	sRNA001.00149862_x23_x3	GAACTTGGCAAATGATCTAAGAC	GAACTTGGCAAATGATCTAAGACAGGCTCGTATGCGTCTTTCCACAATTGAAGAAGAAGCACGAAAGGAGATCCCTCTGGATATGTACCTTATTTTGTAAGTTCATTCTTGTTTGGAAAGTTAAATATGTCCAGACCTTTTTATGATGTGTGTCAGGTTCAA	cassava4.1_030657m|PACid:17966163, cassava4.1_001221m|PACid:17961170, cassava4.1_005724m|PACid:17965518, cassava4.1_027663m|PACid:17989113
Non-Conserved	---	sRNA001.00150258_x21_x3	AATATATGGCTCTTCCTTTAG	AATATATGGCTCTTCCTTTAGCTCTTGCTCTTAGGGTGAATTTTGGTTAAAGGAAGAAGTTGATTTGA	cassava4.1_000397m|PACid:17966345, cassava4.1_002894m|PACid:17982663, cassava4.1_000387m|PACid:17979535, cassava4.1_034113m|PACid:17969978
Non-Conserved	---	sRNA001.00150858_x24_x3	ATGGAGAGTTTAGGTGAAGAGGTG	CTTTTTTATTTTGCTTTGTCATTTCTTTCATGTATAGTTAGATGACACATGGAGAGTTTAGGTGAAGAGGTG	cassava4.1_020910m|PACid:17966852, cassava4.1_010449m|PACid:17974560
Non-Conserved	---	sRNA001.00151380_x24_x3	TTAATGTGGAAGAGTTATGGGTCT	TTTCGTAATTTTTTATATTTTGATAGTTGCTTCTCAGTCAATAAACAAGAATCGAGATGAGGCATTTCATTAATGTGGAAGAGTTATGGGTCT	cassava4.1_030535m|PACid:17964761, cassava4.1_029172m|PACid:17965579
Non-Conserved	---	sRNA001.00151479_x22_x3	GTAGCCTGTGGAGGATCCATTA	AAAGGTTGTGTACAGGTTATCCTCAACATGATATTTCAGATAAGGCACTCATAGAATTCTTCTATGGAGGACTACTTTCATCTGAAAGGAGATTCATTGATGTAGCCTGTGGAGGATCCATTA	cassava4.1_004271m|PACid:17980004
Non-Conserved	---	sRNA001.00151676_x24_x3	AAGAGATTTTGGAGCCGCAGAGAT	AAGAGATTTTGGAGCCGCAGAGATCTTAATTAGAAAACAGAAAAAAGGGTCTTTGCTGCTTCAAAATCTCTATA	cassava4.1_012070m|PACid:17963277, cassava4.1_000218m|PACid:17993492
Non-Conserved	---	sRNA001.00152168_x23_x3	TTACCGGCACTAGGATTCAGATC	TCTGGATCCTAGCGCCGGTAGCAGTCCGGTCTCTGGGTCGTTACAGATCCGGAAACTGGACCGTTACCGGCACTAGGATTCAGATC	cassava4.1_032403m|PACid:17963436
Non-Conserved	---	sRNA001.00152530_x24_x3	GCATGATGGCTGGCTGTTAGAGTC	CTTTTAGCGGTGTATCATTATGCGTGTTATGCAGTTTTTTTTGTCTTCATATGCATGATGGCTGGCTGTTAGAGTC	cassava4.1_023737m|PACid:17985071
Non-Conserved	---	sRNA001.00153133_x20_x3	CATTGGAGCTAAAATTGATT	CATTGGAGCTAAAATTGATTATTGTTCCTATACGGTTCGAACTATCTACGGGGTATTGGGAATCAAAATTTGGATATTTGTAGACGAAAAAAAATAAGAGTTTACGGGTCTTTAGAGCCCCCCCATTAATGGAAATAAACCAAACAAAGAACGAGCTCTTTTTATCTTCAATCAA	cassava4.1_010928m|PACid:17987908, cassava4.1_010274m|PACid:17991275
Non-Conserved	---	sRNA001.00153935_x21_x3	TTTTCGGAGGCAGGCTTCGGC	CGAACCTTCCCTCCAGAGACGAAAGTCCATTTTCGGAGGCAGGCTTCGGC	cassava4.1_007509m|PACid:17982795, cassava4.1_009652m|PACid:17973127, cassava4.1_015559m|PACid:17968207, cassava4.1_014367m|PACid:17979518, cassava4.1_000983m|PACid:17960485, cassava4.1_008812m|PACid:17990583, cassava4.1_023249m|PACid:17976119
Non-Conserved	---	sRNA001.00155023_x21_x3	CAGACTCGTTACTTTCGTGCT	CAGACTCGTTACTTTCGTGCTAGGCCTTCTCTTCTAGATCAACAATGTGTTATATCGTAGTGGTGCATTGTGAGGAAGAGAGGCCTTGCATGAAGATAAGAGTCTCGTT	cassava4.1_033994m|PACid:17993794
Non-Conserved	---	sRNA001.00157274_x21_x3	TATGGAGAGGACGACTGACGC	TATGGAGAGGACGACTGACGCCATTCATACGTATGGACGGGGTTGTTTGTTTTGTATACC	cassava4.1_001284m|PACid:17965948, cassava4.1_005637m|PACid:17963542, cassava4.1_030444m|PACid:17986325
Non-Conserved	---	sRNA001.00159139_x24_x3	ATAGTTGAGAGGGTAGATTTTTGA	ATAGTTGAGAGGGTAGATTTTTGACGGAGAATTAAAATATGCTACGATTACGATTGAGTTTTTTTTTATTAGTAAGATCAAATATCATCTAATCAAATTATTA	cassava4.1_021019m|PACid:17975783
Non-Conserved	---	sRNA001.00159351_x24_x3	AAAATTAAAAACTGAACCGAACCG	GTTCGATTTAATTTTTTTAATTTTTTTCTGATTAAAATCAAACCAAACTGAAATAACTAGAAATTTTAAAATTAAAAACTGAACCGAACCG	cassava4.1_000577m|PACid:17976737, cassava4.1_021504m|PACid:17963095
Non-Conserved	---	sRNA001.00159388_x24_x3	AGCGGAATCTCGGATGTCGGAACC	CTTCGGCATCCGAATTTCCACTTTCCAGCGGAATCTCGGATGTCGGAACC	cassava4.1_022817m|PACid:17981449, cassava4.1_000900m|PACid:17970964
Non-Conserved	---	sRNA001.00161166_x24_x3	TGAAGTGTTTGATCTGAATTGAAA	TTAATTTTGGTGTAAATATGGATGACTAGTATAAGTTTTTGTATTGAGATGAATGAGATGATTATGAAGTGTTTGATCTGAATTGAAA	cassava4.1_000262m|PACid:17978828, cassava4.1_011704m|PACid:17980222, cassava4.1_024637m|PACid:17971557
Non-Conserved	---	sRNA001.00161817_x22_x3	TGAGACTGCATATATCCTTGGT	TGAGACTGCATATATCCTTGGTGTTAAGATCTATAGGGATAGATCCAAGAAGATAATCGGTCTAAGCC	cassava4.1_032159m|PACid:17965884, cassava4.1_001941m|PACid:17976045, cassava4.1_027057m|PACid:17974328, cassava4.1_013956m|PACid:17966034, cassava4.1_001081m|PACid:17978455
Non-Conserved	---	sRNA001.00162609_x22_x3	CCTCCTGGCTTTCTTCTGATCA	ATCAGGAAGGAATGCCTTGGGTGGAGCCTCATGGTATACCTCCTGGCTTTCTTCTGATCA	cassava4.1_005475m|PACid:17966480, cassava4.1_001689m|PACid:17969377, cassava4.1_009967m|PACid:17981533, cassava4.1_000968m|PACid:17968548
Non-Conserved	---	sRNA001.00162637_x24_x3	GAAGCGAATATAGAGAATTTGAAA	GAAGCGAATATAGAGAATTTGAAACTATTTATATTAGAGAATAACATATTTTTATCTCTATAATCGTTCTCAT	cassava4.1_024296m|PACid:17968156, cassava4.1_007598m|PACid:17975336
Non-Conserved	---	sRNA001.00163840_x24_x3	AAGAAGAATCTGCAATGAAGAGGC	CTTTTGACATTGTTGATTTTTCTTTTTTTTTTCTTTTTTCCATCTTTCTTCTCCCTAAAGCATTATTTGAGAGTTGCAAAAAGAGTAGGAGTTTTGGTGAAAAAGAAGAAGAAGAAGAATCTGCAATGAAGAGGC	cassava4.1_005464m|PACid:17964451, cassava4.1_001960m|PACid:17977832, cassava4.1_003714m|PACid:17992235, cassava4.1_004860m|PACid:17979482, cassava4.1_028909m|PACid:17974646
Non-Conserved	---	sRNA001.00165213_x24_x3	CTATAATCGGGTTTGGGACGGATT	CTATAATCGGGTTTGGGACGGATTCGGATTTTAAAAATAATAGCCGTTGCGGGTTCGGATCAGATTCGAGTTTTATGTACAGGCTACCCATCACTCGAACCCGATTATATAA	cassava4.1_005677m|PACid:17992938
Non-Conserved	---	sRNA001.00165763_x25_x3	GAGAAAATCGGAAGGAGAGGTAGAA	CTCTTCTTCCTTCCTCGTTTTCTCTTTCTTTCCCTCTCGAATTTTACCGAGAAAATCGGAAGGAGAGGTAGAA	cassava4.1_012752m|PACid:17992918, cassava4.1_025874m|PACid:17966687, cassava4.1_004277m|PACid:17987214, cassava4.1_010530m|PACid:17981980
Non-Conserved	---	sRNA001.00166371_x24_x3	TTTCCTCTTCTCCACTCTTGAAGC	TTTCCTCTTCTCCACTCTTGAAGCATTCTTTTCCACTTAAACCATGATTGTTGGGTTGTGTGTGGTTGACGAAGAAATGTGGTTTAGGAGGGGAAGAGGGGAAA	cassava4.1_016326m|PACid:17982811, cassava4.1_010768m|PACid:17975607, cassava4.1_016346m|PACid:17969735, cassava4.1_005105m|PACid:17977497, cassava4.1_014527m|PACid:17971530, cassava4.1_005613m|PACid:17985967, cassava4.1_001853m|PACid:17984273, cassava4.1_003493m|PACid:17990126, cassava4.1_022020m|PACid:17971886
Non-Conserved	---	sRNA001.00167375_x24_x3	AAACTGATACCCCTCTGTAATGGC	CGTTATAGAGGGTATCGGTTTCCGGATCGTTACAGTAATAGCCCGGAAACTGATACCCCTCTGTAATGGC	cassava4.1_007159m|PACid:17993555, cassava4.1_000616m|PACid:17986413
Non-Conserved	---	sRNA001.00169473_x22_x2	CTCAGGCCTCTTGCCATGTTTC	GACGTTGAGGGGGGTTGGCTTCTTTGGAACCCATAGTGGGAGGGGCTTCTATTCTGAGACCCGAGGAGGGAGAGATCTTTGGTCCCTTCATTCCTAGGGTTGTCTGTAAGGCTCAGGCCTCTTGCCATGTTTC	cassava4.1_000921m|PACid:17982443, cassava4.1_021333m|PACid:17986781, cassava4.1_003323m|PACid:17979794
Non-Conserved	---	sRNA001.00171367_x24_x2	AAAAAAATCGATCGAACTGAATCG	AAAAAAATCGATCGAACTGAATCGATTTAAAATTTTGGTTCTGTTTTTTATATATTTCGGTTCGGTTCGGTTCGGTTCGGTTTTTAATT	cassava4.1_027348m|PACid:17978910
Non-Conserved	---	sRNA001.00171816_x21_x2	GTCGGTAAAGATGGAAGTTAC	TATTTTCACTTTACCCATGCGATAATTTTGGTCGGTAAAGATGGAAGTTAC	cassava4.1_007332m|PACid:17974060, cassava4.1_005721m|PACid:17985122
Non-Conserved	---	sRNA001.00171973_x24_x2	ATACAGAATTGGAGGTGCAAGAAC	TCTTTATTTTTTTAATTTTGTATTGTATTTTTTAGTGGTTGCGATACAGAATTGGAGGTGCAAGAAC	cassava4.1_030776m|PACid:17991903
Non-Conserved	---	sRNA001.00172022_x24_x2	ATTATGTAGAAGATATTGAACAAT	TGTCATAATTTCTAACATAATGACTGTTATGTTTTGACATAACCAAACATTGTCTTTAATCGGACAATCATAAAGGTTATGATTGAGCATAATAGAAATTATGTAGAAGATATTGAACAAT	cassava4.1_002700m|PACid:17968760, cassava4.1_000013m|PACid:17976845, cassava4.1_004123m|PACid:17990136
Non-Conserved	---	sRNA001.00172796_x24_x2	TTCCAGTTTCGAGATTCCGGGTTC	TTCCAGTTTCGAGATTCCGGGTTCCAACGGAGATTCCGTCGGAAGGTTGGAATTTCGACGCCAGAATC	cassava4.1_008628m|PACid:17990704, cassava4.1_031223m|PACid:17993871
Non-Conserved	---	sRNA001.00174109_x25_x2	GTTGCTGGACTGGCGGTGTTTCTTG	ACGACGCCCTAGTCCGACGGCGATAGGTCTGGGTTGCTGGACTGGCGGTGTTTCTTG	cassava4.1_028194m|PACid:17985613
Non-Conserved	---	sRNA001.00174708_x24_x2	ATGTAGACTGTTCAGCTATGAGGA	CTGAAGAGTTGAAAGGTCTACATGAGAAGTATTCATCATCATGTAGACTGTTCAGCTATGAGGA	cassava4.1_004120m|PACid:17985460
Non-Conserved	---	sRNA001.00175943_x23_x2	AAGGAAGAGTAGAGAACTAAAGT	AAGGAAGAGTAGAGAACTAAAGTTTGAGGAGGTTTTTGAAAGTTTAAGGTTTGTTCTCAACTTTACTTGA	cassava4.1_011423m|PACid:17984399, cassava4.1_006632m|PACid:17987578, cassava4.1_024735m|PACid:17972697, cassava4.1_025585m|PACid:17972507
Non-Conserved	---	sRNA001.00176147_x20_x2	CGATGCCTTCCATTTTCGTC	AGAAAGAGGAGTGGTGGAGAGGCGGTGGTCTATGGCGGCAATAAGGGCAGTCTGAGATGCATGTATCGATGCCTTCCATTTTCGTC	cassava4.1_004371m|PACid:17969314, cassava4.1_001970m|PACid:17974090, cassava4.1_002118m|PACid:17985900
Non-Conserved	---	sRNA001.00176787_x21_x2	TGAACTCTCCCCCTCAACGGC	TGAACTCTCCCCCTCAACGGCTACTCTAGCTTCTCTCAAATTTCAAGCGTTTTGGCGTACTTAGCAGTTGAGGTGAGGAGTTCAGC	cassava4.1_033625m|PACid:17979677, cassava4.1_008053m|PACid:17987391, cassava4.1_012477m|PACid:17987876, cassava4.1_010851m|PACid:17960073
Non-Conserved	---	sRNA001.00178020_x23_x2	TATTTCTTATGAATCCTTGTCTC	TATTTCTTATGAATCCTTGTCTCCTTCCTATAGATTCTTTGCCTTGTCTATTTCCTCTCTGTCGATTCCACAGGATTGGAAAAAAGCTCTTACAGATCCTAAATGGAAGAAGGCAATGATTGAAGAGATAAA	cassava4.1_007592m|PACid:17964002, cassava4.1_022941m|PACid:17989787, cassava4.1_007544m|PACid:17970785, cassava4.1_022198m|PACid:17976822, cassava4.1_006070m|PACid:17971260, cassava4.1_014047m|PACid:17993718
Non-Conserved	---	sRNA001.00179131_x21_x2	CCAGCCAAAGTGGGCAAGCAG	TTTTGCCACTTTGCTGGTTTTTGTTTGCTTGCCAGCCAAAGTGGGCAAGCAG	cassava4.1_024465m|PACid:17978412, cassava4.1_024602m|PACid:17973500, cassava4.1_025793m|PACid:17984066
Non-Conserved	---	sRNA001.00179373_x24_x2	AAAATATTTTCGGATTCTGCATGA	AAAATATTTTCGGATTCTGCATGAACTGATAATTATTTTTTAAATCGTGCATGAATCGAAAAAATGCTCG	cassava4.1_001897m|PACid:17964389, cassava4.1_000019m|PACid:17965651, cassava4.1_001823m|PACid:17967130, cassava4.1_000803m|PACid:17985641
Non-Conserved	---	sRNA001.00180525_x22_x2	CACAAATAGTACTGGAGCACCC	CACAAATAGTACTGGAGCACCCCAAGGTGAGGTACTCGGTTTGATGAA	cassava4.1_010306m|PACid:17993905
Non-Conserved	---	sRNA001.00181537_x25_x2	TTGGATTGAAGGGAGCTCTACATCT	AAGTGGAGCTCCTTAAAGTCCAATAGAGGATCTTGCAGGGTAGATTGAGCTGCTGAGCTATGGATACCACAGCCCTATCCCATAATAAAAGGGAGTTCTTTTTTTCAAGTCTTCTTGGATAGGCTTGTGGCTTGCATATCTCTGGAGCTTCATTACCTTATTATGTTAGATCCTTGTTTGGATTGAAGGGAGCTCTACATCT	cassava4.1_005846m|PACid:17981831, cassava4.1_024052m|PACid:17970192, cassava4.1_004606m|PACid:17973054, cassava4.1_002814m|PACid:17985347, cassava4.1_021857m|PACid:17985170, cassava4.1_033625m|PACid:17979677
Non-Conserved	---	sRNA001.00181929_x21_x2	TAATTTTGTGAATCTGACAGC	TGTCTAGGAATATAAAAAGAGTGTTTTGCTTAATTTTGTGAATCTGACAGC	cassava4.1_006667m|PACid:17970448, cassava4.1_032051m|PACid:17972445
Non-Conserved	---	sRNA001.00182666_x22_x2	CAGGGGACTATGATGGCATTAG	GATCCTATTACATTCTCTGTTTTGGCAAAGATGTTTGGTGAAGCAGGGGACTATGATGGCATTAG	cassava4.1_006859m|PACid:17970404
Non-Conserved	---	sRNA001.00183534_x24_x2	AACGGATGAATTAATTAGTAGATT	TCTACTAATTAGTCATTCCATTAGTTTAATCGTCAAGTGTTTTATTATTTAATTTCTATAGTTTGAAAAATCTCATTAGTCGACCCCTTGGTTATGTAAAAAATTTACTGATTAGTCACTTCGTATTAAAGGCATTTTAGACTGTTTTACAATATTTAACGGCTAAAGTTAACGGATGAATTAATTAGTAGATT	cassava4.1_014432m|PACid:17967798
Non-Conserved	---	sRNA001.00184147_x20_x2	CACCAGGCTAAGTCTTAGAG	CACCAGGCTAAGTCTTAGAGTGCAATAGAATATGATATCTGAATTTTTTTTTTCTTTGTTTACGAAATTACATGGTTCAGACTTAGCTTATTTGGA	cassava4.1_007332m|PACid:17974060, cassava4.1_001586m|PACid:17970292
Non-Conserved	---	sRNA001.00185097_x23_x2	AGGTGTTAAGACTGGTGTTTCTC	GAAGCCACCGGGATAATGTCTTTTCATTCTAAGTTTTCAGTTGGTTTCTCTTCTTATGCCCATTCTATCGTGAGTATCATGCTGTGGTTTCTAGTCTTGGTAAAATGAGAAAGCTTGATACTGCATGGGTATTGATTGATGTGGTGAGATGAGAGGTGTTAAGACTGGTGTTTCTC	cassava4.1_026412m|PACid:17960728
Non-Conserved	---	sRNA001.00185257_x24_x2	CAATGCCATGATGCATGTGTTGTT	CAATGCCATGATGCATGTGTTGTTTTCCTCTATGTGTTGCTTATGTGTTCTGTTATGTGTTGTT	cassava4.1_026340m|PACid:17986296
Non-Conserved	---	sRNA001.00185585_x20_x2	ATTATTTTTAATATTTTATT	ATTATTTTTAATATTTTATTCTCTCGTATCTTGTTTAGACTTTTGACGTAGACTAGAATGTAAGAAATTAATCA	cassava4.1_022966m|PACid:17990630, cassava4.1_022488m|PACid:17986941, cassava4.1_004996m|PACid:17976064, cassava4.1_024656m|PACid:17980990, cassava4.1_012522m|PACid:17986751, cassava4.1_024173m|PACid:17966081, cassava4.1_011554m|PACid:17979522
Non-Conserved	---	sRNA001.00185894_x24_x2	AGTTTAGATGGATATTTGAGGAGC	AGTTTAGATGGATATTTGAGGAGCATTTTTGTCAAAATACTCTAAAATTGATATTTTTGTTAGATGAATTCGTTATAATATTATTCTAACTCA	cassava4.1_000359m|PACid:17963755, cassava4.1_005504m|PACid:17975332
Non-Conserved	---	sRNA001.00188386_x21_x2	ATCAGAAGAGTAGAATTTAAA	TAGAATGTATTCTATGATTTTTATTTTTTAAAAAATATATAGTATTAATTATAATGTGAATTTTTTTTTTTAAAATGAGAATCAGAAGAGTAGAATTTAAA	cassava4.1_001431m|PACid:17965681, cassava4.1_011910m|PACid:17985503, cassava4.1_002209m|PACid:17968811, cassava4.1_010957m|PACid:17965881, cassava4.1_002767m|PACid:17967823, cassava4.1_030805m|PACid:17992480, cassava4.1_027546m|PACid:17992464, cassava4.1_003668m|PACid:17991754, cassava4.1_033177m|PACid:17960703
Non-Conserved	---	sRNA001.00190371_x23_x2	GATTTGCTGCAGATGACGAGCGT	GATTTGCTGCAGATGACGAGCGTAGACAGACGAAGTGACAGGAAATTAATTCCCTTGTTTTAGCTCTTCAGTTGCAGATAAACAA	cassava4.1_021394m|PACid:17961601, cassava4.1_010616m|PACid:17978526, cassava4.1_017208m|PACid:17976907, cassava4.1_024595m|PACid:17962143, cassava4.1_029683m|PACid:17979157
Non-Conserved	---	sRNA001.00190898_x22_x2	GATACTGGCAGTATTTGTCAGG	TGATAGCAATTGTTGGTGTCATGGCCGTGTGTACGATGATACTGGCAGTATTTGTCAGG	cassava4.1_033395m|PACid:17963243, cassava4.1_027520m|PACid:17969629
Non-Conserved	---	sRNA001.00191064_x22_x2	CGCTTCCACTTTCTTGGGGTCC	CGCTTCCACTTTCTTGGGGTCCACCTCAGTTCCATTTTCTGACACAATATGCCCCAAGAAAGAGATGCTCC	cassava4.1_001188m|PACid:17990139, cassava4.1_027289m|PACid:17984209, cassava4.1_004192m|PACid:17981717
Non-Conserved	---	sRNA001.00191255_x21_x2	AATTGAAGACTGTTGAGCTGC	AATTGAAGACTGTTGAGCTGCTAGCTGAAGAAAATCTTTCAAATTCCACTGCTTCTTGGTTTTGCCTGTCCTTATTCT	cassava4.1_008581m|PACid:17992267, cassava4.1_031357m|PACid:17985055, cassava4.1_007874m|PACid:17978716
Non-Conserved	---	sRNA001.00191732_x24_x2	GAAGAAGTCGAGGAGGTATATCAT	GAAGAAGTCGAGGAGGTATATCATGAGGCTCCATTCCAGGTATTCCTCCTTGATTCAGTCAG	cassava4.1_003982m|PACid:17968035, cassava4.1_001104m|PACid:17960917
Non-Conserved	---	sRNA001.00192295_x20_x2	AAAAAAAAAAATAATTATAA	ATTCATATTTGTTTTTTTACAAAAATCTTGCATAGTGAAGTATGGTTTTCTTTCAAAAAAAAAAATAATTATAA	cassava4.1_030543m|PACid:17970918, cassava4.1_025269m|PACid:17982932, cassava4.1_006517m|PACid:17984134, cassava4.1_024112m|PACid:17962048
Non-Conserved	---	sRNA001.00192377_x22_x2	ATGGGTGTCGAACAAGCGTGTT	ATGGGTGTCGAACAAGCGTGTTCGATAGTATGACTGCCGAACACGCTCTTTTGACACACAGAA	cassava4.1_000427m|PACid:17989065, cassava4.1_000424m|PACid:17970289
Non-Conserved	---	sRNA001.00192560_x25_x2	CTGACCAGCTCAGCTTCGGCTGCCG	CTGACCAGCTCAGCTTCGGCTGCCGAAACGCATGCAAAACCATGCAACATTTGGGGGCCGAACTTGAGTTTCGGGG	cassava4.1_012783m|PACid:17981554, cassava4.1_010229m|PACid:17964096
Non-Conserved	---	sRNA001.00193355_x24_x2	TGAAACGTATAGAAATTGATAAAT	TTGTGAACTTTTATGGTTGCAAAGATTGTTGGAAGAATTGAAACTGTTGGAGAGATTGAAACTGTTAGAGAGAGACAAACTGTTCTTTTACTGTGACAACAAAGTTACCATCAGTATATTTCATAATTCAATTCAACATGATCGAATGAAACGTATAGAAATTGATAAAT	cassava4.1_026565m|PACid:17968642, cassava4.1_022164m|PACid:17975410
Non-Conserved	---	sRNA001.00193653_x21_x2	TGGGAACTCAATATGTATAGA	TGGGAACTCAATATGTATAGATATATGCTTGATAAGATCAAGCCTACAATCAAGTATATATCTATACATATTGAGTTTCCATA	cassava4.1_034433m|PACid:17972216
Non-Conserved	---	sRNA001.00193879_x20_x2	AATTCCAACTTTCCGGTGGA	AATTCCAACTTTCCGGTGGAACCTCTATTGGAATCCGGAATTTC	cassava4.1_003911m|PACid:17974159, cassava4.1_025473m|PACid:17980229, cassava4.1_015683m|PACid:17991427, cassava4.1_015827m|PACid:17960956, cassava4.1_004905m|PACid:17970700, cassava4.1_002533m|PACid:17985977, cassava4.1_024092m|PACid:17976588
Non-Conserved	---	sRNA001.00194239_x20_x2	TGATTTGGGCTGATCACCTT	TGATTTGGGCTGATCACCTTCTGTCATGTCTTTCTGCTCCAGTGATTTGGCCAAATCAGA	cassava4.1_025139m|PACid:17988174, cassava4.1_002945m|PACid:17967646, cassava4.1_003152m|PACid:17982476
Non-Conserved	---	sRNA001.00194840_x23_x2	CCTGGGTTCCACCGGAAAGTAGA	CCTGGGTTCCACCGGAAAGTAGAATTCCGATGCCGGACTCTAGCCGGGTATTACATGGGTGGCTGTATGCATAGGGCGGAATCGAGTTTTGCCTTGCTGGAGAACCCAGGTT	cassava4.1_023885m|PACid:17962588, cassava4.1_029391m|PACid:17993703
Non-Conserved	---	sRNA001.00195829_x21_x2	AATTTATCAACGGATTTTCAA	GAAATTCGTTGGTAAATTTTTACACAAAATTTTTTATATCAAAATTTATCAACGGATTTTCAA	cassava4.1_023251m|PACid:17985895, cassava4.1_001319m|PACid:17987272
Non-Conserved	---	sRNA001.00195870_x21_x2	GTTTCAGTTGGTTTCTGGACC	GTTTCAGTTGGTTTCTGGACCACTCCGTTATTATCTGTATTGATGGTACCTCAGTGAATTCCAGAAATACAGAGAAGTT	cassava4.1_033889m|PACid:17983940, cassava4.1_028733m|PACid:17981529, cassava4.1_005689m|PACid:17982704
Non-Conserved	---	sRNA001.00195949_x23_x2	TGGATGAAGAGGGGCTTCTGACC	TGGATGAAGAGGGGCTTCTGACCAAACCAGGGAGACTAATGTCAGAATTTCCTCTTGATCCACC	cassava4.1_000887m|PACid:17993593, cassava4.1_031625m|PACid:17967839
Non-Conserved	---	sRNA001.00196959_x21_x2	AATTTTGAATGCTTAAGAGGC	CTCTTTTGAATTTTGAATTTTGAATTTTGAATTTTGAATTTTGAATTTTGAATGCTTAAGAGGC	cassava4.1_001929m|PACid:17989261, cassava4.1_004525m|PACid:17986452
Non-Conserved	---	sRNA001.00197115_x24_x2	GCAAAGATCAAGGCTCTGGAAGGC	CTTCTGAAGTTTGATTCATTTGCAGTTTGCAAAGATCAAGGCTCTGGAAGGC	cassava4.1_024875m|PACid:17978908
Non-Conserved	---	sRNA001.00198188_x24_x2	ATGAAGATGACAGGAGAGAGAAAG	ATGAAGATGACAGGAGAGAGAAAGAATTTAGTTTTTTTCTTTTTATTTTTTATTTTTTTTATTT	cassava4.1_027913m|PACid:17984325, cassava4.1_004524m|PACid:17973994, cassava4.1_009507m|PACid:17977892, cassava4.1_009657m|PACid:17961594
Non-Conserved	---	sRNA001.00199393_x24_x2	ATTATGAGTTGATAGAACAGAAAT	TTCTTTTATTGTTAATGTATATGAGAAAACCCAGGCTTAACATTATGAGTTGATAGAACAGAAAT	cassava4.1_024831m|PACid:17972904
Non-Conserved	---	sRNA001.00199922_x22_x2	TTTGTAGAATTTGCTGCTGATA	TGAGCAGTAAGTATTTTATAATCTATTTTTACTTTTGTAGAATTTGCTGCTGATA	cassava4.1_023229m|PACid:17971633, cassava4.1_021499m|PACid:17962765, cassava4.1_008692m|PACid:17987978, cassava4.1_008586m|PACid:17970533, cassava4.1_001122m|PACid:17970168, cassava4.1_001110m|PACid:17973139, cassava4.1_034217m|PACid:17987620, cassava4.1_001761m|PACid:17993060
Non-Conserved	---	sRNA001.00200096_x20_x2	TTTAAGTAGATTGTAAACTT	TTTTACAAAATACTTATAATTTCAACTATTTTTAAGTGATACCAAATAATTTTAAGTAGATTGTAAACTT	cassava4.1_000691m|PACid:17968101, cassava4.1_030955m|PACid:17964842, cassava4.1_023587m|PACid:17959785, cassava4.1_000246m|PACid:17988450, cassava4.1_024875m|PACid:17978908, cassava4.1_002316m|PACid:17974292
Non-Conserved	---	sRNA001.00201637_x20_x2	TGATTAGGGAGATGCTTCTG	CAAGCGTCGTTCCGATCTCGTTCTCGAGAGGAGCTCGGGAATATGATTAGGGAGATGCTTCTG	cassava4.1_005222m|PACid:17963072, cassava4.1_003181m|PACid:17975116, cassava4.1_013347m|PACid:17964819
Non-Conserved	---	sRNA001.00202278_x21_x2	TGCTGTAGATATAACGATGGC	AATTATATATTTATATATTTATTTGCTGTAGATATAACGATGGC	cassava4.1_033306m|PACid:17992752
Non-Conserved	---	sRNA001.00202829_x20_x2	TGTGTAAAATTGTAGAGGGG	TGTGTAAAATTGTAGAGGGGAGTCGCTTTTGGGCAGTCCCTTGGTCATGTTTTGCTGCT	cassava4.1_028472m|PACid:17992984, cassava4.1_021799m|PACid:17974744, cassava4.1_023459m|PACid:17991157, cassava4.1_019922m|PACid:17959889, cassava4.1_025829m|PACid:17969369, cassava4.1_026804m|PACid:17979752
Non-Conserved	---	sRNA001.00203161_x24_x2	GCTGATGGGCTATCGTCGTGGGCC	CTTATGCAGATAGCGTGTAGGCCTTCAGCTGATGGGCTATCGTCGTGGGCC	cassava4.1_001219m|PACid:17963941
Non-Conserved	---	sRNA001.00205936_x22_x2	AATAGAGAGACTAATTAGTAGA	TACTAATTAGTCCTTCTATATCATGATATTTTAGATTTTTTTATAATATTTAATGGCTAAAAATAATAGAGAGACTAATTAGTAGA	cassava4.1_032297m|PACid:17968049
Non-Conserved	---	sRNA001.00207895_x24_x2	AATAGAGATTAATTTAATTAATTA	GTTAATTAAATTAATACAAATTAATTTAATTAATTATAATTATGATACTGATTAATTAAATTAATAGAGATTAATTTAATTAATTA	cassava4.1_020755m|PACid:17976941, cassava4.1_018441m|PACid:17987999
Non-Conserved	---	sRNA001.00208772_x24_x2	GAAGAAGAGAGAAAAGAGAAGGGC	GAAGAAGAGAGAAAAGAGAAGGGCAGGGAATGGCCATGAGTGAGTTAGGTCATCTGTAGGTTTGCTTGCGTTTTGTCGAGTATTTCTTGTTTATTGTTGTTTGTTCTTTTTTTTTTTTTTTTTTTTAT	cassava4.1_028218m|PACid:17975583, cassava4.1_021507m|PACid:17966814, cassava4.1_001802m|PACid:17974277, cassava4.1_021077m|PACid:17994032, cassava4.1_025639m|PACid:17975153, cassava4.1_013044m|PACid:17973356, cassava4.1_001191m|PACid:17961256, cassava4.1_013344m|PACid:17961195
Non-Conserved	---	sRNA001.00212143_x22_x2	AGGAAGTTGTGCAGAGGTTCGC	GGAGTTTAGTCAGCTTCCAGATGACTCCGATGAGGAAGTTGTGCAGAGGTTCGC	cassava4.1_002596m|PACid:17969567, cassava4.1_012165m|PACid:17976098
Non-Conserved	---	sRNA001.00212184_x21_x2	CTGAAGAGAAACGAGGAGTAA	CTGAAGAGAAACGAGGAGTAAATCACATCTTCCTTAAATCTCTAATCTCTAATTCACCATCTAGCATATTCAATTGGGAGGAAGCTTATATATATGTATTTTTCTTTTTCATGTCAGCA	cassava4.1_024575m|PACid:17982826, cassava4.1_025182m|PACid:17981181
Non-Conserved	---	sRNA001.00212872_x24_x2	AAGGACTTCTCTTCATGGCAGAGA	AAGGACTTCTCTTCATGGCAGAGATTCTCTGCCATGCAGAGGGCCTGAC	cassava4.1_006307m|PACid:17990854, cassava4.1_024653m|PACid:17967940
Non-Conserved	---	sRNA001.00213798_x24_x2	AGAGTTGGGGTGGATAGATAGTGG	GCTCTCCATCCCCTCAACTCTCTCCTTTACATAGAGTTGGGGTGGATAGATAGTGG	cassava4.1_028369m|PACid:17981746, cassava4.1_002662m|PACid:17982871
Non-Conserved	---	sRNA001.00215350_x21_x2	CTAGTAGAGGAGGCGGCGGCG	CCGACGCCTTTGGTTAGCGGCAACTCTAGTAGAGGAGGCGGCGGCG	cassava4.1_004242m|PACid:17963659
Non-Conserved	---	sRNA001.00217349_x24_x2	TGAGAAAGGAAGAGGACTGTAAGC	TGAGAAAGGAAGAGGACTGTAAGCCAAATAAAAGGCTTTCTTTTTTTTTTTTTTTTTTTT	cassava4.1_003756m|PACid:17975881, cassava4.1_023874m|PACid:17976560, cassava4.1_023057m|PACid:17985635, cassava4.1_026237m|PACid:17967351
Non-Conserved	---	sRNA001.00217920_x23_x2	GCTTGGGTTTCGGCTCTGGAGGG	TTTCGGCCGCCGAACCTACCTGGGAGGCAGGCCTTTCGGCTGCCGAAGTTGCCCCCGAAAAGAGACTTTCGTCTCTGTCTGGGACTTTCGGCCGCCGAAGGTGCCGCCCAACCTGCTTGGGTTTCGGCTCTGGAGGG	cassava4.1_026759m|PACid:17975724, cassava4.1_010885m|PACid:17972584
Non-Conserved	---	sRNA001.00218041_x23_x2	CTGACTTTTGGATCTGGAGTGAG	AATTTCGGATCCGGAGCAGACTTTCGGCCGCCAAAAGTGATGTTCGGCCGCTGAAAGTGCCTGACTTTTGGATCTGGAGTGAG	cassava4.1_000756m|PACid:17973614
Non-Conserved	---	sRNA001.00218771_x20_x2	AAAAAAAAAAATATTTATTA	TTAAGTATTTTTTTTTAGTGCGCAGCAGTTGAGAATGAAAAAAAAAAATATTTATTA	cassava4.1_024112m|PACid:17962048, cassava4.1_025709m|PACid:17993182, cassava4.1_021403m|PACid:17980286
Non-Conserved	---	sRNA001.00219171_x24_x2	TGGATCTTAGAGCCGGTAGCGGTC	CCGCTACCGGTGCTACGGGTTCCAGCGGCCTTAAGCCGACCTGGATCTTAGAGCCGGTAGCGGTC	cassava4.1_026136m|PACid:17972466, cassava4.1_023376m|PACid:17971111, cassava4.1_023709m|PACid:17977385, cassava4.1_026709m|PACid:17985959, cassava4.1_034062m|PACid:17967761, cassava4.1_031061m|PACid:17976812, cassava4.1_023968m|PACid:17989759
Non-Conserved	---	sRNA001.00219696_x21_x2	AAAAGAAGAAGAGAAGAACGC	AAAAGAAGAAGAGAAGAACGCGATTTTTCTTCTTCTTCTCCTTCTTTTTTTTT	cassava4.1_001675m|PACid:17984326, cassava4.1_000238m|PACid:17972440, cassava4.1_015188m|PACid:17979253, cassava4.1_015225m|PACid:17966368, cassava4.1_033480m|PACid:17965414, cassava4.1_033999m|PACid:17979478, cassava4.1_031032m|PACid:17968149, cassava4.1_030901m|PACid:17965540, cassava4.1_033100m|PACid:17984728, cassava4.1_028184m|PACid:17968720, cassava4.1_008775m|PACid:17969843, cassava4.1_034…
Non-Conserved	---	sRNA001.00219778_x24_x2	AGGGAAGAGAGCTTTGATTATATT	AGGGAAGAGAGCTTTGATTATATTGCATTTTAGTTTGAACTTTATGATTGAGATTGACCCTACAGATAAATTGCCTAGTTCTTTTTCTAA	cassava4.1_010378m|PACid:17962276, cassava4.1_010137m|PACid:17990556, cassava4.1_005418m|PACid:17961045, cassava4.1_022000m|PACid:17965140
Non-Conserved	---	sRNA001.00221454_x21_x2	GTAAATGTGATTTTTGGCTCA	GTAAATGTGATTTTTGGCTCAATAAAATAATATTTTTGGGACATGTTGTATCAGTATAGGGAATCAGGGCAGATCCATAGAAGATTAAAGCTGTTCTGGAATGGAAGCCACCAAAGAATATTGCAA	cassava4.1_004942m|PACid:17970532
Non-Conserved	---	sRNA001.00222498_x21_x2	CCTCTGATGAGATGAAGACGG	GTCTTCAAGCTTATAAGGACTCCCCTGAGTTGAAGGCAAAGATAGCTGAGGCTAGCCAGGCACAACTTGCGGAGTACAAAGCCTCTGATGAGATGAAGACGG	cassava4.1_001961m|PACid:17972836, cassava4.1_026649m|PACid:17961945, cassava4.1_031405m|PACid:17962827, cassava4.1_014687m|PACid:17969016, cassava4.1_008406m|PACid:17977466
Non-Conserved	---	sRNA001.00223998_x24_x2	AAGGAGAAAAGACGGAATAACGGC	AAGGAGAAAAGACGGAATAACGGCCTGTTAGTTCTTTTTTTTCTTTTTCT	cassava4.1_017451m|PACid:17975468, cassava4.1_008576m|PACid:17985710, cassava4.1_030922m|PACid:17992381, cassava4.1_010217m|PACid:17989552
Non-Conserved	---	sRNA001.00224703_x24_x2	AGTAGGAATTTCGATGCCGGAGTC	TTCCGACATCCGAGACTCCACCGGAAAGTAGGAATTTCGATGCCGGAGTC	cassava4.1_002826m|PACid:17968981
Non-Conserved	---	sRNA001.00225257_x21_x2	TCGGCCGTCGAATATGGACTT	GTCAAATGTTCGGCTTCCGAAAGTGAAGGACGGAGGTAAAAGTCCCAAATATTCGGCCGTCGAATATGGACTT	cassava4.1_004964m|PACid:17977522, cassava4.1_005300m|PACid:17968691
Non-Conserved	---	sRNA001.00226508_x24_x2	AAAAATTGTAGAAAAAGCTGGAAA	TCTAGTTTAATCTATGTTTTTATGATATTTTTGCAGAAAATGAGAAAACTGGAAATTTGGAGAAAAATTGTAGAAAAAGCTGGAAA	cassava4.1_011778m|PACid:17983190, cassava4.1_025260m|PACid:17961713, cassava4.1_030505m|PACid:17978266, cassava4.1_031591m|PACid:17977254, cassava4.1_016648m|PACid:17974509, cassava4.1_001092m|PACid:17967369
Non-Conserved	---	sRNA001.00228415_x20_x2	CTCTTACGTTACCTAAGGGC	CTCTTACGTTACCTAAGGGCGCTCTTATGTCGCTTAAGGGGCAATTGATTGCCTGAAATGGCGCTCTTACGTAGTCTAGGAGTGCTCTTACATTGCCTAAAGACACTCTTACGTCGCCTAAATGGGCAATTGGTGTCCTGAAACGACGCTCTTATGTCACCTAGGGTGCTCTTATGTCGCGTAAGAGCG	cassava4.1_004313m|PACid:17992928
Non-Conserved	---	sRNA001.00228512_x24_x2	CGGAAGCCGAAAGTTGACTTTAGG	TAAAGTCAATGTTCGGCGGCCGAACATGTGGGACTTTTGCCTCACTTTCGGAAGCCGAAAGTTGACTTTAGG	cassava4.1_016017m|PACid:17978004
Non-Conserved	---	sRNA001.00229459_x23_x2	GAAATTAAAAACCGAACTGAACC	TTCAGTTTGATTTTTTTGATTTTTTTCTGATCAAAACCGAACCGAACCAAAATAACTAAAATTTCTGAAATTAAAAACCGAACTGAACC	cassava4.1_021504m|PACid:17963095
Non-Conserved	---	sRNA001.00229584_x21_x2	CTATTTTAAACTCTATCTCCC	GGGATAGAGATTAGTCTGGTTCCAAGCATCAATTCTATTTTAAACTCTATCTCCC	cassava4.1_021035m|PACid:17966478, cassava4.1_005727m|PACid:17968698
Non-Conserved	---	sRNA001.00229796_x21_x2	GAAATGGGAATGGGGAGAGAG	GAAATGGGAATGGGGAGAGAGGAAGGAAAGAGAGATGAAGGAGTTAATATATTAAGCTAATAAAGATGAATAATTGAGAATAATACTTGCGACTTAATTAGAAAGGTGGAACTTTCTCCTCATTTTCCTCTCCTAATTTCTCTCCCCATCTGCCATTTCTC	cassava4.1_024224m|PACid:17981863, cassava4.1_011429m|PACid:17976453, cassava4.1_015641m|PACid:17982592, cassava4.1_025143m|PACid:17982037, cassava4.1_022070m|PACid:17981843, cassava4.1_027994m|PACid:17965290, cassava4.1_000449m|PACid:17979372
Non-Conserved	---	sRNA001.00231530_x23_x2	GGGTAAACTCTCCATTGGCAGGC	GGGTAAACTCTCCATTGGCAGGCAGCCACTTACAGAATTAATATGCATTTTTGTTTTAGTCTGCTCTCTGCCAAAGGAGATTTGCCCGG	cassava4.1_031691m|PACid:17988944, cassava4.1_028847m|PACid:17961347
Non-Conserved	---	sRNA001.00232211_x24_x2	TCGGATCTGGAGAGAGACTTCGGC	CGAAAGTTGAGTTTCGGATCTGGAACAGACTTTCAGCCGCCGAAGGTGCCGCCGAAAGTGCCTGACTTTCGGATCTGGAGAGAGACTTCGGC	cassava4.1_021771m|PACid:17974976, cassava4.1_014923m|PACid:17967764, cassava4.1_001435m|PACid:17969388
Non-Conserved	---	sRNA001.00233647_x24_x2	TTTGGACAGATTTGTGAGCAGAAG	TTACTTTAATTTTGATCTAAATATTTAATTTTAATTTTAATTTGAATTTGGACAGATTTGTGAGCAGAAG	cassava4.1_028602m|PACid:17979221
Non-Conserved	---	sRNA001.00233902_x20_x2	TCCTTGTTTTTCCTATTTGG	TCCTTGTTTTTCCTATTTGGACTCGTTAATGTGTTCTGCTGGATGATTGACGGAATCTCTTACTTTGTTTTTGTTGGTAGAACAAGGATG	cassava4.1_003795m|PACid:17986469, cassava4.1_001259m|PACid:17963396, cassava4.1_002318m|PACid:17965191, cassava4.1_001026m|PACid:17978465, cassava4.1_027421m|PACid:17984625, cassava4.1_024818m|PACid:17963397, cassava4.1_012080m|PACid:17971112, cassava4.1_022298m|PACid:17973345
Non-Conserved	---	sRNA001.00235320_x20_x2	TTCAATGTTGAAAATGTTTT	GATTTTATTGATGTTGAGCTAAAGGTCCAGCTACTTACAATTTGTAGAATTTATTTCAATGTTGAAAATGTTTT	cassava4.1_026719m|PACid:17978305, cassava4.1_001044m|PACid:17961070, cassava4.1_030623m|PACid:17963091, cassava4.1_005585m|PACid:17976344, cassava4.1_033239m|PACid:17963102, cassava4.1_023705m|PACid:17963111, cassava4.1_018609m|PACid:17983530, cassava4.1_002980m|PACid:17967195
Non-Conserved	---	sRNA001.00235851_x23_x2	CATAGTGAGATAGAGAGGAAGGA	CATAGTGAGATAGAGAGGAAGGAGAGATAATTGCAAGAGAGAAAGTCTCTCTCTCCTCTTATATCTCTTTATCTCACTTTGTT	cassava4.1_004879m|PACid:17960818
Non-Conserved	---	sRNA001.00236262_x21_x2	CAGGAATTACATGGACGAAAT	TTTGTATATGCTATTTTTTTCACAGGAATTACATGGACGAAAT	cassava4.1_022610m|PACid:17971061, cassava4.1_010722m|PACid:17971062, cassava4.1_021834m|PACid:17985013
Non-Conserved	---	sRNA001.00236495_x24_x2	CAGAAATGTTGGATGGATGAAAGC	ATTTATTCTTCGATCATTTTTGCTATGTAAATCAGAAATGTTGGATGGATGAAAGC	cassava4.1_025891m|PACid:17991321, cassava4.1_034030m|PACid:17963936
Non-Conserved	---	sRNA001.00237046_x24_x2	TAGGACTGAATACATTATCAAAAT	TAGGACTGAATACATTATCAAAATTATTATGATTTTGATAATAATTCAATCTTATT	cassava4.1_021400m|PACid:17991745, cassava4.1_030656m|PACid:17960884
Non-Conserved	---	sRNA001.00237494_x22_x2	ATTCGGCGGCCGAAGGTAGTGG	GCATTTTCGGCTGCCTAAGTTGAGTTTCGGAGGCTGGAATTTTGGAGGTTCAGCGGCTGGAGTTTGGGATTCGGCGGCCGAAGGTAGTGG	cassava4.1_025684m|PACid:17962597, cassava4.1_006857m|PACid:17962476, cassava4.1_032786m|PACid:17989796, cassava4.1_012924m|PACid:17968218
Non-Conserved	---	sRNA001.00237817_x21_x2	TATATAGATAATAGATGTTCC	TATATAGATAATAGATGTTCCAAAAAATGAAACATTAACCACTCTCGTATATACTTAGCCACGTGTATATGAGAGTGGTTAATGTTTCATTTTTTGGAACATCTATTATCTATATACC	cassava4.1_002017m|PACid:17965261, cassava4.1_002006m|PACid:17992769
Non-Conserved	---	sRNA001.00238139_x22_x2	TTTCCTTTTGGAAGGTCTGACC	TTTCCTTTTGGAAGGTCTGACCTTGGTAATCTGCCTTTCTGATCTGACCTTAGTGGTATGCCCTTTTAGATCTTCTTTATGGAAGGT	cassava4.1_030962m|PACid:17963847, cassava4.1_028865m|PACid:17962819, cassava4.1_031489m|PACid:17984594, cassava4.1_004779m|PACid:17971973, cassava4.1_000112m|PACid:17969988, cassava4.1_005517m|PACid:17969902, cassava4.1_000114m|PACid:17982707
Non-Conserved	---	sRNA001.00238255_x22_x2	AAAAAAAAAAAAAAAAACAGTC	AAAAAAAAAAAAAAAAACAGTCTGCTGTGGACACAATTTTGAAATTATTGTCTTTTTGTTTTGTTTTGTTTTTTTTTTTTA	cassava4.1_024401m|PACid:17981430, cassava4.1_030282m|PACid:17991173, cassava4.1_025269m|PACid:17982932, cassava4.1_029214m|PACid:17963597
Non-Conserved	---	sRNA001.00238825_x22_x2	CTGGTCGGCTGGCCTTTAGAAG	CTGGTCGGCTGGCCTTTAGAAGTCTTTAAATATGTCTAGAGGTGCTGTCTTAGGG	cassava4.1_014566m|PACid:17970273
Non-Conserved	---	sRNA001.00240018_x21_x2	TTTGTTGATAGTCATCTACTC	TTTGTTGATAGTCATCTACTCAATTTATTTTTAACCCATTAATTATTATGATTAGATGACCATCAACAAACA	cassava4.1_025931m|PACid:17970637, cassava4.1_004193m|PACid:17982024, cassava4.1_021394m|PACid:17961601, cassava4.1_006027m|PACid:17963536, cassava4.1_018177m|PACid:17979836
Non-Conserved	---	sRNA001.00241932_x24_x2	CCTGTAGGGAGGGGTAGAGACGGG	CCTGTAGGGAGGGGTAGAGACGGGTCTGGTCCCCATCACCACTTCAATTTCCAACTCTACCTCCCTAGCAGGTG	cassava4.1_009839m|PACid:17990038
Non-Conserved	---	sRNA001.00244481_x20_x2	GGACTTTCGGATCTGTAGGG	GGACTTTCGGATCTGTAGGGACCTTCGGCCGCCGAACCTGCCGCCGAAAGTCCCC	cassava4.1_006839m|PACid:17987050, cassava4.1_003637m|PACid:17979563
Non-Conserved	---	sRNA001.00247180_x24_x2	ATTTTTTATTTATTTCGGTTTGGT	CAAATCAAATTAATTTAAAATTTTAGTTTAATTTTTTATTTATTTCGGTTTGGT	cassava4.1_001686m|PACid:17972441, cassava4.1_003816m|PACid:17981636
Non-Conserved	---	sRNA001.00247224_x22_x2	TGTGCTCACCTCTCTTTCTGTC	CAGAAGAGAGTGAGCACACACAGGCAATTGTATGAGGCCATACCATTGCAGAGGTGTGTGCTCACCTCTCTTTCTGTC	cassava4.1_031766m|PACid:17984145, cassava4.1_008879m|PACid:17977851
Non-Conserved	---	sRNA001.00247420_x23_x2	CTGCTTTGGATTCGAATTCTCTC	TAGGTTTTGAATTCAGATCGGGTTTGGTTGGATTGCGGAACGAGTCACGTTCTAGACGAATTATTTTCATGTTCTGCTTTGGATTCGAATTCTCTC	cassava4.1_000589m|PACid:17972224
Non-Conserved	---	sRNA001.00248004_x22_x2	CTTCTGCTTCTGCTTCTTCTGC	CTTCTGCTTCTGCTTCTTCTGCTTTCTTCTTCTTCTTCTTCTTTTTTTCTTCTTCTTTTTTCTTCTCCTTCGTCATCATCATCTTCTTATTTTTTTGAGGAGGAGGAGGAGTAGGAGTAGGAGGAGTATGAGGAGGAGGG	cassava4.1_012797m|PACid:17990672, cassava4.1_028831m|PACid:17992470, cassava4.1_030368m|PACid:17986836, cassava4.1_010803m|PACid:17981634, cassava4.1_022298m|PACid:17973345, cassava4.1_031088m|PACid:17978988, cassava4.1_008830m|PACid:17985845, cassava4.1_033783m|PACid:17983227, cassava4.1_012661m|PACid:17969863, cassava4.1_012857m|PACid:17988619, cassava4.1_013116m|PACid:17984569, cassava4.1_003…
Non-Conserved	---	sRNA001.00248036_x24_x2	AAAAATTAAAAAAATCGAACTGAA	CGGTTTGATTTTTAATTTCAAAAATTTTAGTTATTTCGATTTAATTCGGTTTTGATCAGAAAAAAATTAAAAAAATCGAACTGAA	cassava4.1_029856m|PACid:17967203, cassava4.1_015422m|PACid:17965082
Non-Conserved	---	sRNA001.00248394_x24_x2	TTCGGAACGGATTCGGATATTACT	TAATAATCGGGTTTGGGACGAATTCGGATAATTTAAATTAATTTTTAATCGGGTTCGGAACGGATTCGGATATTACT	cassava4.1_007913m|PACid:17981998
Non-Conserved	---	sRNA001.00251300_x20_x2	AAGTCTCGTGATGATGCTTC	AGCATCCATGGGGCTTCTTCGAAGTCTCGTGATGATGCTTC	cassava4.1_002985m|PACid:17983971
Non-Conserved	---	sRNA001.00251565_x21_x2	CATTTTCGGGCTGAAGACCTC	GAGCTTGCCCGAAAATGAAGAGGAAGCTCTCTCATTTTCGGGCTGAAGACCTC	cassava4.1_025296m|PACid:17982194, cassava4.1_032098m|PACid:17984953, cassava4.1_028244m|PACid:17986619
Non-Conserved	---	sRNA001.00251924_x24_x2	TCTTATGAGTTATTTTTGCGTGTT	TCTTATGAGTTATTTTTGCGTGTTGTCATTGTATACCGCTGTTTGCTGTGAGCATACGACGCAGGAGAATTCTTTGGGGAT	cassava4.1_003667m|PACid:17987536
Non-Conserved	---	sRNA001.00254595_x21_x2	TGTGGAACTGGGAATTTTCTC	GGAAATTTCCAATCTAAGGGATGATGAACTGGCTAGGAAGCTTTATCAAGTTCAACAAGAGAAGAAATGTTTGGTGATCTTGGATGATATTTGGACTGTTGGGACTTGGAATAAACTGCGTCCTGCTTTTCCATGTGGAACTGGGAATTTTCTC	cassava4.1_009565m|PACid:17982376, cassava4.1_028674m|PACid:17987315, cassava4.1_029944m|PACid:17967468
Non-Conserved	---	sRNA001.00255790_x24_x2	ATGGATAGATAAGAGATGTAGGAA	ATGGATAGATAAGAGATGTAGGAAAAATGGAGTGGAGGAAGAAAAAGAAGAAGCCCCAAAAGAAAAGTCTATTTCCCTTTTATTTATCCTACT	cassava4.1_023997m|PACid:17986383
Non-Conserved	---	sRNA001.00256963_x20_x2	TTTCTAATGGTAAAAGGATT	TTTCTAATGGTAAAAGGATTATCACATCCTTTTATCTTAAGAAATC	cassava4.1_002410m|PACid:17967299, cassava4.1_031248m|PACid:17963182, cassava4.1_000295m|PACid:17973756
Non-Conserved	---	sRNA001.00259289_x20_x2	TAGATAAAGGAGGATTGAGA	TCCGTCCTCTTTTCCGTTAAAATTAGATAAAGGAGGATTGAGA	cassava4.1_016312m|PACid:17982044, cassava4.1_016411m|PACid:17961900, cassava4.1_000127m|PACid:17984024, cassava4.1_024351m|PACid:17990210
Non-Conserved	---	sRNA001.00260500_x21_x2	TTGATGATGCTTGAGCTGAGT	CCAGCTTAGAGCTTCTCGAGGGGAAAACTCTTCCTGGAGTCCTTGCTCTTGATGATGCTTGAGCTGAGT	cassava4.1_006272m|PACid:17983266, cassava4.1_012115m|PACid:17986345, cassava4.1_001220m|PACid:17989148, cassava4.1_006499m|PACid:17989151, cassava4.1_003923m|PACid:17961274, cassava4.1_033932m|PACid:17983901, cassava4.1_000037m|PACid:17978488, cassava4.1_000036m|PACid:17975575
Non-Conserved	---	sRNA001.00260713_x23_x2	CATGAGTGAGTGTGGTTTGGATT	CATGAGTGAGTGTGGTTTGGATTCCGGATACTAAAAATATTTTTCGAGGC	cassava4.1_000624m|PACid:17969123
Non-Conserved	---	sRNA001.00261611_x24_x2	CTGAAAATGGAATTTTGAGACGGA	CTGAAAATGGAATTTTGAGACGGACGACTTTCAAAAATGCGAAAAAAGGCCATTGGACTTGTCGTAAAGTTTGATGCTCAAATTCTATTGTTTAGGG	cassava4.1_033741m|PACid:17980518, cassava4.1_010012m|PACid:17985257, cassava4.1_001613m|PACid:17992325
Non-Conserved	---	sRNA001.00262903_x23_x2	TTGATTTATTTGGTTCGGTTCGG	TTGATTTATTTGGTTCGGTTCGGTTCAAAACCGAACCGACCAAATGCTCACCC	cassava4.1_012466m|PACid:17985174, cassava4.1_023096m|PACid:17991765, cassava4.1_031529m|PACid:17988062, cassava4.1_007126m|PACid:17968882, cassava4.1_008669m|PACid:17987576
Non-Conserved	---	sRNA001.00263205_x20_x2	AAGCCAATTTGCAGAGCAAG	AAGCCAATTTGCAGAGCAAGAGCGTCGAAAATGGCGAAACTTGCATTGAAGGTTGGCGATA	cassava4.1_034340m|PACid:17985078, cassava4.1_033240m|PACid:17989806, cassava4.1_010291m|PACid:17989789
Non-Conserved	---	sRNA001.00263442_x21_x2	TTGGGATTGTATTGTTAGAGA	ATTAACAAGACAATCCACAAAAGAAGGTGATGTGTACAGTTTTGGGATTGTATTGTTAGAGA	cassava4.1_001113m|PACid:17973967, cassava4.1_015070m|PACid:17962712, cassava4.1_027206m|PACid:17986795, cassava4.1_010685m|PACid:17960424, cassava4.1_001152m|PACid:17973088, cassava4.1_021024m|PACid:17988643
Non-Conserved	---	sRNA001.00264669_x24_x2	ATTTGGGCGGATTCGGATTTGAAA	ACGGGTACCCGATCCGCCCAAATCCTATTAGGACGGATTTGGGTTTTTACAAAATGGATTTGGGCGGATTCGGATTTGAAA	cassava4.1_025045m|PACid:17977676
Non-Conserved	---	sRNA001.00265943_x24_x2	TAAGGCTGATAGATGTGACGCGCG	TAAGGCTGATAGATGTGACGCGCGTGATTGATAGGGTATGGTCCAAGCGGTTCAGCATTTATTAGCCGACT	cassava4.1_032999m|PACid:17964136, cassava4.1_009524m|PACid:17977986, cassava4.1_004500m|PACid:17976514, cassava4.1_001970m|PACid:17974090
Non-Conserved	---	sRNA001.00266490_x24_x2	AGGACTCAGAGCGATGGAGATGGC	CGTATCCATCACATTGGTCCTGCTAGTGGTGGTATGATTAGGGACGCACCCGATCATTGTGGACTCAGGACTCAGAGCGATGGAGATGGC	cassava4.1_006443m|PACid:17986675, cassava4.1_005980m|PACid:17981871, cassava4.1_006521m|PACid:17960445
Non-Conserved	---	sRNA001.00266689_x24_x2	AGAATTTGTAGATAGGGTAAGTGA	ACTTCCCTTTTATTGATTTAATAAGAATTTGTAGATAGGGTAAGTGA	cassava4.1_009032m|PACid:17971362, cassava4.1_025306m|PACid:17974473
Non-Conserved	---	sRNA001.00266990_x24_x2	TGGTTAGGAGTGTAGTAGAGCAAC	TTACTTATCTATATTTTTAATCACATTGATTGGTTAGGAGTGTAGTAGAGCAAC	cassava4.1_007023m|PACid:17981135, cassava4.1_023305m|PACid:17972338
Non-Conserved	---	sRNA001.00267208_x22_x2	CAGGAGTGGATGATGCAGCACC	CAGGAGTGGATGATGCAGCACCCTGTGTGCATTTATCTCCCTGGT	cassava4.1_001862m|PACid:17986888, cassava4.1_006605m|PACid:17968275, cassava4.1_004102m|PACid:17973895, cassava4.1_000561m|PACid:17993291, cassava4.1_031861m|PACid:17984361
Non-Conserved	---	sRNA001.00268575_x23_x2	CATATGGGTGATTGTGGACAGGC	CATATGGGTGATTGTGGACAGGCTCACCAAATCTGTTCACTTCATCCCTGTCAGGA	cassava4.1_031483m|PACid:17970599, cassava4.1_027186m|PACid:17979922, cassava4.1_009611m|PACid:17993712
Non-Conserved	---	sRNA001.00268692_x24_x2	CGGCTTGCTACGGGTTCTGGCGGC	CGGCTTGCTACGGGTTCTGGCGGCCTTAAGCCGATCTGAATCCTAGTGCCGGT	cassava4.1_023968m|PACid:17989759, cassava4.1_021109m|PACid:17977900
Non-Conserved	---	sRNA001.00269039_x20_x2	TAGGATATGAGGAATTGAGG	TCAGTTTCTTTTGCACAATCGTAATATAGTTATATAGGATATGAGGAATTGAGG	cassava4.1_008175m|PACid:17984238, cassava4.1_005218m|PACid:17984672, cassava4.1_016449m|PACid:17969461, cassava4.1_026099m|PACid:17961428
Non-Conserved	---	sRNA001.00269100_x20_x2	CTGCCTGATCGTCTCCAGGT	CTGCCTGATCGTCTCCAGGTAGCTCGTCTTTCTATCTGCGGGCACTCTGGCGATGAACTGGTCGAT	cassava4.1_029370m|PACid:17990944
Non-Conserved	---	sRNA001.00270213_x22_x2	TTTCTCATGACTGATAATCGTG	CATCATCAGCCTGAGAGATATGGATTTCTCATGACTGATAATCGTG	cassava4.1_026542m|PACid:17960578, cassava4.1_021570m|PACid:17962066, cassava4.1_000227m|PACid:17980006, cassava4.1_000225m|PACid:17980027
Non-Conserved	---	sRNA001.00270276_x24_x2	TTATGGAGTGTTATGAGATTGATG	TAATCTCTAGAGCACTTATGAACTACCAGGTGCGCGCATGGCTTATTAGCACAAAACAGCGTTAACAACAAGATTTATGGAGTGTTATGAGATTGATG	cassava4.1_033239m|PACid:17963102
Non-Conserved	---	sRNA001.00270879_x24_x2	ACCCAATCCCCAAACTGTAGAGAC	ACCCAATCCCCAAACTGTAGAGACTGATCTGACCCGGAAAACTGACAGAACTTCCCCTGATAATTATACTTGTCCAACTATCAGGTTTTTCTCTTATATGTTTTATCATTTGGAATTATAGCAGGTTACATGTTTTTATAAGTATAATTATCAGGGGAAGTTCTGTCAGTTTTCCGGGTCAGATCAGTCTCTACAGTTTGGGGATTGGGTGT	cassava4.1_023174m|PACid:17965448, cassava4.1_000163m|PACid:17973209
Non-Conserved	---	sRNA001.00271927_x21_x2	AGTTGACCTGAACCCTAGCGC	GCTACGGGTTTCGGCGACCTTAAGTTGACCTGAACCCTAGCGC	cassava4.1_026671m|PACid:17982367, cassava4.1_023968m|PACid:17989759
Non-Conserved	---	sRNA001.00272691_x24_x2	TGAAACTGGACAATTTTAGGCGGC	TTTTAAAAACGTGCAGTTTCGGCGGCTGAAACTGGACAATTTTAGGCGGC	cassava4.1_006709m|PACid:17986024
Non-Conserved	---	sRNA001.00272751_x22_x2	CTAGCATTGTAGCAGAGAGGCA	CTAGCATTGTAGCAGAGAGGCAGATATATATTACGGGTAGACGGAAAGGGAGCTCTCTCTTCTTCCTTCTTCTTCCTGGACTCCATTTTTCTTTATTTTTTCTCTCTGCAATTCTTGCC	cassava4.1_015460m|PACid:17963934
Non-Conserved	---	sRNA001.00273491_x25_x2	GTAGCCTTTCTCGAACAAGGGTTCC	GTAGCCTTTCTCGAACAAGGGTTCCATTTCGTTGGGTGTTTTCTGTGAAGTGTAATTTGGATAGTTATACTCGATGAATCGAGCTTTGGGTTTGGAGAAGCTGAGA	cassava4.1_001806m|PACid:17977369, cassava4.1_015587m|PACid:17974742, cassava4.1_005744m|PACid:17985811
Non-Conserved	---	sRNA001.00273632_x20_x2	GGTGACGTTGTCGAAGAAAT	ATCTTCGGCGTTCCGTTCTGTAGATATGAGCGTCTCTACGGTGACGTTGTCGAAGAAAT	cassava4.1_016194m|PACid:17971141, cassava4.1_005897m|PACid:17990908
Non-Conserved	---	sRNA001.00275120_x23_x2	AGAGAGGAGAGAGAAAGAAAGAA	AGAGAGGAGAGAGAAAGAAAGAAAGAAAGAAAGTAAATTTCTTTTTTTTTTGTCCTTCTCTCTTCTTGTTCT	cassava4.1_034306m|PACid:17978441, cassava4.1_001779m|PACid:17986898, cassava4.1_002867m|PACid:17960655, cassava4.1_029565m|PACid:17973468, cassava4.1_010782m|PACid:17969476, cassava4.1_010129m|PACid:17962638, cassava4.1_021449m|PACid:17965124, cassava4.1_031864m|PACid:17972399, cassava4.1_022986m|PACid:17982272, cassava4.1_025653m|PACid:17976022
Non-Conserved	---	sRNA001.00275358_x23_x2	CTCTATCACATTATACGAGTTAG	AACGCGTGTGTTGATAGAGTCATGACGTAACTAGACCACCTGCTCTTTTACTCTCTATCACATTATACGAGTTAG	cassava4.1_034446m|PACid:17970185
Non-Conserved	---	sRNA001.00278740_x24_x2	GTTTGACGGGGTGGTTGTGGAATG	GTTTGACGGGGTGGTTGTGGAATGGGCTGAGAAAATCCAAACTGCCTCAGCACCCTGTCAGATTG	cassava4.1_005261m|PACid:17989590, cassava4.1_005252m|PACid:17987512
Non-Conserved	---	sRNA001.00281445_x24_x2	CCGTTAAGGCCTGTAAATAACGGC	CGTTATTTATAGGTTTTCGAGCCTACTGTGGCCGTTAAGGCCTGTAAATAACGGC	cassava4.1_028508m|PACid:17979823, cassava4.1_015532m|PACid:17991657, cassava4.1_028474m|PACid:17984503, cassava4.1_028963m|PACid:17986038
Non-Conserved	---	sRNA001.00282424_x23_x2	ATGAAAAAGAATGTAGAATGGTT	ATGAAAAAGAATGTAGAATGGTTGTTCTTTTATAGACAATTCACGATTCTCCATATCTTTTCAATT	cassava4.1_005862m|PACid:17964565, cassava4.1_027181m|PACid:17968767
Non-Conserved	---	sRNA001.00283019_x24_x2	TCTTTGTAGAGCTGTGGATAGAAC	TCTGTACACAACTGCAAAGAGCGACATCTTTGTAGAGCTGTGGATAGAAC	cassava4.1_025467m|PACid:17968096, cassava4.1_022841m|PACid:17976215, cassava4.1_012075m|PACid:17973107, cassava4.1_025369m|PACid:17974358
Non-Conserved	---	sRNA001.00283184_x21_x2	GAGCAGAAGGAGGAGAGCCGC	GGCTCCCTTCGTGCCGCTTGGAGGATCGTTTCCTCGATCGAGCAGAAGGAGGAGAGCCGC	cassava4.1_004465m|PACid:17960078, cassava4.1_013620m|PACid:17990734, cassava4.1_003875m|PACid:17992435, cassava4.1_015400m|PACid:17965398, cassava4.1_021807m|PACid:17987538, cassava4.1_027884m|PACid:17965413
Non-Conserved	---	sRNA001.00284802_x20_x2	TGTTTTGTATATCTGTTTTG	TGTTTTGTATATCTGTTTTGGTTCGTTAGTCGGTTTAGTTGTTTGAGTTTGGTTTCTTTTGGGTTGGTTTTTCTATTGGTATCTGTTGAGTACTGGACTTTGATGTTCTTTAATGGCCCTTTATAATCTTTAATAGTCTGAGCTTTTAAATGCAGCTCTAGTATACATTAATTAAAAAATAATAATAAGGTGATACTCTAAAATACATATAAAACAAT	cassava4.1_003990m|PACid:17973817, cassava4.1_025346m|PACid:17981486, cassava4.1_005268m|PACid:17988466, cassava4.1_005033m|PACid:17970657, cassava4.1_000669m|PACid:17972884, cassava4.1_003702m|PACid:17991655
Non-Conserved	---	sRNA001.00286314_x21_x2	CTGTAAGAAGGCGGAGATAAA	TATCTTTGTGATTCTTCTCCTTTTATACTGTAAGAAGGCGGAGATAAA	cassava4.1_001345m|PACid:17979866, cassava4.1_005033m|PACid:17970657
Non-Conserved	---	sRNA001.00286493_x22_x2	AAAAAAAAAAAAAAACAACTAC	AAAAAAAAAAAAAAACAACTACTTTTGGTTTTTTTTTTTTTTTTTTT	cassava4.1_024401m|PACid:17981430, cassava4.1_025269m|PACid:17982932, cassava4.1_001169m|PACid:17978692
Non-Conserved	---	sRNA001.00286649_x21_x2	CCCCAAGAAGATAGAAGCGGT	AGCATTTTCTTCTTGGGGCATGTTGTATCAGCAGAAGGTATTGAGGTAGACCCCAAGAAGATAGAAGCGGT	cassava4.1_005253m|PACid:17981800
Non-Conserved	---	sRNA001.00288789_x24_x2	CGGCACTGTTACCGTTTACGGCTC	CGGCACTGTTACCGTTTACGGCTCAGGGCTATCCCTCGCCTGGCCTTGTGCCACCTCGGGCTTTCCACTGGCGTCGTGAATGGATGTTAAAAGCTGTTCACGACGCCAGTGGAAAGCCCGAGGTGGCACGAGGCCAGGCAAGGGATAGCCCTGGGCCGTGAACGGTAACAGTGCCGGT	cassava4.1_023596m|PACid:17979233, cassava4.1_002912m|PACid:17979312, cassava4.1_025106m|PACid:17961904
Non-Conserved	---	sRNA001.00288984_x24_x2	TTTTCCTAAAAGAATTGTACAACT	TTGTACAACTCTTTTCCTAAAAGAATTGTACAACTCTTTTCCTAAAAGAATTGTACAACT	cassava4.1_021593m|PACid:17968353, cassava4.1_005983m|PACid:17986386, cassava4.1_000485m|PACid:17966172, cassava4.1_006792m|PACid:17964107
Non-Conserved	---	sRNA001.00289040_x24_x2	CTGGATTCTAGCGCTGGTAGCGGT	CGCTACCAACGCTAAAATTCAGATCGACTTAAGGTCGCCGGGACCCATAGCAAGTCTACTATACATCTTGTACATCTGATATAATCCCATACATAATTAGATGTACAAAATATATAATAGACTTGCTACGGGTCCTGGCGACCTTAAGTCGATCTGGATTCTAGCGCTGGTAGCGGT	cassava4.1_023376m|PACid:17971111, cassava4.1_034062m|PACid:17967761, cassava4.1_031061m|PACid:17976812, cassava4.1_023968m|PACid:17989759, cassava4.1_026136m|PACid:17972466, cassava4.1_023709m|PACid:17977385, cassava4.1_002415m|PACid:17963489
Non-Conserved	---	sRNA001.00289053_x24_x2	TAAGTGCGAGATAAACATAAAGAA	TAAGTGCGAGATAAACATAAAGAAAATAATAAATTTAATATTATTTTTTTTTATTAAATTTCCTTCATCAAGCATTATTTCCTCTATTTTTATTTTCATTCATATT	cassava4.1_005088m|PACid:17972918
Non-Conserved	---	sRNA001.00289587_x24_x2	AGAAGATCGTGGATGCTTATGAGG	AAGTGAGGTCCACAATCTTTCTACTCTATGCAAAGATTATGAGAAGAAGATCGTGGATGCTTATGAGG	cassava4.1_028706m|PACid:17991099
Non-Conserved	---	sRNA001.00290155_x21_x2	TCCACCGTGGACTGGGCTAAG	TAGACTTGGTCCATGTTGGACCTAAGACAAATGTGTGGTTACATATTTTTATGTTGGTCTCACTATACCAATTGTGTCTCCGGTCCACCGTGGACTGGGCTAAG	cassava4.1_012822m|PACid:17980821, cassava4.1_006374m|PACid:17968821, cassava4.1_004716m|PACid:17980849
Non-Conserved	---	sRNA001.00290992_x24_x2	CGGGAGACGTCAAGAGCAGGTAAA	CGGGAGACGTCAAGAGCAGGTAAAAAAGGAGAGGGGATCTTCTTCTTCTTCTGGCTTCTTCCTCCGCTCCATATTTTTTATTTTTCTTTGCAACTCTTGCC	cassava4.1_031234m|PACid:17984214
Non-Conserved	---	sRNA001.00291290_x24_x2	ATAAGGTTGGAAGCTTGGAGAGGT	TTCTTTAGTTTTCAATGTAGTTGAGACAGTGTCGATAAGGTTGGAAGCTTGGAGAGGT	cassava4.1_015680m|PACid:17963288
Non-Conserved	---	sRNA001.00292072_x24_x2	ATATTTGGATAGTCTTGACATGTT	ATATTTGGATAGTCTTGACATGTTACTAAACAATGTTCTTGACTTTCAAATTAATTATTTAGTTAATTATATTTATTGCCAGAATATTAAAAAATTAATTAGTTAGGTTCCAAATATGTTCGTAACAAATATAATTAACTAATTAATTAATTTAAAATTCAAGAATATTATCTAGCAATATATCAAGGCTACCCAAATATTT	cassava4.1_002944m|PACid:17986403, cassava4.1_005735m|PACid:17987835, cassava4.1_015041m|PACid:17980699
Non-Conserved	---	sRNA001.00292127_x24_x2	GATGATTAATAAGCAATTGGTGTG	CACCAATTGTTTATCATCATCAAAAAGGGGGAGATTGTTGGACCTAAATATTCTAATCCTTATTTTGATGATTAATAAGCAATTGGTGTG	cassava4.1_017999m|PACid:17985612
Non-Conserved	---	sRNA001.00293644_x24_x2	AGCTCATCTAAGGATTTTTGTAAA	AGCTCATCTAAGGATTTTTGTAAACCATCATTTGAGGGTAAAGATTCCTTAGGTGAGTTCT	cassava4.1_006675m|PACid:17979567, cassava4.1_013941m|PACid:17975841, cassava4.1_013931m|PACid:17986864
Non-Conserved	---	sRNA001.00294850_x25_x2	ATCTTAGAACTTTTAAGGTTACAGG	TTAATCTTAGAACTTTCAAGATTACAGTCGAATCTTAGAACTTTTAAGGTTACAGG	cassava4.1_021000m|PACid:17975477, cassava4.1_006741m|PACid:17986683
Non-Conserved	---	sRNA001.00296383_x25_x2	CGAGCATGAAGGAGTCAATTGAACG	CGAGCATGAAGGAGTCAATTGAACGCAATATTTTTTTGGAAACATTAAAATTAATGAAGAAATTTTCATTCAATAATGTAAGAACGATCTAATTTAGTCCATAAAAAAATTAGATTGTTCTTTCATTATTAGATGAAATTTTCTTCATTAATTTTAATGTTTCCAGAAAAATATTGCATTCAACTGACTCCTTTATGCTCGAT	cassava4.1_029336m|PACid:17977190, cassava4.1_022141m|PACid:17970000, cassava4.1_000798m|PACid:17989228
Non-Conserved	---	sRNA001.00296945_x24_x2	TTATAGAAATTCTAATAGTGGAGT	TTATAGAAATTCTAATAGTGGAGTAATTATGATTGTAGTATATGTGGATAATATCATTATCACAGGAAGTGATGTTGCTAGCATTACATATTTTACATCCCTAAAAGAATTTCTTAAAA	cassava4.1_000382m|PACid:17981193
Non-Conserved	---	sRNA001.00297845_x21_x2	CTGATTTGCATGCGTAACGGC	CGTTATGTAACGGGTTTTGGGGGGCCGTCACCCGTTATCCCGTTATATAACGGCCCCTCCTGATTTGCATGCGTAACGGC	cassava4.1_003713m|PACid:17960249, cassava4.1_034089m|PACid:17968067
Non-Conserved	---	sRNA001.00298107_x21_x2	CAGGAGGTCGCCTCAAGAGAA	CAGGAGGTCGCCTCAAGAGAAGTGAAGCCTATGCTGCTGTTGAGGCTTACCTTAGTG	cassava4.1_000501m|PACid:17971109
Non-Conserved	---	sRNA001.00298201_x23_x2	AAGAGATTCCTTTGGTAGATAAT	TCTCTACGCAAAGGAATCTCTTCTAGGCAGGGACTTCTCATCTAGAAGAGATTCCTTTGGTAGATAAT	cassava4.1_008615m|PACid:17985176, cassava4.1_004184m|PACid:17979596
Non-Conserved	---	sRNA001.00299208_x22_x2	AGATTTGAAATTTGAATTTCAG	GAAATTTGAATTTCAAATTTTGAATGTGCATCTTCTTGAGATTTGGCTTCCTCAATAAGGAAAGAGATTCTTGAAGATTTGAAATTTGAATTTCAG	cassava4.1_016452m|PACid:17967465, cassava4.1_006215m|PACid:17975642, cassava4.1_001113m|PACid:17973967, cassava4.1_030779m|PACid:17988070, cassava4.1_023826m|PACid:17975955
Non-Conserved	---	sRNA001.00299618_x24_x2	ATCAAATTGAATTGATTTTAGTCA	ATCAAATTGAATTGATTTTAGTCAGAAATTAAATCGAATCAATCTGATTTAATTCAGTTTAATTGATTT	cassava4.1_002623m|PACid:17982650, cassava4.1_001723m|PACid:17978172
Non-Conserved	---	sRNA001.00299733_x24_x2	ACTTTCGGAGGTGAGTTTAGGCGG	GCCGAAACTCCCCTCCAGAGCCGAAACTCCTACTTTCGGAGGTGAGTTTAGGCGG	cassava4.1_002675m|PACid:17978535
Non-Conserved	---	sRNA001.00300147_x24_x2	CAGAAGAGAGTGAGCACACAGAGG	CAGAAGAGAGTGAGCACACAGAGGCATTTGTATAAATCTATACCCTTGCTTTTGCGTGCTCACTTCTCTTTCTGTC	cassava4.1_029311m|PACid:17979940, cassava4.1_006701m|PACid:17977888, cassava4.1_006419m|PACid:17961556, cassava4.1_006155m|PACid:17975379, cassava4.1_005580m|PACid:17969197
Non-Conserved	---	sRNA001.00300727_x24_x2	TTGGCAAGCCATGTAGGATACTGG	TTGGCAAGCCATGTAGGATACTGGATCTCCTTTATTAATCATGTATTCAACAGCTTGTTAACC	cassava4.1_002548m|PACid:17963086, cassava4.1_004193m|PACid:17982024
Non-Conserved	---	sRNA001.00302228_x24_x2	CTAGGCTCTGATACCATTTACGGC	TGTAGTGTTATTAGATCTAGAAGACCTATTTCTTCTAAACATATTCATTTCAAAATCTTTGGGTTTTTACATACACTTCCTTCTGGGAAACATTTATGCAGGACTTACACTCTCTTTGCCCGACTTACAACAATCCTAGACACAGTTCCAACCCAAAACATTAATTTGAATAGTTTAAAATACTTAAAGTCTTACTAGGCTCTGATACCATTTACGGC	cassava4.1_001160m|PACid:17980695, cassava4.1_001048m|PACid:17964094
Non-Conserved	---	sRNA001.00302338_x23_x2	TTCGGTCGGTTCGGTTTTAAACT	TTCGGTCGGTTCGGTTTTAAACTGAACCGAATAAACCGAAAACCGAAATTTTATTGTTTATGAAAACCGAACCGAATCGATTT	cassava4.1_001072m|PACid:17978566
Non-Conserved	---	sRNA001.00304385_x24_x2	ATGGATTGTTTTAGTTGATACTCA	AGATTAATTAATATTGTTCATATCATAATTTTTTAAGTATGAATTTATAAAATAAAAGAAAATAATGGATGGATTGTTTTAGTTGATACTCA	cassava4.1_031249m|PACid:17976369, cassava4.1_000249m|PACid:17975303
Non-Conserved	---	sRNA001.00304810_x21_x2	CCTGTAGGAAGGAATAGAGAT	CCTGTAGGAAGGAATAGAGATGGGTCTGGTTTATGGCATCACTTCAATTTCAAACTCTATTTCCCTAGTAGGTG	cassava4.1_000695m|PACid:17991063, cassava4.1_033667m|PACid:17984228, cassava4.1_023680m|PACid:17992760, cassava4.1_034387m|PACid:17992754
Non-Conserved	---	sRNA001.00304917_x22_x2	TTCATTTAGATTTGCGTTTTCG	AATTTGCAGATTTGATGGAATTTATATGTGCATTTGTTCATTTAGATTTGCGTTTTCG	cassava4.1_030962m|PACid:17963847, cassava4.1_029726m|PACid:17989231, cassava4.1_008331m|PACid:17989125
Non-Conserved	---	sRNA001.00305689_x21_x2	CCCGGCGATTTGGGCAAGCAG	CCTTGGTCAAATTATCTGGGCAAGTGGGCAAATTACTGCCCCAATCACTTGTGATTATGGTACATTCAGTCGATTTGCCCGGCGATTTGGGCAAGCAG	cassava4.1_006927m|PACid:17963900, cassava4.1_000852m|PACid:17989417, cassava4.1_023094m|PACid:17968626, cassava4.1_001865m|PACid:17981645
Non-Conserved	---	sRNA001.00306311_x25_x2	TATATATGAATTTTGAATCATGATA	TCATGAAAAAAATTCATATGAATCCATATATATCCATATATATGAATTTTGAATCATGATA	cassava4.1_015218m|PACid:17976262, cassava4.1_009731m|PACid:17977791
Non-Conserved	---	sRNA001.00306991_x24_x2	AGGTACTCAGACAGTATAGCAGGC	AGGTACTCAGACAGTATAGCAGGCTTACTACGAGTCCCGGCGACCTTAAGTCGATCTGGATCCTAGTGCCGGTAGCAGTTTTGTAACGACCCCAAAATGGACTGTCACCGGCGCTAGGATTCAGGTCGGCTTAAGGCCGCCAGAACCCGTAGCAAGCCTGCAATACTCTCTGTGTACCTAT	cassava4.1_002326m|PACid:17961867
Non-Conserved	---	sRNA001.00307885_x23_x2	TTTCTCAGTATTGTAAAATTATA	TTTCTCAGTATTGTAAAATTATATATTAATTAGTCTTTTTATATTAAGAGTATTTTATATTTTTTTATAATATTTAATAAAAAATATATTTTTCAAAATAAAAAAACTACCGAATAAATTTTTTAATACTGCATAGACC	cassava4.1_001026m|PACid:17978465, cassava4.1_007299m|PACid:17975524, cassava4.1_000410m|PACid:17964245, cassava4.1_000409m|PACid:17985941, cassava4.1_003489m|PACid:17978516, cassava4.1_009691m|PACid:17965641, cassava4.1_028985m|PACid:17960919
Non-Conserved	---	sRNA001.00307986_x21_x2	GCAAGGACTGGATTTCAATAT	AATGTAGTTTGTTTCTTGCTTCTTCCACAGTAATGTTCTTGAATAAACTAAGACCCATAATGTATTTCAGCAAGGACTGGATTTCAATAT	cassava4.1_027638m|PACid:17987840, cassava4.1_024920m|PACid:17968180, cassava4.1_034172m|PACid:17983599, cassava4.1_023680m|PACid:17992760, cassava4.1_000192m|PACid:17969365, cassava4.1_027184m|PACid:17985992, cassava4.1_000058m|PACid:17983598, cassava4.1_022172m|PACid:17965325, cassava4.1_024456m|PACid:17985764, cassava4.1_000855m|PACid:17977100
Non-Conserved	---	sRNA001.00312859_x24_x1	TTTAAAAAGTCTACTAATTAGTCC	ACTAATTCATAAATTTTTAAAAATTTCAAGGACGTTTTAATGTATTTTTCAAAATAGAGAGACCAACTAGTGAGTTTTACTATACCATATAGATTAAATAGTTAATTTTCCTTAAAAAAAATTATTATTTAATCTATATATTATAGAAAAAGTCATTAGTTAATATCTTAGTTTTGAAAAATATATTAAAACGTTTCTAATATTTTAAAAAGTCTACTAATTAGTCC	cassava4.1_032058m|PACid:17990535
Non-Conserved	---	sRNA001.00313642_x25_x1	TTTTTCCAAAATTCTTCAATTGGTG	TTTTTCCAAAATTCTTCAATTGGTGAGTCTCGCATGGTCTTCTGCAGGCACAAATGGTTTTCTTAGAGATTGATGTGATTGCCATTTGATGAGGTTTAGAAAAGTC	cassava4.1_005274m|PACid:17967458, cassava4.1_007490m|PACid:17986221
Non-Conserved	---	sRNA001.00314015_x21_x1	TGGATTGGCTGCCTAACCTTG	AAGTTGGGTGCTTGTTTTGGGGTGTTTGGAAGGTTTGGGAGGCTTGAATGCATGAGAAGCTGAGTTCTGCCCTTCTGGGAAGAACTCAGGTTCGGCCGCCGAACCTGCCTTTGGATGCATGGATTGGCTGCCTAACCTTG	cassava4.1_008063m|PACid:17990422, cassava4.1_009868m|PACid:17982137, cassava4.1_026735m|PACid:17966710, cassava4.1_002502m|PACid:17968708
Non-Conserved	---	sRNA001.00314574_x21_x1	TAAGAGATAATAAAATTTAAT	TAAGAGATAATAAAATTTAATAGTTATTTAAAAATATAATGTTTTAATTTTTGAAAATATTTAATACGTATTATTTTTTATT	cassava4.1_009182m|PACid:17969736, cassava4.1_008291m|PACid:17987000
Non-Conserved	---	sRNA001.00314665_x22_x1	AAAAAAAAAAAATTTCAATAAA	AAAAAAAAAAAATTTCAATAAAGATTTGAGAAATTTTTTTTTTTTTT	cassava4.1_024401m|PACid:17981430, cassava4.1_027571m|PACid:17980464, cassava4.1_030543m|PACid:17970918, cassava4.1_033426m|PACid:17962465
Non-Conserved	---	sRNA001.00316768_x23_x1	CTAGGGCTGAGCAGAATCCGGTT	CTAGGGCTGAGCAGAATCCGGTTCAAACCGAAAAAACCGACCGAACCGAATCGATTTGAAAATTTGATTCGGTTTTTTATATATTTCGGTTCGGTTCGGTTTTAAATTTCAGAAATTTTGGTTATTTCGGTTCGGTTCGGTTTTAATC	cassava4.1_027348m|PACid:17978910
Non-Conserved	---	sRNA001.00317937_x20_x1	TTCTCATAGTTCGGAAGATG	GCTTTCGACTGTAGAAGAATTCTCATAGTTCGGAAGATG	cassava4.1_004618m|PACid:17991078, cassava4.1_000611m|PACid:17987565, cassava4.1_015612m|PACid:17971672
Non-Conserved	---	sRNA001.00320189_x21_x1	AGAGAAGGATTGGAGAGGGGT	AGAGAAGGATTGGAGAGGGGTTTTGATGGGTGTTTTGAAAATGGTTCTCTTTAGTTTAGTTTTC	cassava4.1_010284m|PACid:17990350, cassava4.1_022176m|PACid:17975678, cassava4.1_006841m|PACid:17970948, cassava4.1_026773m|PACid:17991245, cassava4.1_024120m|PACid:17967186, cassava4.1_011032m|PACid:17971204
Non-Conserved	---	sRNA001.00320914_x20_x1	TCTGGTGATCTGGGCAGATC	TCTGGTGATCTGGGCAGATCACTCTCTGTCCTGTCAGTCTGGTC	cassava4.1_021711m|PACid:17965532, cassava4.1_022777m|PACid:17992695, cassava4.1_012867m|PACid:17976982, cassava4.1_001910m|PACid:17972411
Non-Conserved	---	sRNA001.00323673_x24_x1	CCCCAAGAAGGTAGAAGCTGCGGC	AGGAGCATTTCCTTCTTGGGGCATGTAGTGTCAGAAAACGGAATTGAAGTAGACCCCAAGAAGGTAGAAGCTGCGGC	cassava4.1_004808m|PACid:17984387
Non-Conserved	---	sRNA001.00324341_x24_x1	GGTGGAACCTCGGATGTCGGAGAC	CTCCGGTATCGGAGTTCTTACCGTCCGGTGGAACCTCGGATGTCGGAGAC	cassava4.1_022817m|PACid:17981449, cassava4.1_011799m|PACid:17993938
Non-Conserved	---	sRNA001.00324655_x21_x1	CCACCGAAAGTCCCCTGTCCA	CCACCGAAAGTCCCCTGTCCAGCCTTCCTTTGCATGTTTTCTATGCATGTTTTGGTGATGTTTTAGAGGGTTTTTGGGGAG	cassava4.1_031000m|PACid:17974717, cassava4.1_034235m|PACid:17985600
Non-Conserved	---	sRNA001.00328542_x24_x1	ACCTCTTCTTGCATTGCAATTGGC	TAATAGCAGTCAAGCAGTGGTAGAGGTGATACCGGAGATTAATGCTTCTCTTTTGGCTCCTATCTTTGATGATAATCTAGGTCGTGCTGTTTTTCAATTAGGTGGTTCCAAAGCTTTTGGTCTTAATGGTTTCTCAGACCTCTTCTTGCATTGCAATTGGC	cassava4.1_025589m|PACid:17983853, cassava4.1_000334m|PACid:17983334
Non-Conserved	---	sRNA001.00329718_x22_x1	CAGTTGGATGGCAGAAGAAGGA	CTTTTTACCAGGTTCAGCTTTTTTTAGGTCCAGAATCATCTATAACAGTTGGATGGCAGAAGAAGGA	cassava4.1_032565m|PACid:17981891, cassava4.1_009834m|PACid:17961006, cassava4.1_002744m|PACid:17976604
Non-Conserved	---	sRNA001.00332551_x24_x1	TAGGCTCTGGAAGGGACATTCGGC	TAGGCTCTGGAAGGGACATTCGGCCTCCGAAGGTGTCGCCGAAAGTGCCCTGTCCAGCCTTCC	cassava4.1_029890m|PACid:17985465, cassava4.1_027816m|PACid:17986921, cassava4.1_009624m|PACid:17961843, cassava4.1_033411m|PACid:17988301
Non-Conserved	---	sRNA001.00332911_x21_x1	AGGTAGAGCAAGAATAGGGGC	AGGTAGAGCAAGAATAGGGGCAGAAGTAAGCTTATTTTTAATCTCCTCA	cassava4.1_005709m|PACid:17960710, cassava4.1_004817m|PACid:17978631
Non-Conserved	---	sRNA001.00332950_x22_x1	ATGTATGTGTGGAGAGGGGAGG	ACCCCTTTGTCCATATTCATGAGGATATGTGTGTTGCGGAGATGAGGTATGTATGTGTGGAGAGGGGAGG	cassava4.1_005973m|PACid:17990643, cassava4.1_029764m|PACid:17966162
Non-Conserved	---	sRNA001.00337453_x21_x1	GTCAGAAGGCGGTGGAGCGGC	GTCAGAAGGCGGTGGAGCGGCCGCGGCGGCAGCATCCTCCATGTCAGTGTCTGCCGGCTGGCCCGGTCTGCCCCCGTCCATTTCTGAAAT	cassava4.1_008933m|PACid:17979976, cassava4.1_014035m|PACid:17978188, cassava4.1_001322m|PACid:17981219, cassava4.1_001161m|PACid:17968474, cassava4.1_005861m|PACid:17978756
Non-Conserved	---	sRNA001.00338220_x21_x1	TTAAGCTTTTTTTTTTTTTTT	TTAAGCTTTTTTTTTTTTTTTGCAGGTGATAGAAAAAGAAGTTTCAGT	cassava4.1_015591m|PACid:17979829, cassava4.1_006022m|PACid:17967086, cassava4.1_008766m|PACid:17988321, cassava4.1_026927m|PACid:17989276, cassava4.1_003990m|PACid:17973817, cassava4.1_016362m|PACid:17964533, cassava4.1_004077m|PACid:17963036, cassava4.1_023010m|PACid:17983637, cassava4.1_030360m|PACid:17966275, cassava4.1_030951m|PACid:17966235, cassava4.1_000519m|PACid:17961812, cassava4.1_006…
Non-Conserved	---	sRNA001.00338915_x24_x1	ATTTGTGTGGAGACGGATTGTGAG	ATTTGTGTGGAGACGGATTGTGAGCTTGTTGTTAATGCTTTGAATTCTTCGCACTTTGATTCTTCATATTTTG	cassava4.1_033603m|PACid:17993133, cassava4.1_021010m|PACid:17990934
Non-Conserved	---	sRNA001.00339251_x23_x1	CCTCCTCCCCCTGCTCCTGCCCG	GGCGGGGGGGGGGGGAGGTTACCCAACAAGTGGCCGAAGTCATATCATCCAGGTTGTCCGGCCGGCCTCCTCCCCCTGCTCCTGCCCG	cassava4.1_000073m|PACid:17966763, cassava4.1_000072m|PACid:17971359, cassava4.1_012965m|PACid:17989253, cassava4.1_017601m|PACid:17980344, cassava4.1_010410m|PACid:17976874, cassava4.1_001406m|PACid:17984462, cassava4.1_033194m|PACid:17966363, cassava4.1_002410m|PACid:17967299, cassava4.1_017268m|PACid:17981306, cassava4.1_024338m|PACid:17970862, cassava4.1_014271m|PACid:17968210
Non-Conserved	---	sRNA001.00341055_x20_x1	CCATCATCAAGTCTTTCCCC	TGAAAGCTGTGATGCGCCTTCAACTCCATCGTCGACTATACTCACCCATAGGCCATCATCAAGTCTTTCCCC	cassava4.1_033312m|PACid:17960199, cassava4.1_001439m|PACid:17989486, cassava4.1_000679m|PACid:17989538, cassava4.1_007870m|PACid:17977085, cassava4.1_016374m|PACid:17991315, cassava4.1_026749m|PACid:17962433, cassava4.1_005150m|PACid:17972533, cassava4.1_003117m|PACid:17990645, cassava4.1_002202m|PACid:17983815, cassava4.1_031227m|PACid:17987271, cassava4.1_002919m|PACid:17964600
Non-Conserved	---	sRNA001.00343667_x20_x1	CAAGGAAAGGATCGAAAACC	TTTTCCTTTCTTTCCTTCTTTCAATGGCTACGAACAAGGAAAGGATCGAAAACC	cassava4.1_032293m|PACid:17985326, cassava4.1_004758m|PACid:17990243, cassava4.1_002328m|PACid:17973483, cassava4.1_006193m|PACid:17963873
Non-Conserved	---	sRNA001.00344447_x22_x1	ATAGCGTTTTGGTTGAAGAGTT	TTCTAAATCAGAACATGTTGTGTTATATATTCACAGAATAGCGTTTTGGTTGAAGAGTT	cassava4.1_010293m|PACid:17960169, cassava4.1_001094m|PACid:17970867, cassava4.1_007903m|PACid:17984234
Non-Conserved	---	sRNA001.00344546_x24_x1	ATACAACATCTGACAGCGGTAGGC	ATACAACATCTGACAGCGGTAGGCGTGTACTGCTGTTGCTATTATTACTGCTGTTGATGTTGTCCAC	cassava4.1_029200m|PACid:17959864
Non-Conserved	---	sRNA001.00345908_x23_x1	TATCTCGAACTCTATCTCCCTAA	GGGAGGGATAGAGATCGGTCGGGTTCCAGGCATCAATTCTATCTCGAACTCTATCTCCCTAA	cassava4.1_009202m|PACid:17963481, cassava4.1_001954m|PACid:17990482, cassava4.1_009099m|PACid:17980301, cassava4.1_009173m|PACid:17977117, cassava4.1_023094m|PACid:17968626
Non-Conserved	---	sRNA001.00346865_x20_x1	TGATGAGAAATTTTTGAACT	TGATGAGAAATTTTTGAACTATTTTGCATGCCGTGAATCTTTCCTGTTAGTATCCCTTCAAAGAAATTCTCTTCATC	cassava4.1_010323m|PACid:17970148, cassava4.1_008981m|PACid:17959995, cassava4.1_010593m|PACid:17971807, cassava4.1_028695m|PACid:17981773, cassava4.1_003758m|PACid:17963279, cassava4.1_030875m|PACid:17968998
Non-Conserved	---	sRNA001.00347975_x24_x1	CAAGCCCATCAAGACAAAGCTGAA	CAAGCCCATCAAGACAAAGCTGAATCTTCATAAAAGCCTTTCTTAATCTTCACTTTAGGCTTCCCTTTGTGTAGTTTTTTTCCATAGGTTTGAT	cassava4.1_012842m|PACid:17970881
Non-Conserved	---	sRNA001.00349274_x21_x1	AATGAAATAGACTATGGAGGC	TTTCATAAAATGTTTTAATGTATTTGAGGATTTTAAGTAAGAAGGAAATTGAGTTTTTAATGAAATAGACTATGGAGGC	cassava4.1_023541m|PACid:17980908, cassava4.1_002144m|PACid:17990453, cassava4.1_005972m|PACid:17981898, cassava4.1_030963m|PACid:17968908
Non-Conserved	---	sRNA001.00355498_x22_x1	AAAAAAAAAAAAAAAATTACTC	AAAAAAAAAAAAAAAATTACTCCTCAAGCAGCAATATCATTCACAACAATGAAAATCTGTTCATCCAAACATGACGGGTGAGATTTATTTTTTGTTTAT	cassava4.1_024401m|PACid:17981430, cassava4.1_001169m|PACid:17978692, cassava4.1_025269m|PACid:17982932
Non-Conserved	---	sRNA001.00356390_x22_x1	AAAAAAAAAAAAAAAAAACCCT	GGTTTCTTTTAGCTTTTTTTTTTTTACAAAAAAAAAAAAAAAAAAAAAAAAAACCCT	cassava4.1_024401m|PACid:17981430, cassava4.1_001169m|PACid:17978692, cassava4.1_025269m|PACid:17982932, cassava4.1_013838m|PACid:17989606
Non-Conserved	---	sRNA001.00356950_x21_x1	TTTTAAGATTGATTGTAGTAA	ACTGAAATCGGGATTAAAAACTATCAACAAAATAACATGGGGGTTTTAAGATTGATTGTAGTAA	cassava4.1_000779m|PACid:17963946, cassava4.1_005135m|PACid:17991807, cassava4.1_021593m|PACid:17968353, cassava4.1_021206m|PACid:17972640
Non-Conserved	---	sRNA001.00356963_x21_x1	CGAGTAGAAGAGGTCATGAAC	CGAGTAGAAGAGGTCATGAACTACACATGCCCTTAACTTCATATCATGTCTCTTCCATCTCACG	cassava4.1_033411m|PACid:17988301, cassava4.1_033275m|PACid:17967489
Non-Conserved	---	sRNA001.00358182_x24_x1	TATGGGGATTAAGGAAAGAGATGC	ATCTGTTTTCCTTGGGTTCAGAACCTTCATCTTCCTGTTTATAGAGGTAAGGGAAGATCCAGACCTTGTTATATGTTTTCTGAAGGTTTTATGGGGATTAAGGAAAGAGATGC	cassava4.1_032358m|PACid:17978868
Non-Conserved	---	sRNA001.00359337_x20_x1	TGATGATTTCGTCAAGTACA	TACTTGATAAGATCAAAGAACTGGGGTTTCATTTTATCAGTTTCTGATGATTTCGTCAAGTACA	cassava4.1_028410m|PACid:17966272, cassava4.1_034364m|PACid:17970776, cassava4.1_029918m|PACid:17971424, cassava4.1_007858m|PACid:17968438, cassava4.1_000507m|PACid:17965545, cassava4.1_009861m|PACid:17979923, cassava4.1_009849m|PACid:17982959, cassava4.1_031647m|PACid:17986563, cassava4.1_008929m|PACid:17968549
Non-Conserved	---	sRNA001.00361471_x24_x1	GTTTTTGGAGATTGTAAGATGGGT	CCATCTTCAGTTCCCATGAGAAAGAGTTTGGTTTTTGGAGATTGTAAGATGGGT	cassava4.1_014745m|PACid:17963307
Non-Conserved	---	sRNA001.00362021_x20_x1	CGTGGAAGTAGAAAATGATG	TCATTTCTCTATCACTCTTCCTCCAAGTCTAGTACTACCAAGAAAACAGATAAGGTGTCATCATTGACAGTAACAACAACGACGACGACGACGACGACTAATGGGTCTATGGTGATGCCCAAGAAAAAGTTCTTGGTTTCTTCATTGTCCAGTAACGGAGGCAGCGTGGAAGTAGAAAATGATG	cassava4.1_011475m|PACid:17971077, cassava4.1_027577m|PACid:17963254, cassava4.1_012583m|PACid:17975427, cassava4.1_002699m|PACid:17976597, cassava4.1_024667m|PACid:17960626, cassava4.1_028611m|PACid:17972213, cassava4.1_011349m|PACid:17971761, cassava4.1_032011m|PACid:17971076, cassava4.1_012624m|PACid:17963519
Non-Conserved	---	sRNA001.00369129_x20_x1	CTTCGATGGTCTGGATGGTC	CTTCGATGGTCTGGATGGTCCTCTCTGACTGACCGTCTGTCTGTGGATAGAA	cassava4.1_012965m|PACid:17989253, cassava4.1_013873m|PACid:17979778, cassava4.1_002821m|PACid:17993112, cassava4.1_004662m|PACid:17965003, cassava4.1_000263m|PACid:17962205, cassava4.1_021798m|PACid:17979152
Non-Conserved	---	sRNA001.00370277_x21_x1	CTCTATGGATGCCTAGATGAG	CTCTATGGATGCCTAGATGAGTCCTTGTATGCTTTGACTTACACTTAACACGCCCATAAATGGGTAGGCAAGTACGAGTATGGTTGAGAATGCCACGATTCATGCTAAGCAACATGAGAG	cassava4.1_010498m|PACid:17974801
Non-Conserved	---	sRNA001.00373473_x20_x1	GCTGCTGGCTAAGCCACACT	ACTGGCCTGCGTCGCGGCTGGAGCTGCTGGCTAAGCCACACT	cassava4.1_013124m|PACid:17963950
Non-Conserved	---	sRNA001.00374181_x21_x1	CCAAGTTGTGGGGTATCTGTT	AGGGTATCCTCAACTCAGGAGCAAGGGTGGTGTTTGGGTAGAGCTCTTTCTTAGAATTTTGGTGTTGCTGCTTTGATGTGTGCCAAGTTGTGGGGTATCTGTT	cassava4.1_018357m|PACid:17970377, cassava4.1_010145m|PACid:17972283, cassava4.1_008303m|PACid:17975701, cassava4.1_010148m|PACid:17970383
Non-Conserved	---	sRNA001.00374273_x24_x1	TCAGAGTGGATTAGAGGGGACTGA	TCAGAGTGGATTAGAGGGGACTGACTATTCCATGGAGGTCAATTAACTTGCTATAGTTTCGTCAAGTCGTGCTTAACCTGCATAACTTTTATTGGGATTGGTGGTATTTATATTTATTTCTAGAGTGGTTCCAAGAAGTTCGCTCTATTCGTTCAGAGT	cassava4.1_007434m|PACid:17987863
Non-Conserved	---	sRNA001.00374526_x23_x1	ATAATAGAAGAGGGAAGAGAATG	ATCTCTTCTCTCTTTTATTTTTCTAATTCTTGGCAAATTATCAAAAAGTGAAAGGAAAATTATGGAGAAAAATAAATAAAATAATAGAAGAGGGAAGAGAATG	cassava4.1_000331m|PACid:17972223
Non-Conserved	---	sRNA001.00375501_x24_x1	AGTAGGCGGAGAAAGAGAGTGGAA	AGTAGGCGGAGAAAGAGAGTGGAATCATAGGTTTCTTTACAGCGATTTTCTTCCTTTTTCTATTTT	cassava4.1_014868m|PACid:17988171
Non-Conserved	---	sRNA001.00375540_x20_x1	AGACTGGATAGACTTCACGC	TTGAAGTGAACCAGTTTAGATTGCGCGTTTCAATTTAATCGCGAAATCAGACTGGATAGACTTCACGC	cassava4.1_026080m|PACid:17960251, cassava4.1_011159m|PACid:17991391, cassava4.1_014193m|PACid:17973278, cassava4.1_026808m|PACid:17968839
Non-Conserved	---	sRNA001.00376581_x22_x1	TCTCTTCTTTGTGTCTTTAGGT	TCTCTTCTTTGTGTCTTTAGGTACATCTTTTAACTGACCTAAAAACACAAAGAAGAGATC	cassava4.1_028780m|PACid:17986651, cassava4.1_030220m|PACid:17964273, cassava4.1_005113m|PACid:17990175, cassava4.1_011496m|PACid:17962361, cassava4.1_001375m|PACid:17987825, cassava4.1_000049m|PACid:17978839, cassava4.1_031788m|PACid:17993002, cassava4.1_004344m|PACid:17988099
Non-Conserved	---	sRNA001.00379734_x21_x1	TTTTATGGGAGCAGAAGATCC	ATCTTCTCCGCCGATATAAAGTCTCCGCAGACACAAGTCTCTCTCGCTAACTAGGGTTGAATAATTCAATTGTGCTTCTGTTGATTTTATGGGAGCAGAAGATCC	cassava4.1_031386m|PACid:17992400, cassava4.1_006412m|PACid:17976971, cassava4.1_006296m|PACid:17994050, cassava4.1_004808m|PACid:17984387, cassava4.1_005231m|PACid:17968585
Non-Conserved	---	sRNA001.00383807_x22_x1	CCTTCTTCTTCTTCTTCTTTTG	CCTTCTTCTTCTTCTTCTTTTGAGGAGGAGGAGGAGGAGGAGGAGAAGGAG	cassava4.1_022496m|PACid:17962346, cassava4.1_005263m|PACid:17977118, cassava4.1_025777m|PACid:17979693, cassava4.1_022845m|PACid:17991722, cassava4.1_011286m|PACid:17989838, cassava4.1_022287m|PACid:17984471, cassava4.1_028009m|PACid:17991056, cassava4.1_032910m|PACid:17975304, cassava4.1_007690m|PACid:17978420, cassava4.1_001847m|PACid:17962229, cassava4.1_023603m|PACid:17984752, cassava4.1_003…
Non-Conserved	---	sRNA001.00384983_x22_x1	CTACATTATTTAGTTCATCAAC	TGATGGGCGTTAGATTTGTGGGCATGGGTGGGGTGAGACCCCTTTACTACATTATTTAGTTCATCAAC	cassava4.1_026806m|PACid:17993250, cassava4.1_024260m|PACid:17978735, cassava4.1_011165m|PACid:17984899
Non-Conserved	---	sRNA001.00386934_x20_x1	AAAAAAAAAAAATTATATAA	ATGTGATTTGGTTTTTGTGGCGTTTGATAACCTCAAAAAAAAAAAATTATATAA	cassava4.1_030543m|PACid:17970918, cassava4.1_034456m|PACid:17981165, cassava4.1_023334m|PACid:17970355
Non-Conserved	---	sRNA001.00387164_x22_x1	AAAAAAAAAAAAAAAACTCTTC	AAAAAAAAAAAAAAAACTCTTCTAGTATGTTTACTTTTAGCTTAACTAGAAGGTTTTTTGTTTTTCCTTTTCT	cassava4.1_024401m|PACid:17981430, cassava4.1_001169m|PACid:17978692, cassava4.1_025269m|PACid:17982932, cassava4.1_013838m|PACid:17989606
Non-Conserved	---	sRNA001.00387453_x21_x1	AAGTGATGACGAAGATGTGGA	AAGTGATGACGAAGATGTGGATATGATGTTTGATCATGTGCCGACAACTAGGCATGTAGATTTGATTGTATTATACGTAGATATTTTATCTTGTCATCATATAA	cassava4.1_022550m|PACid:17965360, cassava4.1_010137m|PACid:17990556
Non-Conserved	---	sRNA001.00387726_x22_x1	AACTGGTTTTTAAAATGGTGGC	AACTGGTTTTTAAAATGGTGGCAGTATAGAGGTATTTCGGAAGAAATTCTTTCACCTGAAGTACTTCAAGTATACCAGTATTTTAAAACTAATTTT	cassava4.1_005062m|PACid:17963545
Non-Conserved	---	sRNA001.00388109_x23_x1	TGACAATGTTTTGATATGTGATG	TCATATGTCGGAATGCAGGTGAAGGCTGGGTCAGTTTTTGACAATGTTTTGATATGTGATG	cassava4.1_025511m|PACid:17974951, cassava4.1_031395m|PACid:17987058, cassava4.1_022782m|PACid:17987059, cassava4.1_003101m|PACid:17977677, cassava4.1_013020m|PACid:17969536, cassava4.1_004296m|PACid:17993808
Non-Conserved	---	sRNA001.00388323_x22_x1	AAAAAAAAAAAGAAAGAAAGAT	AAAAAAAAAAAGAAAGAAAGATTCATTGCCGGCTGAAGTCATTCACGTGTAGCTTGACTAGTCGAGATTTGTTTTTTTTTTCCCTTTATTTTCTTT	cassava4.1_024401m|PACid:17981430, cassava4.1_004979m|PACid:17983413, cassava4.1_001169m|PACid:17978692, cassava4.1_025269m|PACid:17982932, cassava4.1_013838m|PACid:17989606, cassava4.1_033893m|PACid:17972382
Non-Conserved	---	sRNA001.00388722_x24_x1	AAAAACTGAATCGAGCAGAACCGG	AAAAACTGAATCGAGCAGAACCGGTCTGATTCGGTTCGATTCGGTTCGGTTTGA	cassava4.1_000976m|PACid:17989854, cassava4.1_000827m|PACid:17968570
Non-Conserved	---	sRNA001.00389404_x23_x1	CTGGACAGAACATTTTCGGCGGC	CTGGACAGAACATTTTCGGCGGCAGGTTCGGCTGCCGAAAGTCCTCTCCAGAG	cassava4.1_025150m|PACid:17978718
Non-Conserved	---	sRNA001.00391296_x24_x1	TAGTTGAGATTGTAGTTGGAAACT	TTTCCAAAAACAATCTCAAGGAGGAGTGTTAGTTTAGTTGAGATTGTAGTTGGAAACT	cassava4.1_005257m|PACid:17974252, cassava4.1_009900m|PACid:17984979
Non-Conserved	---	sRNA001.00391342_x22_x1	AGTTATTTTTTTGAGTTTTCTT	AGTTATTTTTTTGAGTTTTCTTTTCTTCGTTATTGATTTCGGTGAAAGCTTTTGTATTCATGGTTGCACCTTCTTGATAAATTATCACATAATCTCTTTTGGAAGAAAATTCGAAATCCAAAAAAAAAATTTT	cassava4.1_034298m|PACid:17963821, cassava4.1_024588m|PACid:17984952, cassava4.1_030572m|PACid:17965162, cassava4.1_005115m|PACid:17981591
Non-Conserved	---	sRNA001.00392786_x20_x1	AGAGATGTGTTCCCCTTGTG	CAGGGAGAATAAAGTTTCATGCTTTTAGATTATGGCCCATGCAAATCTGTTGAGAGTGATTAGGTTTTATTTCATCTAGAGACAGAGATGTGTTCCCCTTGTG	cassava4.1_028644m|PACid:17964468, cassava4.1_022750m|PACid:17980258
Non-Conserved	---	sRNA001.00394927_x21_x1	TTAAACTGATAGATTGATAAG	TTAAACTGATAGATTGATAAGATCGAATTGATTTTGTGAATCAGACCGATCGATCATATTAGACTATTTATTTGAAT	cassava4.1_001031m|PACid:17959784
Non-Conserved	---	sRNA001.00396680_x20_x1	AAAAAAAAAAATTATAATTT	ATTGTAGTGTTTTGTTAAATGATGTTTTGAATAGATCTCGTCTTTGTTCTGTCTCCCTTAAAAAAAAAAATTATAATTT	cassava4.1_034456m|PACid:17981165, cassava4.1_030543m|PACid:17970918, cassava4.1_023381m|PACid:17982453, cassava4.1_011409m|PACid:17977419, cassava4.1_028146m|PACid:17972808, cassava4.1_030549m|PACid:17985075, cassava4.1_026337m|PACid:17987275, cassava4.1_030027m|PACid:17962630, cassava4.1_001783m|PACid:17992073
Non-Conserved	---	sRNA001.00398920_x22_x1	TTCTTTTGTAGATCCAGGTATC	TTCTTTTGTAGATCCAGGTATCATGGGATGAATGGTTAGGTTGATTTGGAAACTAAAATATTGCTCTGCTAAAATATTGCTCTAAGTCAACCTTACCATTCATCCCATGATGCCTGGATTTGCAAAAGAAAT	cassava4.1_027999m|PACid:17962247, cassava4.1_000363m|PACid:17991289, cassava4.1_010161m|PACid:17981584, cassava4.1_032861m|PACid:17985953
Non-Conserved	---	sRNA001.00399017_x24_x1	CGAGTATGAGACTGTAATAATGGC	CTTGTTGCAGTCTCAAATCGTTATAAAGTTTTAGTATGCGGCAAAACTCACCTTCAATGCCACCAACAATGTAACCGAGTATGAGACTGTAATAATGGC	cassava4.1_024802m|PACid:17984890, cassava4.1_004522m|PACid:17966833
Non-Conserved	---	sRNA001.00399721_x20_x1	AAAAAAAAAAAAAAGCTCAA	AAAAAAAAAAAAAAGCTCAAAATGTCTTTAAGAGTAAAGCTTAATAAAGTTGAGGGTTAAATATTTTCATTTTGGCTATTTTTTTTTTGTTG	cassava4.1_024401m|PACid:17981430, cassava4.1_025269m|PACid:17982932, cassava4.1_001169m|PACid:17978692, cassava4.1_024269m|PACid:17992961
Non-Conserved	---	sRNA001.00401172_x20_x1	GATTAGAATTCTGCAATCAA	GATTGCACGAACTCTCCAACTGCGGTGAATCCTCTCTTTGGATTAGAATTCTGCAATCAA	cassava4.1_032747m|PACid:17974007, cassava4.1_021110m|PACid:17988660
Non-Conserved	---	sRNA001.00401676_x22_x1	AAAAAAAAAAAAAAAACTTTAC	AAAGTTAATTTTTTTTTTTGTCGGATAAGAACTAAAAAAAAAAAAAAAAAAAACTTTAC	cassava4.1_024401m|PACid:17981430, cassava4.1_001169m|PACid:17978692, cassava4.1_013838m|PACid:17989606, cassava4.1_025269m|PACid:17982932
Non-Conserved	---	sRNA001.00405938_x24_x1	AGGTTGGAGAAATGCTAAGACAGC	TGTTGTGATATCTTTCCATCTTGAATTCAATGTCTTATGATTCTTTAGGTTGGAGAAATGCTAAGACAGC	cassava4.1_013563m|PACid:17989418
Non-Conserved	---	sRNA001.00409217_x22_x1	TCAGTTTGGGCTGGACTGTTTC	TATAGTTAGCACGAAACTACTAAATAATTTGGGTTAACCATTTTGGACAAAGTGGAAAAGTGGATTCAAAAGTTATTTGAGTCAGTTTGGGCTGGACTGTTTC	cassava4.1_029669m|PACid:17962881, cassava4.1_034050m|PACid:17971045, cassava4.1_030512m|PACid:17971049
Non-Conserved	---	sRNA001.00410378_x21_x1	AAACAGAGAAAGGAGGACGAC	AAACAGAGAAAGGAGGACGACTCCGCAGGTTCTTTCTCTCACTTATTATACCCTTTGTATCTTTAGTATTGGTGTCTTTAAATACCTTGATGTTGCCTCTATGTTCTTTGTTAAT	cassava4.1_002146m|PACid:17971986, cassava4.1_006897m|PACid:17992761, cassava4.1_003605m|PACid:17985885, cassava4.1_032482m|PACid:17986409, cassava4.1_006773m|PACid:17979821
Non-Conserved	---	sRNA001.00412142_x21_x1	CCTCCTTATTGTCTCCATAAC	TGTGCAGATAAAAGTGGGTGTTACTCTGCTACTAGTCCTCCTTATTGTCTCCATAAC	cassava4.1_008879m|PACid:17977851, cassava4.1_023688m|PACid:17988714, cassava4.1_027594m|PACid:17976776
Non-Conserved	---	sRNA001.00412312_x24_x1	TACATGGGTTGTAGAAAGGGGTAA	ACCCCTTTCCACAACCGATGTGGGATTCAACAAATATGTCATGCACCAGTAAAATTCTAGGCGTGAGGAGAGTGTTGAATCCTACATGGGTTGTAGAAAGGGGTAA	cassava4.1_021499m|PACid:17962765
Non-Conserved	---	sRNA001.00412576_x20_x1	ATAAATAAAAATTAAAATTT	ATAAATAAAAATTAAAATTTCAGAATTTATAAAAATCAAATCGATTTTAGAGCAGAAATTAAATTAAATTAAATTAATCTGATTCAATTCAATTTGATCGATTAAATTTGTTAATAGATTTTTTATTTTTTTACACTTTATTTATAA	cassava4.1_034269m|PACid:17989520, cassava4.1_002000m|PACid:17992052, cassava4.1_000845m|PACid:17963191
Non-Conserved	---	sRNA001.00412988_x21_x1	CAGAGAGATTGGTAGGGCTCA	CAGAGAGATTGGTAGGGCTCAAGGGACCTACATCAACTCTCAGCT	cassava4.1_009296m|PACid:17967607, cassava4.1_005931m|PACid:17967555, cassava4.1_000659m|PACid:17985898
Non-Conserved	---	sRNA001.00414313_x21_x1	TGAGACCTGACCCATGACGAC	TGAGACCTGACCCATGACGACAGCCTTTTACCTGAAGGCTTTTACGCCCTCCGCATGAATCAGGTCCAGC	cassava4.1_027475m|PACid:17971218, cassava4.1_002071m|PACid:17977305, cassava4.1_006184m|PACid:17961617
Non-Conserved	---	sRNA001.00415650_x24_x1	AGAAGATTGTAAAATTCAGAGCGA	GTTCTTGATTTTTTAATTTTAAAAATTTTAAAAATATTAATAGATGAACATTTAATGGAGTTATATAGAAGATTGTAAAATTCAGAGCGA	cassava4.1_029952m|PACid:17963099, cassava4.1_007972m|PACid:17973035, cassava4.1_010045m|PACid:17993258
Non-Conserved	---	sRNA001.00419710_x23_x1	CCCAAGAAGGTAGAGGCTGTAGC	TGAGGAGCATTTCCTTCTTGGGACATGTCGTGTCAGAAAAGGGAATTGAAGTGGATCCCAAGAAGGTAGAGGCTGTAGC	cassava4.1_000123m|PACid:17977761, cassava4.1_000122m|PACid:17977763
Non-Conserved	---	sRNA001.00422087_x23_x1	TTTTTCTCATTTCCTTTTTCTTT	TTTTTCTCATTTCCTTTTTCTTTATCTCGTTTTGTGGGCAGCTGAGCTTGACTGTGATGATGGTTAAAAAAAGAAAAAAGAGAAAGAAGAAAG	cassava4.1_000197m|PACid:17979177, cassava4.1_027101m|PACid:17989635, cassava4.1_000894m|PACid:17980957, cassava4.1_030951m|PACid:17966235, cassava4.1_033109m|PACid:17964654, cassava4.1_001501m|PACid:17968862, cassava4.1_030546m|PACid:17971004, cassava4.1_002976m|PACid:17971292, cassava4.1_026640m|PACid:17964762
Non-Conserved	---	sRNA001.00422997_x20_x1	AAAAAAAAAAAAATTGCTCA	TGGAATTTTTTTTTTTATATGTATGAATGTATCTGATGGAGCTCTCATGGTAAATTTGAGTATATGCCATTTACGCGAATTATTAGCTCAATTTGATAAAAAAAAAAAAAAAATTGCTCA	cassava4.1_023334m|PACid:17970355, cassava4.1_024401m|PACid:17981430, cassava4.1_030543m|PACid:17970918
Non-Conserved	---	sRNA001.00423557_x24_x1	TAGGAAGAAGAAGAAGAAAGAAGA	TTTTTTCTTCTTTCATGTTTTCTCCTGTTGCAGAAGAAGAAGAAGAAGAAGAAGAAGAAGAAGAAGAAGAAGAAGAAGAAGAAGAAGTTGCAGAAAGGGTAGGAAGAAGAAGAAGAAAGAAGA	cassava4.1_033478m|PACid:17964793, cassava4.1_034046m|PACid:17968293, cassava4.1_016522m|PACid:17977234, cassava4.1_033480m|PACid:17965414, cassava4.1_030598m|PACid:17973159, cassava4.1_025648m|PACid:17974987, cassava4.1_002407m|PACid:17961232, cassava4.1_000728m|PACid:17985647, cassava4.1_032622m|PACid:17979789, cassava4.1_013928m|PACid:17964929, cassava4.1_027295m|PACid:17971610, cassava4.1_031…
Non-Conserved	---	sRNA001.00426750_x21_x1	AAAAGAGTTGTGCTTAGAACC	TTTTCCACCAACTCTTTTCCTAAAAGAGTTGTGCTTAGAACC	cassava4.1_027068m|PACid:17965711, cassava4.1_010579m|PACid:17987444
Non-Conserved	---	sRNA001.00427922_x20_x1	ACTAACGGCATTTTTTATGG	ATAAAAAGGGTAGTTAGGTCATTTCTCCTTTTACTAACGGCATTTTTTATGG	cassava4.1_012132m|PACid:17987554, cassava4.1_011804m|PACid:17977298, cassava4.1_011468m|PACid:17991096, cassava4.1_000203m|PACid:17979180, cassava4.1_004778m|PACid:17960985
Non-Conserved	---	sRNA001.00428212_x20_x1	AAGTGTGATCATGTATGGGA	CCATGCATAGTTCAGGCTGATGTATTTTCGAAACAAAAGTTTTAGTTTTTACGTAAAGTGTGATCATGTATGGGA	cassava4.1_021661m|PACid:17987932, cassava4.1_008673m|PACid:17966574, cassava4.1_025374m|PACid:17984192
Non-Conserved	---	sRNA001.00428942_x21_x1	TTTGGAGTTGAAAATGGAAGC	TTTGGAGTTGAAAATGGAAGCTCCTCCAAGTCCTTGTGAAAATGCTTCGAGGGGTCATTGTCATCTTCCAACCCAAAAT	cassava4.1_000950m|PACid:17970536, cassava4.1_001632m|PACid:17984449, cassava4.1_005022m|PACid:17961409, cassava4.1_003574m|PACid:17980859, cassava4.1_023307m|PACid:17961518, cassava4.1_000931m|PACid:17961593, cassava4.1_030728m|PACid:17967854, cassava4.1_008572m|PACid:17973223, cassava4.1_011342m|PACid:17971010, cassava4.1_007937m|PACid:17981971
Non-Conserved	---	sRNA001.00433333_x24_x1	AACTGATATTCTAAGATTTCTAAT	AACTGATATTCTAAGATTTCTAATATGCATTTTAAGTTTATTAAATTTATAGAATACTAATTGT	cassava4.1_003353m|PACid:17987637
Non-Conserved	---	sRNA001.00434103_x24_x1	AGAGAAGGAGAAGAAGAGATATGC	TTATTTTTTTTATTTTTATTTATTTTTTATTTTTTTATTTTATTTTTTTTTTTGCAAAAAAGAGAAGAAGAAGATGGAAAGAAAGAAGAAGAGAAGGAGAAGAAGAGATATGC	cassava4.1_000708m|PACid:17974099, cassava4.1_009348m|PACid:17989913, cassava4.1_030134m|PACid:17993142, cassava4.1_031563m|PACid:17964636, cassava4.1_011296m|PACid:17990756, cassava4.1_003546m|PACid:17970041, cassava4.1_030544m|PACid:17967114, cassava4.1_025188m|PACid:17985706, cassava4.1_030111m|PACid:17971880, cassava4.1_032622m|PACid:17979789, cassava4.1_023047m|PACid:17987154, cassava4.1_004…
Non-Conserved	---	sRNA001.00438353_x23_x1	TTTCGGTTATTTTGGTTCGGTTC	ACCGAACCGAATTAATTTGAAAATTTGATTCTATTTTTTATTCAATTCAGTTCGGTTTGATGTTTAATTTTAAAAATTTCGGTTATTTTGGTTCGGTTC	cassava4.1_001451m|PACid:17963562, cassava4.1_002709m|PACid:17972550, cassava4.1_003848m|PACid:17978016, cassava4.1_015377m|PACid:17965192
Non-Conserved	---	sRNA001.00438812_x22_x1	AAAAAAAAAAAAATCTCAAATA	AAAAAAAAAAAAATCTCAAATATAATTGGCCAAAAATAAAGATTTTTTTTTTTTTTC	cassava4.1_024401m|PACid:17981430, cassava4.1_001169m|PACid:17978692, cassava4.1_024524m|PACid:17982883
Non-Conserved	---	sRNA001.00438858_x20_x1	CTAAAATAGTTTTTTTTTTT	AAGAAAAAGCTGCTGAGGTTTGTCATTTCTTTAAGGATCCTTTCTTCTGATCTTTAACTTTCCTAAAATAGTTTTTTTTTTT	cassava4.1_010217m|PACid:17989552, cassava4.1_003684m|PACid:17994000, cassava4.1_000455m|PACid:17961212, cassava4.1_032502m|PACid:17973811, cassava4.1_031860m|PACid:17963971
Non-Conserved	---	sRNA001.00439082_x21_x1	TGGCGTGCGAGGAGCCAAGCA	CCTGGCTCCCTGTATGCCACAAGCTAGAGTTCAATCCCATCAGTGGACTGGCTGTCGCCGGTGGCGTGCGAGGAGCCAAGCA	cassava4.1_009341m|PACid:17993389
Non-Conserved	---	sRNA001.00439426_x24_x1	TTTGGAAGCTTGGAGACCTCTGGA	TAGCTTGGTTTTGAAGTTTTTAAGCAATGATCGAAGTTTGGAAGCTTGGAGACCTCTGGA	cassava4.1_015172m|PACid:17989521, cassava4.1_011509m|PACid:17993043, cassava4.1_022295m|PACid:17983348
Non-Conserved	---	sRNA001.00440544_x20_x1	ACCTCCTGTAGTAACCAGCC	ACCTCCTGTAGTAACCAGCCAAACCCAAAAAGCTTTTGACCTCTGTTACTGTAGTGGGTTT	cassava4.1_004260m|PACid:17967136, cassava4.1_027145m|PACid:17960480, cassava4.1_006187m|PACid:17966563
Non-Conserved	---	sRNA001.00441254_x25_x1	CGGTGTCGGAATCTCACGCGCTTTA	CGGTGTCGGAATCTCACGCGCTTTAAGCTTCGCTCTTGCCGTGATGTTACCGACGCCGGG	cassava4.1_011186m|PACid:17992709
Non-Conserved	---	sRNA001.00442193_x24_x1	AGAAATTAAATCGAATCGAACTGA	AGAAATTAAATCGAATCGAACTGATCTGATTCGATTTGAATTTTAATAAATTTTTTTATTTTTTACACTTTATTTTTAATATTTAAAATTTAATTAAAATATTTTAATTTTAATATTATTTAATTTTTATAAAATAATAATATATTATTATCATTAATTAATTAGTTCAGTTTAATTTTTTAATTTTTTA	cassava4.1_034261m|PACid:17979406, cassava4.1_031356m|PACid:17993573
Non-Conserved	---	sRNA001.00445941_x21_x1	GAGATGGAGGTAGCTAAGGGC	GAGATGGAGGTAGCTAAGGGCCAGGTTAGAGCCTGGGCCTTAGCTCCCTTCTTCTCCT	cassava4.1_006079m|PACid:17967031, cassava4.1_031410m|PACid:17981721, cassava4.1_028300m|PACid:17977490, cassava4.1_031900m|PACid:17962902, cassava4.1_025847m|PACid:17968658
Non-Conserved	---	sRNA001.00448175_x20_x1	ACGACGACGTCAGTTTTAGA	ACGACGACGTCAGTTTTAGAACTTTATACAAACTTTGTCTCGTAT	cassava4.1_022008m|PACid:17991435
Non-Conserved	---	sRNA001.00449420_x20_x1	GTTCAACTAACCCAACAAGC	TTGTTGGCTTGTTGCCTTGCGACTTGCGTGACTGCGTGTCGTTAGCGGTGACCCACTTCGACGGTTCAACTAACCCAACAAGC	cassava4.1_026729m|PACid:17984001, cassava4.1_000716m|PACid:17980972, cassava4.1_005356m|PACid:17989864
Non-Conserved	---	sRNA001.00450702_x24_x1	CTTAGAGGTTGGTTCTGTGATGTG	CTTAGAGGTTGGTTCTGTGATGTGCTTTGTTGCTGTCTGGAGCTCTATTTCAAGCA	cassava4.1_029234m|PACid:17981878, cassava4.1_000687m|PACid:17991041
Non-Conserved	---	sRNA001.00455015_x24_x1	TAGTAATTTTTGGAGGGAAAAAGC	TAGTAATTTTTGGAGGGAAAAAGCCCGCTTTTTTTTTTAAAAAAATTTACTAAC	cassava4.1_030518m|PACid:17984696
Non-Conserved	---	sRNA001.00460422_x23_x1	GGGATTTGGGTTTTATGGATTTT	GGGATTTGGGTTTTATGGATTTTAGTTGAATGCAAGCTGTTCTGTTTGAAGGTTTATTTATTGAAATTCTAT	cassava4.1_024034m|PACid:17960532, cassava4.1_006669m|PACid:17966920, cassava4.1_027998m|PACid:17967812, cassava4.1_000128m|PACid:17962067, cassava4.1_008955m|PACid:17963453
Non-Conserved	---	sRNA001.00462519_x24_x1	GTTATAATCGGGTTTGAGATGGGT	GTTATAATCGGGTTTGAGATGGGTTCGGGTTTTAAAAATAATACCCGTTGCGGATTCGGATCGCATTCGGGTTTTATATATAGGGTATCCACTATCCAAACCCGTTTATATAAA	cassava4.1_004415m|PACid:17976388, cassava4.1_012634m|PACid:17993655
Non-Conserved	---	sRNA001.00466940_x24_x1	CTGGACAAGGGACTTTCGGCGGCA	CTGGACAAGGGACTTTCGGCGGCACCTTCGGCGGCTGAAACCCCTTTCCAGAG	cassava4.1_033236m|PACid:17982315
Non-Conserved	---	sRNA001.00468993_x24_x1	AGAGAAGTCGTTAAACATTACTAG	AGAGAAGTCGTTAAACATTACTAGCAGACAAAAGAAAAAAAAAAAGTGATGAACGTCTTACTCTTC	cassava4.1_007909m|PACid:17981108, cassava4.1_032472m|PACid:17986618, cassava4.1_024427m|PACid:17989013, cassava4.1_023143m|PACid:17966053
Non-Conserved	---	sRNA001.00469220_x21_x1	ATATCTGAATAAATTTGAGAG	TACAGATTTAATTTGATATTAAGTATATCTGAATAAATTTGAGAG	cassava4.1_002907m|PACid:17975995, cassava4.1_002951m|PACid:17973120, cassava4.1_024025m|PACid:17966867, cassava4.1_019309m|PACid:17961535
Non-Conserved	---	sRNA001.00469632_x24_x1	TGATTTGGGCAAATCACTTTGACC	TCAAGGTGATTTGGGCAGATCACTTGGTCGATCTGCCCCAATCGCTTTCTGGGATTCAGTCCAGTTTCTGTCTCTGTCTCTGCGAGTGATTTGGCCAGTCTCTGCGAGTGATTTGGGCAAATCACTTTGACC	cassava4.1_002945m|PACid:17967646, cassava4.1_031013m|PACid:17979472, cassava4.1_007206m|PACid:17972635, cassava4.1_008446m|PACid:17982154
Non-Conserved	---	sRNA001.00472401_x24_x1	TATGGAGTAGGAGTAGAAATAGGG	TATGGAGTAGGAGTAGAAATAGGGAGTTTTGGCAAAAGAATAAGACTATATAGTATTGTTTCTCACACCTCTTTAAAGG	cassava4.1_005589m|PACid:17972464, cassava4.1_024343m|PACid:17972468
Non-Conserved	---	sRNA001.00475469_x20_x1	CTATTCTCAAACTTTAAATA	TTAAAAGTGTTGAGAGTAGTACGCACTTAATCTATTCTCAAACTTTAAATA	cassava4.1_030298m|PACid:17992522, cassava4.1_003892m|PACid:17993708, cassava4.1_028684m|PACid:17983752
Non-Conserved	---	sRNA001.00477112_x24_x1	AAGACCAAGAGAATAAACTGAAAT	TTCAATTTATTCTCTTGGTCTTGATAAGGAAAATAGGTAAAATTTCAATTCCCTGTGGATTCGATCCATTCACCACTATCTAAAGTTATAAAATTGTTGATAACCAGGAAGGATCGAATCCATAGGGAATTGAGAACTTACCTATTTTTCTTATCAAGACCAAGAGAATAAACTGAAAT	cassava4.1_025702m|PACid:17978426, cassava4.1_022824m|PACid:17969547, cassava4.1_026595m|PACid:17980794, cassava4.1_006296m|PACid:17994050, cassava4.1_032872m|PACid:17969541, cassava4.1_028984m|PACid:17969549, cassava4.1_002512m|PACid:17989685, cassava4.1_005117m|PACid:17978478
Non-Conserved	---	sRNA001.00478348_x22_x1	CTCCCCTTTGTCGGCCAAGGTG	CCTTAGCCGAAAACGGGCGAGCTTTTCTCCCCTTTGTCGGCCAAGGTG	cassava4.1_026688m|PACid:17965812, cassava4.1_004287m|PACid:17970734
Non-Conserved	---	sRNA001.00480112_x24_x1	AGGAAGAGGAGGATGATGGACTAT	CGTCATCATCTTTTTCTTCATTTTTTTCTTCTTTTTTAAGGAAGAGGAGGATGATGGACTAT	cassava4.1_012046m|PACid:17972404, cassava4.1_015446m|PACid:17991415, cassava4.1_032716m|PACid:17968385, cassava4.1_024396m|PACid:17966939, cassava4.1_002411m|PACid:17988817, cassava4.1_025325m|PACid:17973908, cassava4.1_021903m|PACid:17991651, cassava4.1_012587m|PACid:17971186, cassava4.1_013973m|PACid:17983090, cassava4.1_000202m|PACid:17971719, cassava4.1_009537m|PACid:17978036, cassava4.1_012…
Non-Conserved	---	sRNA001.00482933_x20_x1	CCTCTATTGTCTGGATAGTC	CCTCTATTGTCTGGATAGTCCTTTCTGACTGTCCGTCAGTCAGAGGAT	cassava4.1_005107m|PACid:17968653, cassava4.1_004572m|PACid:17984514, cassava4.1_018779m|PACid:17959913
Non-Conserved	---	sRNA001.00483530_x23_x1	CGGTGGGATCACGGAGGCTTCGG	GAGGCTCCCGTGGTGCCCCTGTTGTCTGCTCCTGACAACGACATTCTGAACGCGGAGGATATTACTCATCAAACTCCAACAAGCGTTGTAGCGGAGATCTTGCGGGAGCGGATGTTCGGTGGGATCACGGAGGCTTCGG	cassava4.1_013684m|PACid:17991633, cassava4.1_022132m|PACid:17980591
Non-Conserved	---	sRNA001.00483636_x21_x1	TTAGATCATGTGACTTTCGAT	CGAAACACATAGATATTGATCGATACTTTATTAAAGAGAAGTTAATAAATGATATCTTGAGATTAGATCATGTGACTTTCGAT	cassava4.1_030682m|PACid:17977348, cassava4.1_002120m|PACid:17971491, cassava4.1_013187m|PACid:17967652, cassava4.1_013044m|PACid:17973356
Non-Conserved	---	sRNA001.00484523_x24_x1	ACTTATAAAATGCGGTAGAAGACC	CTCTCTACCGCATTTTATAAATGCGGTAAAGCTTACCGCACTTATAAAATGCGGTAGAAGACC	cassava4.1_002614m|PACid:17978880
Non-Conserved	---	sRNA001.00484959_x24_x1	TGAGGGCTGGGTGGTTGAAGGTGG	GCTTCTTACTCCGGCTCTGCGACTACTTTGTTGAGGGCTGGGTGGTTGAAGGTGG	cassava4.1_001201m|PACid:17968490, cassava4.1_001691m|PACid:17965802
Non-Conserved	---	sRNA001.00486344_x22_x1	AAAAAAAAAAAGAGAAAAGAAT	AAAAAAAAAAAGAGAAAAGAATACTTATGTTGTGATTAAAATTACTTAATTAGTCCTTAAAAATTTTTTTTATCTTTTATTTTTTAA	cassava4.1_001169m|PACid:17978692, cassava4.1_024401m|PACid:17981430
Non-Conserved	---	sRNA001.00488427_x20_x1	AAAAAAAAAAAAAAAACTGG	AAAAAAAAAAAAAAAACTGGTCAGTCTTTTAATTTTTTTTTAAA	cassava4.1_024401m|PACid:17981430, cassava4.1_025269m|PACid:17982932, cassava4.1_001169m|PACid:17978692, cassava4.1_030543m|PACid:17970918, cassava4.1_013838m|PACid:17989606
Non-Conserved	---	sRNA001.00489370_x24_x1	GGAGAAAGAGAGGCAAAGAAGAGC	TTTTGTTTTCTTTTCTTTACCTTCAAAACTTCTTGCATCATCTTATCAACGTCATTGGCATTAGACCCAAAAGAGTTAACAAGATCGGCGAAGAAGCGGAGAAAGAGAGGCAAAGAAGAGC	cassava4.1_000306m|PACid:17968622, cassava4.1_034306m|PACid:17978441, cassava4.1_017478m|PACid:17982668, cassava4.1_006300m|PACid:17967917
Non-Conserved	---	sRNA001.00489519_x20_x1	GATGTTGGGTTGTTGAAGAG	GATGTTGGGTTGTTGAAGAGCTGTCAGCTGCCGCCTTCTCCCGATACAGTCATGATGAAATGGATCAGCACTTCAACTACACCTAATTTCAG	cassava4.1_001772m|PACid:17963221, cassava4.1_027024m|PACid:17992610, cassava4.1_002542m|PACid:17993424, cassava4.1_015385m|PACid:17982478, cassava4.1_033024m|PACid:17968779, cassava4.1_031477m|PACid:17963916, cassava4.1_033946m|PACid:17962631, cassava4.1_021358m|PACid:17978148, cassava4.1_000323m|PACid:17962515, cassava4.1_004545m|PACid:17965708, cassava4.1_016339m|PACid:17973036
Non-Conserved	---	sRNA001.00490907_x23_x1	TATTTGAATTTCAAAATACTTTC	TGGATTTTGAAATTCAAAATTTGAATATGAATATTGAATATTTGAATTTCAAAATACTTTC	cassava4.1_008615m|PACid:17985176, cassava4.1_034222m|PACid:17983316, cassava4.1_032711m|PACid:17982930, cassava4.1_021525m|PACid:17990579, cassava4.1_000272m|PACid:17964712
Non-Conserved	---	sRNA001.00492522_x24_x1	TTACTAACGGATTTAAAAATCGGC	TTACTAACGGATTTAAAAATCGGCTGGTAAAACTTAATATAAAAGATTTTGTGTAAAAATTTACCAATGGATTTGAAATCCGTTGATAATTTATTGGTATTACTAATGGATTTCAAAATTTGTTGGTAATTTATAAATATATAAAATAATTAGTGTTGAAATTTACTAACGGATTTAAAATCCGTTTGTAAAT	cassava4.1_005780m|PACid:17981649, cassava4.1_032096m|PACid:17968556
Non-Conserved	---	sRNA001.00492632_x24_x1	AAGAAAAGAAGGTAGATTATGAAA	AAGAAAAGAAGGTAGATTATGAAAAGGTCAAAGCCTCATTATCATATCACAACCTTATTATGATTTTTTTTTTAATCTAAA	cassava4.1_000428m|PACid:17974544, cassava4.1_005694m|PACid:17977898, cassava4.1_004112m|PACid:17966528
Non-Conserved	---	sRNA001.00494740_x21_x1	TATTGTTCATTGTATTGGGAT	TATTGTTCATTGTATTGGGATTTTTCATTATCAGTAATAAAAAACTTCCAACGATTTAAGTTTCTAGGATTTATAATGGCAAAATCTCAATACAATGCCCAATAGC	cassava4.1_021566m|PACid:17976609, cassava4.1_000833m|PACid:17963224, cassava4.1_000874m|PACid:17975717, cassava4.1_029391m|PACid:17993703, cassava4.1_005782m|PACid:17960266
Non-Conserved	---	sRNA001.00498298_x20_x1	AGGGGCTGTGACGGCGCGTA	AGGGGCTGTGACGGCGCGTAGATTTCACGTGTTAGATCGTCCCTGA	cassava4.1_003202m|PACid:17967519
Non-Conserved	---	sRNA001.00499524_x24_x1	AGAGATAATGGTGGTGAGAAACGT	AGAGATAATGGTGGTGAGAAACGTCTTCAATTTCCATAACTAATCTATTGAGTCAACCCAAAAAAATAAAGTGTCTGTGATAAATCCCAAAAACTAAAGTGGATTCAATACTTCAACTAGAGCTTTCTTATTATTTATTTATTTTTTA	cassava4.1_003724m|PACid:17971628, cassava4.1_000182m|PACid:17968362, cassava4.1_001821m|PACid:17978268, cassava4.1_025415m|PACid:17975559
Non-Conserved	---	sRNA001.00500792_x24_x1	TGACAGTATTGCTCTCAGACTGCC	TTCTTGGACCAATATTGTTATTATAGGGTCTAAGATGACAGTATTGCTCTCAGACTGCC	cassava4.1_006592m|PACid:17976949, cassava4.1_000019m|PACid:17965651
Non-Conserved	---	sRNA001.00501879_x24_x1	GTAGAACCTGAGAACTCTCAGATT	TCTAAGAGGTCTCAGATTCTTTTTTTTTTTTTAAATGAGGATTAGATATTAGAGGAGTAGAACCTGAGAACTCTCAGATT	cassava4.1_001637m|PACid:17966346
Non-Conserved	---	sRNA001.00501897_x24_x1	AGAGAATCTCTGCCATGAACAGTT	CTGTTCGTGGCAGAGAATCTCTGCCATGAACAGTTCGTGGCAGAGAATCTCTGCCATGAACAGTT	cassava4.1_007024m|PACid:17986229, cassava4.1_033641m|PACid:17984896
Non-Conserved	---	sRNA001.00502276_x20_x1	AATTTTCGTTGGAATCTGGA	TAGATGCCGACATCGAAATTCTGACTTTCCCGCAGAATTTTCGTTGGAATCTGGA	cassava4.1_000862m|PACid:17982820, cassava4.1_032564m|PACid:17988147
Non-Conserved	---	sRNA001.00504529_x24_x1	ATTTATGGGAGGTCCAACATCGGA	ATTTATGGGAGGTCCAACATCGGATGGGGAGGTTCTGATACCAGCCCAATTTTAACATGGTATCAGAGCCTCCCCATCCGATGTTGGGCCTCCCATAAATAT	cassava4.1_025524m|PACid:17985840
Non-Conserved	---	sRNA001.00504954_x24_x1	CTCTCTAAAAATAATAAATCCAAT	TGGATCTATTCTTTTTAGAGAGAGTTAAACAAGAATTTTTAATCACGTTACTATAATAGAAAAGGTAATGCCGTATGCAATAATGGTGACTGTCGAGATAACATATTTATAAAATTCTTGTTTAACTCTCTAAAAATAATAAATCCAAT	cassava4.1_001079m|PACid:17964302, cassava4.1_025233m|PACid:17974496
Non-Conserved	---	sRNA001.00506064_x21_x1	ATGTGGATTGGTGGATTTCTC	ATGATCTACTGTTTATATCTGTATATCGTTTATTCCTATGATGTGGATTGGTGGATTTCTC	cassava4.1_022937m|PACid:17987106, cassava4.1_016932m|PACid:17976770, cassava4.1_001533m|PACid:17967423, cassava4.1_023224m|PACid:17989600, cassava4.1_000528m|PACid:17991488, cassava4.1_003148m|PACid:17963662
Non-Conserved	---	sRNA001.00508197_x20_x1	AAAAAAAAAATTATTTGTTT	AAAAAAAAAATTATTTGTTTAATTATTAAAATTTTACTGATTCCTAGAAATAATTTTTATTTTTA	cassava4.1_000627m|PACid:17974869
Non-Conserved	---	sRNA001.00509371_x23_x1	ATATAGAGGGACTAATTAGTAAA	ATATAGAGGGACTAATTAGTAAACTTTTTAACAATTTGAAGAACCAACTAATTATTTTTTCTAAACTA	cassava4.1_003671m|PACid:17971878
Non-Conserved	---	sRNA001.00511593_x20_x1	CGCTCCGGGAGATCTTTGAG	TTGAGATCCTCGCCGGCCGTTTTCGCTCCGGGAGATCTTTGAG	cassava4.1_016023m|PACid:17979724
Non-Conserved	---	sRNA001.00511904_x24_x1	TTTGAAAGTGGAAGGAGAGAGAGG	TTTTTTTCTTTGCTCTTATCAGGTCCTCATGTAATGACATTTACAATTCTGACCATTTTGAAAGTGGAAGGAGAGAGAGG	cassava4.1_033522m|PACid:17985073
Non-Conserved	---	sRNA001.00513084_x24_x1	ACATGTTTTCTTCTGGAGTTTCTG	AGGATATGAGGAGAAAACCATGTATATGGCTGCTTATGATTGGAGAATATCATTTCAGAACACTGAGGTTTGGTTTTTTTTTAAGTCACATGTTTTCTTCTGGAGTTTCTG	cassava4.1_003013m|PACid:17990467, cassava4.1_000129m|PACid:17961078, cassava4.1_003317m|PACid:17983535, cassava4.1_029770m|PACid:17960599
Non-Conserved	---	sRNA001.00516489_x20_x1	TTTTGGCTAACTTATCAACT	TTTTGGCTAACTTATCAACTATTCGTTGTGACGTTTGTCAAATT	cassava4.1_007015m|PACid:17968855, cassava4.1_006251m|PACid:17973163
Non-Conserved	---	sRNA001.00517261_x21_x1	GTGTTGGGAAATAGAAGAAGG	TTTTTCAATTTTCGAACACAACCCATTCGGTGTTGGGAAATAGAAGAAGG	cassava4.1_003862m|PACid:17985488, cassava4.1_031128m|PACid:17982067
Non-Conserved	---	sRNA001.00517635_x24_x1	TTTGAGTATCACTAGGCAAGCAGA	TTTGAGTATCACTAGGCAAGCAGATAATTGAGTATGAAAATTTGAGAAACGTGGATTCTATTTGGTTTGAAGTGCTTATAGATTTTTGATACAAACTACTCACTTAAGTTGCTTAGTTGTGGTTAGATA	cassava4.1_000069m|PACid:17966938, cassava4.1_009863m|PACid:17982104
Non-Conserved	---	sRNA001.00521055_x21_x1	GTTGATTGTTGAGGGAAACGG	GTTGATTGTTGAGGGAAACGGGAATAAAACTAGCTTGTTTGAGATTTCGGTGGCCTTCAATTATCAAATT	cassava4.1_030208m|PACid:17984042, cassava4.1_002362m|PACid:17975905, cassava4.1_026490m|PACid:17991455, cassava4.1_010579m|PACid:17987444
Non-Conserved	---	sRNA001.00521307_x24_x1	CCTGGATAGGGCACTTTCGGCGGC	CCTGGATAGGGCACTTTCGGCGGCAGGTTCGGCGGCCGAAAGTCCCTCCAGAGCC	cassava4.1_009216m|PACid:17965458
Non-Conserved	---	sRNA001.00521380_x24_x1	ATTTCTGATGGATTAGTGACGGAT	ATTTCTGATGGATTAGTGACGGATTATAAAAATATTAGCGACGGAATAAATTCCGTCGCTAATCCGTCAGAAAATG	cassava4.1_007997m|PACid:17986317, cassava4.1_000643m|PACid:17967284, cassava4.1_000308m|PACid:17963456, cassava4.1_022199m|PACid:17961532
Non-Conserved	---	sRNA001.00522414_x21_x1	CCCAAGAGTTTGCTATATGCA	CCCAAGAGTTTGCTATATGCAAGTCATCTTAATATGGTAACTCCTGGACA	cassava4.1_023823m|PACid:17982209
Non-Conserved	---	sRNA001.00523063_x21_x1	TATATAAATTATAGTTGGTGA	ATCAACTATAGTTTATATATTTTAATCAACTAAATATTAACTTCTTTAGTTGGATAAAATATATAAATTATAGTTGGTGA	cassava4.1_010282m|PACid:17993255
Non-Conserved	---	sRNA001.00523441_x24_x1	GGAGGAGTTTGAACGTGCTGCAGA	GGAGGAGTTTGAACGTGCTGCAGATATCTTGCAGTATGATCCAAATCCTTGTG	cassava4.1_001029m|PACid:17961079
Non-Conserved	---	sRNA001.00523763_x21_x1	GGAGTTGAAATGAATTGGGTG	CTTAATTTAATTTAATACTTTAGAGTATCTGTATTTTGTGGAGTTGAAATGAATTGGGTG	cassava4.1_034383m|PACid:17961305, cassava4.1_004778m|PACid:17960985
Non-Conserved	---	sRNA001.00525976_x24_x1	GGAATTTTCCGTTGGTGACAGTGA	GGAATTTTCCGTTGGTGACAGTGACGGAACACCAACGGAAATTTCCGTTGGTGACAGTGACGGAACACCAACGGAAATTTCCGATGGTGACACCAACGGAAATCACCAACGGAAATTCCGT	cassava4.1_025028m|PACid:17964689
Non-Conserved	---	sRNA001.00526781_x20_x1	CTGGACCGGCTAAATGAAGT	CTGGACCGGCTAAATGAAGTGGATTTCTGAGACCTTAGGCCTATTTCACTTTTTCGAGTTTAGTA	cassava4.1_003382m|PACid:17963360, cassava4.1_028371m|PACid:17965347, cassava4.1_025332m|PACid:17965346, cassava4.1_000567m|PACid:17965439, cassava4.1_007939m|PACid:17972954
Non-Conserved	---	sRNA001.00527107_x24_x1	TTGTCATTCTTCCTGATCCACATT	TGTGGTGTTCGTGGAAATGATAGTACTTAGTCCTGTCTCATCTTTCGGCTTTCTCTAAATTGAGCTTGAAAAATCATCTGACTTCCTTGTCATTCTTCCTGATCCACATT	cassava4.1_008308m|PACid:17974921
Non-Conserved	---	sRNA001.00529964_x20_x1	TAAGCTTAGACTGTAATCAT	TAAGCTTAGACTGTAATCATAAATCGTGTTCATCTTACATATTACATCAAGATTTTATT	cassava4.1_032117m|PACid:17983745
Non-Conserved	---	sRNA001.00531076_x20_x1	ATCTCGTACGTCGACTGTCC	ATCTCGTACGTCGACTGTCCATCAATCGTCATGCTGTACCTTTACTATTTTAACTGAGAGCCAGGTTGGCGTTACAGTCACGTTGTTATCT	cassava4.1_000196m|PACid:17982094, cassava4.1_024009m|PACid:17983150
Non-Conserved	---	sRNA001.00532082_x21_x1	TGTTGTAAGTTCTTCGAATGT	TGTTGTAAGTTCTTCGAATGTTGTTCTAAAGCTTAATTATCCCGTGAATTTTAGTAATATTAGTAGCTTGATTAGTGGAGTTTTGGAGAGTCTGAATAAC	cassava4.1_025968m|PACid:17987053, cassava4.1_031308m|PACid:17980611, cassava4.1_031524m|PACid:17993114, cassava4.1_000204m|PACid:17989198, cassava4.1_000058m|PACid:17983598
Non-Conserved	---	sRNA001.00534051_x20_x1	TATTTTTATTTATTTAATTT	TATTTTTATTTATTTAATTTAATTTTAAATCAAGTGAATATTAACTAAA	cassava4.1_020914m|PACid:17972342
Non-Conserved	---	sRNA001.00534142_x21_x1	ACTGGTGTAGGCCTTGAAGGC	ACTGGTGTAGGCCTTGAAGGCTGTGGTTTTAAGGTTAAGCCTGGTGG	cassava4.1_031034m|PACid:17964596, cassava4.1_008111m|PACid:17966948, cassava4.1_005434m|PACid:17983546
Non-Conserved	---	sRNA001.00534203_x24_x1	AATTGATGATTGTAGAGGCATACT	AATCCTCAAATAATCATTACTTTCAATTATAGCGCCTATTCAAAAATTGATGATTGTAGAGGCATACT	cassava4.1_024059m|PACid:17974401, cassava4.1_001094m|PACid:17970867, cassava4.1_000342m|PACid:17969737
Non-Conserved	---	sRNA001.00535298_x24_x1	TTGGTTAGAACCTGCAAGGAAGAG	TTCTCCTTTGCAAATTGACCAATTGCAGTTCAGCTTCAGTCACATCAGGTGTAATATTAAACTCGATTTATTACTAATTTTGTATTAATAATATAAGAAATTGTATTTTTATGTAATATTTTCGATTTAGAATTGATGTTGCAAAGATTAGATTGATGACATGGCCGGAATGGAGTTGCGCTATGTTTGGTTAGAACCTGCAAGGAAGAG	cassava4.1_011871m|PACid:17968068
Non-Conserved	---	sRNA001.00538873_x21_x1	AATGGATTTTCCGGCAACAGA	AATGGATTTTCCGGCAACAGAACCAAATGATGTTGCTGAAAATAAATTGA	cassava4.1_003455m|PACid:17986848, cassava4.1_032478m|PACid:17988656, cassava4.1_005817m|PACid:17989066, cassava4.1_032377m|PACid:17967933
Non-Conserved	---	sRNA001.00538877_x22_x1	CAGTCTAGAAGATATAGAAGAG	CAGTCTAGAAGATATAGAAGAGGGAGTTGAAGGTACAATCTTTTTATTTTTGTTCTTCTGTTTTGTT	cassava4.1_000437m|PACid:17964883, cassava4.1_010793m|PACid:17973821
Non-Conserved	---	sRNA001.00543693_x24_x1	ACGGTTAAAATTAATGGAGGGACT	TCCTTCTGTTAGTTTTAACTATTAAGTATTACAAAAAAAATTTAAAAATACTATTGTATGAAGAGACTAATTAGTAGACTTTTTATAAAATTGAAAGATTAGCTAATGAGTTTTTTCAAACTATAGGGACTAAATAGTGAAATACTTAACGGTTAAAATTAATGGAGGGACT	cassava4.1_021049m|PACid:17986884
Non-Conserved	---	sRNA001.00543760_x20_x1	TTGAGCCGCGTCAATATCTC	GATATTGGCGTGCCTCAATCTAATTACATGGTTAAATGATATGTTTTAGCCAAGTACTTTGGATTGAGCCGCGTCAATATCTC	cassava4.1_013963m|PACid:17973978, cassava4.1_013793m|PACid:17969071, cassava4.1_000828m|PACid:17989079
Non-Conserved	---	sRNA001.00545268_x21_x1	ACAGTAGAATTCTGATGCCAG	ACAGTAGAATTCTGATGCCAGACTCTAGCCGGGTATTACAATTACTGTTT	cassava4.1_031969m|PACid:17983988, cassava4.1_029951m|PACid:17985820, cassava4.1_031606m|PACid:17987497, cassava4.1_001719m|PACid:17994155, cassava4.1_022839m|PACid:17979464
Non-Conserved	---	sRNA001.00545940_x24_x1	AGAGTTATACGTCACTGGAGGATA	ACGTCCGTACGTATAATTCTATATGATATCAACATATGACACTATAATAAGGATAAGAGTTATACGTCACTGGAGGATA	cassava4.1_009859m|PACid:17974809
Non-Conserved	---	sRNA001.00546129_x21_x1	CGAGGTGAGTGGAACTAAACT	TTTGGTCCCTCATTTGAGTCTTTATGTGCTGATACAGACCAGAGGAACCAGAGAGAGCAGCAGTGAGTCCTGCTCCAGAGGTTCAGAACCTGCAGAGTCAGTCAGTCCAGTTAGCCCGAGGTGAGTGGAACTAAACT	cassava4.1_011138m|PACid:17962178
Non-Conserved	---	sRNA001.00554195_x25_x1	AGAGCAGAGGGATTTTTGGATCAGT	AGAGCAGAGGGATTTTTGGATCAGTCCATCCTTGATATGATTTACTTGTGATGTGACGCATTTCATGATGGCATATGTATTTAAATGTTTTTATTGTTCTGC	cassava4.1_025107m|PACid:17991787, cassava4.1_029853m|PACid:17964446
Non-Conserved	---	sRNA001.00554203_x24_x1	TTTGTAACGGATTTGTAACGGAAA	TCCGTTAAAAATCCATTACTAAAATTATTTTGTAACGGATTTGTAACGGAAA	cassava4.1_003297m|PACid:17981904, cassava4.1_032014m|PACid:17992922
Non-Conserved	---	sRNA001.00557469_x21_x1	CTGACTTTCGGATTTGTAGGG	CTGCCCCTGAAGGTTAGTGACTTTCGGATCTGTAGAGACCTTCGGCCGTCGAACCTGCCTCTGAAAGTGCCTGACTTTCGGATTTGTAGGG	cassava4.1_034055m|PACid:17978163
Non-Conserved	---	sRNA001.00557605_x23_x1	CAGAGAGAGAGAGATAGAGCAGA	CAGAGAGAGAGAGATAGAGCAGAGAGAGAGAGTGTGTTGCTATGGCTGCTAGGAGGATATCTGGGTTGCTTTCTCGCTCGTTTACTTCTGCTTCTGCTTCTGCTCTGTT	cassava4.1_005244m|PACid:17976174, cassava4.1_028372m|PACid:17971680, cassava4.1_022940m|PACid:17974261, cassava4.1_006884m|PACid:17981784, cassava4.1_029555m|PACid:17960562, cassava4.1_004426m|PACid:17985267, cassava4.1_004879m|PACid:17960818, cassava4.1_004357m|PACid:17970167, cassava4.1_007276m|PACid:17988829
Non-Conserved	---	sRNA001.00563420_x24_x1	ATTTCCTTTCCCAGAATTCGAGTG	CTCGGATTCTGGGAAAGGAAATCAATAGAGATTTTATTTTTTCGATGCGCAACTGAGTTGTAACAATCTCGGGATTTCCCAATAGTGGTATCAGAGCCTGTTGGGAAATCCTGAAATTATTGCAACCCAGTTGCGCAGCGGAAAAAAAATCTCTGTTGATTTCCTTTCCCAGAATTCGAGTG	cassava4.1_020897m|PACid:17988181, cassava4.1_024035m|PACid:17972612, cassava4.1_002574m|PACid:17963682, cassava4.1_001043m|PACid:17980737, cassava4.1_024023m|PACid:17970366, cassava4.1_013645m|PACid:17965875, cassava4.1_004702m|PACid:17968004
Non-Conserved	---	sRNA001.00564493_x24_x1	GGCACGATTGGATTATGTAGAGGA	GGCACGATTGGATTATGTAGAGGACTATTGGTGACAAGTCCATCCTTGATGTGATTTGTTTGTGCTGT	cassava4.1_008394m|PACid:17978745
Non-Conserved	---	sRNA001.00565198_x22_x1	AAAAAAAAAAAGAAAAAGAAGG	TTCTTTTTCTTTTCTTTTTTTTTTCCCCTTAAAAAAGGAAAAAAAAAAAAAGAAAAAGAAGG	cassava4.1_024401m|PACid:17981430, cassava4.1_001783m|PACid:17992073
Non-Conserved	---	sRNA001.00565834_x24_x1	AAGGATAGGAGCTGAGGCGTAGAT	CTACCTTCATTTTCTTGTGCCATCCTCAGTGGAAGGATAGGAGCTGAGGCGTAGAT	cassava4.1_006864m|PACid:17988647, cassava4.1_032622m|PACid:17979789, cassava4.1_003850m|PACid:17981313
Non-Conserved	---	sRNA001.00569075_x21_x1	TTGGAAGAGGCTTATGATCAC	GGTTATAAGCGTTGTCCCCAAGGTTTGGAAGAGGCTTATGATCAC	cassava4.1_019320m|PACid:17967795, cassava4.1_000929m|PACid:17987466, cassava4.1_000278m|PACid:17978512, cassava4.1_002883m|PACid:17979767, cassava4.1_000144m|PACid:17972049, cassava4.1_025150m|PACid:17978718
Non-Conserved	---	sRNA001.00569385_x21_x1	CCGAACCGAACTGAAATGAAT	CCGAACCGAACTGAAATGAATAAAAAATCAAACTAAATTTTTAAATTAATTCGGTTCGATC	cassava4.1_005910m|PACid:17972825
Non-Conserved	---	sRNA001.00573252_x21_x1	ATTTAAAGTTTTGATGAGTAG	ATTTAAAGTTTTGATGAGTAGATCATCTAGTTGCTCTTCAGTCTTTACATAA	cassava4.1_009890m|PACid:17962466, cassava4.1_025336m|PACid:17980691
Non-Conserved	---	sRNA001.00574275_x23_x1	GAAAAATATTTTCCATGAAAAAT	GAAAAATATTTTCCATGAAAAATATTTTATGTGGAAAATGTTTTTCATGGGAAATATTTTTCCA	cassava4.1_004251m|PACid:17990475
Non-Conserved	---	sRNA001.00579185_x20_x1	TAGTAGAAAGCAAAGAAGGA	TAGTAGAAAGCAAAGAAGGATAAAAGTGTTTTTTCTTTTTTGGAATAAATAGGTAGTCTTTTTTTTTTTCCCCTAAA	cassava4.1_000655m|PACid:17960792, cassava4.1_001691m|PACid:17965802, cassava4.1_001344m|PACid:17974520, cassava4.1_031073m|PACid:17973718, cassava4.1_000223m|PACid:17959880
Non-Conserved	---	sRNA001.00580065_x22_x1	CGAGTCTTGATGATGAACTGGG	AATTTTATGTTAAGACTCGTCCTATCCAGGGAAGGGCGAGTCTTGATGATGAACTGGG	cassava4.1_029811m|PACid:17959812, cassava4.1_030426m|PACid:17967597, cassava4.1_001684m|PACid:17990620
Non-Conserved	---	sRNA001.00580418_x22_x1	GAAGGGAGTGGGATGAGCTCTA	AAGCTATTACACATCTCTTTACTCTTTCTGTACTCTGCTGATCTCCTCTGTACACTGTACACTGAACCTGCAAGACTGGGGTGAAGGGAGTGGGATGAGCTCTA	cassava4.1_003332m|PACid:17961061, cassava4.1_034195m|PACid:17987500
Non-Conserved	---	sRNA001.00582636_x21_x1	GCTCACTCTCTATCTGTCATC	TGACAGAAGAGAGTGAGCACTTATGGTTTTCGTGCATGGATCTTCATGCTTGAAGCTATGTGTGCTCACTCTCTATCTGTCATC	cassava4.1_003131m|PACid:17971136, cassava4.1_029014m|PACid:17975038
Non-Conserved	---	sRNA001.00583896_x24_x1	CTCTTAAATTTTGTAAAGTGTAAC	CTCTTAAATTTTGTAAAGTGTAACTATTAAGCCCCTAAAAGTTAAAGTGTGTATAACATTCACGTATAGGGGTTAAATAGTTACACTTTTATAAAATTTGGGTGTT	cassava4.1_027043m|PACid:17971108
Non-Conserved	---	sRNA001.00584209_x21_x1	CATGAAGAAGAAGTGGAAGGG	TTTTTTTATCATTTTTATGAGAATATTTATGAGGGATATTATATTAATATGATTTATTGTTTATATTTCATGAAGAAGAAGTGGAAGGG	cassava4.1_031277m|PACid:17993156, cassava4.1_033110m|PACid:17971409, cassava4.1_015871m|PACid:17993236, cassava4.1_033099m|PACid:17979529, cassava4.1_028676m|PACid:17974339, cassava4.1_003517m|PACid:17966733
Non-Conserved	---	sRNA001.00585596_x22_x1	AAAAAAAAAAAACAAATGAGAT	CTCCAGTTTGTTTGTTTTTTTTAAATCTCACACAACTAAAGTGAAGTTTAAAAAAAAAAAAAAACAAATGAGAT	cassava4.1_001169m|PACid:17978692, cassava4.1_001783m|PACid:17992073, cassava4.1_024401m|PACid:17981430, cassava4.1_006677m|PACid:17978789, cassava4.1_004338m|PACid:17973109, cassava4.1_025269m|PACid:17982932
Non-Conserved	---	sRNA001.00586100_x24_x1	ATTAGGAGATAAGACTGTGGCAGT	TGTCAAAGTCTCCTATCTGTTAATAGGATTAGGAGATAAGACTGTGGCAGT	cassava4.1_025695m|PACid:17972252, cassava4.1_031301m|PACid:17992138, cassava4.1_022773m|PACid:17987280, cassava4.1_013130m|PACid:17990891
Non-Conserved	---	sRNA001.00588926_x21_x1	AATTGAGAATCGGGGAGTAAA	AATTCTCTATATTTTCATTTTTTAAATTAGAATTGAGAATCGGGGAGTAAA	cassava4.1_000041m|PACid:17988551, cassava4.1_000031m|PACid:17971788
Non-Conserved	---	sRNA001.00589030_x24_x1	AGTTATTTGGGTCAGTTTGGGTCG	GCACGAAACTATTAAATAACTTGGGTTAACTATTTTAGATTAAGTGAAAGGTGGGTCAAAAGTTATTTGGGTCAGTTTGGGTCG	cassava4.1_007437m|PACid:17979743
Non-Conserved	---	sRNA001.00589227_x21_x1	TGGCTCCCTGTATGCCATTTG	TGGCTCCCTGTATGCCATTTGCAGAGCCCACCGGAGAATCGATGGCCTCCGTGGATGGCGTATGAGGAGCCATG	cassava4.1_004122m|PACid:17971854, cassava4.1_002684m|PACid:17967245, cassava4.1_004716m|PACid:17980849, cassava4.1_002980m|PACid:17967195, cassava4.1_002960m|PACid:17968723, cassava4.1_002668m|PACid:17968894
Non-Conserved	---	sRNA001.00589348_x21_x1	TTTGATAAAGTGGCCTCGGAC	TTTGATAAAGTGGCCTCGGACTCCTTGAAAGCCGTCTCTCGGATC	cassava4.1_000234m|PACid:17970088, cassava4.1_000683m|PACid:17973825
Non-Conserved	---	sRNA001.00589944_x24_x1	CTTGGGTCTTGTGTGTGGTTCGGC	TGGGCCACGTTTTGAGCTTATGTTTTAATACTTATATATTAGATATGTTATTTTAGTGTGTGATTGGACTTGGGTCTTGTGTGTGGTTCGGC	cassava4.1_007911m|PACid:17979111
Non-Conserved	---	sRNA001.00590330_x21_x1	CTTTTGAAGTGCGGTAGAATT	CTTTTGAAGTGCGGTAGAATTTCCGTCAGACCGCACTTTAAAAGTG	cassava4.1_006436m|PACid:17971147, cassava4.1_006812m|PACid:17975493, cassava4.1_001758m|PACid:17960764, cassava4.1_001017m|PACid:17968500, cassava4.1_014113m|PACid:17964998
Non-Conserved	---	sRNA001.00591790_x21_x1	GGCAAGGGACTTTCGGCGGTA	GGCAAGGGACTTTCGGCGGTAGGTTCGACGGCCGAAGGTCCCTCACAGA	cassava4.1_000280m|PACid:17980200, cassava4.1_009943m|PACid:17986522, cassava4.1_001040m|PACid:17978860, cassava4.1_007345m|PACid:17986521, cassava4.1_021167m|PACid:17990886
Non-Conserved	---	sRNA001.00594915_x22_x1	ATTGTTGCTTCTAGTTTTATAC	ATTGTTGCTTCTAGTTTTATACCTCTCGTGGCCTTTCGACTGCTTATGGAACTTGGAGCATGTGGTCA	cassava4.1_025273m|PACid:17982910, cassava4.1_031433m|PACid:17971585, cassava4.1_032968m|PACid:17960886, cassava4.1_028467m|PACid:17960364, cassava4.1_001966m|PACid:17990737, cassava4.1_022518m|PACid:17964927
Non-Conserved	---	sRNA001.00595826_x22_x1	AAAAAAAAAAAAAATTAAACTC	AAAAAAAAAAAAAATTAAACTCTTGATATTTATTTAGAAATTTAATTGTATTTTTTTTTGC	cassava4.1_025269m|PACid:17982932, cassava4.1_030543m|PACid:17970918, cassava4.1_024401m|PACid:17981430, cassava4.1_001169m|PACid:17978692
Non-Conserved	---	sRNA001.00597401_x21_x1	TTTGGCAGGTTACTACTGGAG	GCGGTAGCTAACTGGCCTAAACCCACTACAGTAACAGAGATTAAGAGCTTTTTGGGTTTGGCAGGTTACTACTGGAG	cassava4.1_005418m|PACid:17961045
Non-Conserved	---	sRNA001.00599825_x22_x1	TGGACAGAGGACTTTCAGCGGC	TGGACAGAGGACTTTCAGCGGCAGGTTCGGCGGCCGAAGGTCCCTTCCAGA	cassava4.1_033236m|PACid:17982315
Non-Conserved	---	sRNA001.00600540_x24_x1	ATGATTGATGAGGGGGTAAATATC	CCTTTACCTCCTCATCAGTTATTGCATGATTGATGAGGGGGTAAATATC	cassava4.1_012376m|PACid:17992877, cassava4.1_005588m|PACid:17989408
Non-Conserved	---	sRNA001.00600782_x24_x1	AGGAGGAAAGAAAAGACAGGGACT	TCTTTTTCTTCTTTCTTCTTCTTCTTCTTCTCCTTCTTCTTCTTCTTCTTCTTCTCCTTCTTCTTCTTCTTCTTCTTNNNNNNNNNNNNNNNNNNNNNNNNNNNNNNNNNNNNNNNNNNNNNNNNNNNNNNNNNNNNNNNNNNNNNNNNNNNNNNNNNNNNNNNNNNNNNNNNGAGGAGGAGGAGGAAAGAAAAGACAGGGACT	cassava4.1_010600m|PACid:17974749, cassava4.1_013838m|PACid:17989606, cassava4.1_028218m|PACid:17975583, cassava4.1_021077m|PACid:17994032
Non-Conserved	---	sRNA001.00601767_x21_x1	TGGTGTGCAAGTGATGGAATA	TTCCATCTCTTGCACACTGGACCAGTAAATTTCGGCCACTTCAGCACTGGTTGGTGTGCAAGTGATGGAATA	cassava4.1_033933m|PACid:17960715, cassava4.1_000376m|PACid:17960716
Non-Conserved	---	sRNA001.00601955_x22_x1	AAAAAAAAAATAATTAAATCGT	AATAGAGTTATTTTATTTTTAATAAAATTATAATTTTAATTGCGTTATTTATATTTAAAAAAAAAATAATTAAATCGT	cassava4.1_009329m|PACid:17988045, cassava4.1_006517m|PACid:17984134, cassava4.1_024112m|PACid:17962048
Non-Conserved	---	sRNA001.00604452_x23_x1	GAGTTTTAGTCGGCTTCTGGATC	TTTAGAACCAGATATGGGCACTATGAGCTTCTAGGAATGTCGTTCGGGTTAAGGAATGCCCCTACAACATTCATGGATCTCATAAACAGAGTTTTAGTCGGCTTCTGGATC	cassava4.1_000456m|PACid:17979798
Non-Conserved	---	sRNA001.00605509_x24_x1	CCAAATTTAGAGAAGCTGAAACAC	GTTTCAGCTTCTCTAAGTGTGGGGTGCCATAGGAGGTGGGTTTATCAAATCTTTGGATACCATATCTACTTGTGCGTGTGGATTTGAGGCTTGTGCCATAGGGTACTGACGCGGAACCCTATGGCACAAGCCTCAAACCCACACGCACAAGTAGATACGGAATCCAAAGATTTGATAAACCCACCTCCTATGGCACCCCAAATTTAGAGAAGCTGAAACAC	cassava4.1_015252m|PACid:17970280
Non-Conserved	---	sRNA001.00606167_x23_x1	ATTTGGACGGATTCGGATTTGAA	CGGATACCCGATCCGCCCAAACCCTATTAGGACGGATTTGGACGGATTCGGATTTGAA	cassava4.1_025045m|PACid:17977676, cassava4.1_026131m|PACid:17972541, cassava4.1_003247m|PACid:17972896, cassava4.1_010305m|PACid:17983169
Non-Conserved	---	sRNA001.00606524_x24_x1	AATTTGATGTTGATGTGGATGGTT	AATTTGATGTTGATGTGGATGGTTATTGGATCATCCATAGTCCTCGATATGTTAT	cassava4.1_000129m|PACid:17961078
Non-Conserved	---	sRNA001.00607194_x20_x1	AAAAAAAAAAAAAAACCATG	TTGTTTTTTTTTTTTTCTTTTATTCTGTGAAAAAAAAAAAAAAAACCATG	cassava4.1_024401m|PACid:17981430, cassava4.1_025269m|PACid:17982932
Non-Conserved	---	sRNA001.00608264_x24_x1	GAGATAAGATAGGAATAATAGATT	GAGATAAGATAGGAATAATAGATTTTATTTTAAATTATTAAGTTTTATCTTTT	cassava4.1_032941m|PACid:17976326
Non-Conserved	---	sRNA001.00612852_x22_x1	AAAAAAAAAAAAAAAACTCTCT	TGATTTTTAATTTTTTTTTCATGATTTGAAAAAAAAAAAAAAAACTCTCT	cassava4.1_024401m|PACid:17981430, cassava4.1_001169m|PACid:17978692, cassava4.1_025269m|PACid:17982932, cassava4.1_013838m|PACid:17989606
Non-Conserved	---	sRNA001.00613349_x23_x1	CTTCAGGAGATCTTACGGGATCC	CTTCAGGAGATCTTACGGGATCCTGGTCTTGTACCTCTTTGAGGTC	cassava4.1_010596m|PACid:17964041
Non-Conserved	---	sRNA001.00614347_x24_x1	GGCGGAAAGAAACGATAAGAACGT	TTTCTTTTTTTTTTTTTCTTCTTTATCATAGTCATCATCTTTTTTTTCTTTTCTTTTTTTAGAAGGAGGAGGGACTAGTTTATTGGCGGAAAGAAACGATAAGAACGT	cassava4.1_009693m|PACid:17968154
Non-Conserved	---	sRNA001.00615052_x24_x1	GAATAGAACCAAATCGAACCGAAC	GAATAGAACCAAATCGAACCGAACTGATTTTTATCAATTTGATTCGATTCAGTTATATTTTT	cassava4.1_008658m|PACid:17964571
Non-Conserved	---	sRNA001.00616478_x24_x1	AGGAGGAAAGAAAAGATAGGGACT	TCTTTTTCTTCTCTTTCTTCTTTCTCTTCTTCTCCTTCTCCTTCTCCTCCTTCTCCTTCTTCTTCTTCTTCTTCTTCTTCTTCTTCTTTTTCTTCTTTTTCAGAGGAGGAGGAAAGAAAAGATAGGGACT	cassava4.1_000133m|PACid:17972973, cassava4.1_028695m|PACid:17981773, cassava4.1_034446m|PACid:17970185, cassava4.1_003218m|PACid:17992903, cassava4.1_028218m|PACid:17975583, cassava4.1_021077m|PACid:17994032, cassava4.1_010600m|PACid:17974749
Non-Conserved	---	sRNA001.00617064_x21_x1	GAGAAAAACTGTAGAAAAGGC	TTAATTTATGGTTTTTATCTTGTTTTTACAGAAAAGGAAGAAATTGGAAAATTGGAGAAAAACTGTAGAAAAGGC	cassava4.1_011778m|PACid:17983190, cassava4.1_004858m|PACid:17988716, cassava4.1_022116m|PACid:17980120
Non-Conserved	---	sRNA001.00617964_x20_x1	CAGAAGCAAAAGTATCACCT	CAGAAGCAAAAGTATCACCTAACATGCTTAAAGGATGGTGGTTCTGCTGCTTCTTTT	cassava4.1_001322m|PACid:17981219, cassava4.1_011826m|PACid:17965859, cassava4.1_005275m|PACid:17989188, cassava4.1_033858m|PACid:17961795, cassava4.1_030325m|PACid:17978432, cassava4.1_030544m|PACid:17967114, cassava4.1_002775m|PACid:17969810, cassava4.1_000928m|PACid:17968938
Non-Conserved	---	sRNA001.00618111_x20_x1	AGTTTCATGGCTTGTTTCAT	AAAACAGCCATGAAAAGTAATCCGCTGGGATTTCAGTTTCATGGCTTGTTTCAT	cassava4.1_005100m|PACid:17972760, cassava4.1_033473m|PACid:17965432, cassava4.1_000570m|PACid:17973927, cassava4.1_001406m|PACid:17984462
Non-Conserved	---	sRNA001.00619443_x20_x1	TGACTGTTTGTGCTCTGACC	TGACTGTTTGTGCTCTGACCCAGCCCGTGATGGTGTTAGGTAAGAGATATTTCACA	cassava4.1_030744m|PACid:17977753, cassava4.1_031179m|PACid:17967643, cassava4.1_028444m|PACid:17975754
Non-Conserved	---	sRNA001.00621811_x23_x1	GTTATGTCGCATACAGGTCAGGT	GTTATGTCGCATACAGGTCAGGTTCAGTCTTTACCTCATATGTTTAAGTTTTTATGTTAAAGTTTTGATCATGTATGGGATTTGACCA	cassava4.1_032667m|PACid:17986929
Non-Conserved	---	sRNA001.00622242_x20_x1	GAAATGAGATTAAAAAGGAC	TCTATTTATTTCATTTTATAATTTCATCATGATAATTGTTGATTGATAAACAATTTGCAGATGGGATTATATTCAAACAGGAAATGAGATTAAAAAGGAC	cassava4.1_021491m|PACid:17972716, cassava4.1_034260m|PACid:17982989, cassava4.1_023852m|PACid:17976082
Non-Conserved	---	sRNA001.00627472_x21_x1	CAATTCTGTCAAAATCTGTGC	CAATTCTGTCAAAATCTGTGCAGTTATGACTCAACTCCTCGGATCTTCTTATCCATGAAACTTTATCACTTCTGTCTCAGATGGCTCACTCTCTCTTTCCATTTTCATTTCTTCCAGTGTTTCAGACAGGGGAAGAGAGAGAGGGCCAACAAGACAGGAGTGGTGATTGTGAGAAAAGAAGATGAGAGGTGTTCCAGGAAAAGCTGAACTGAATTTGGCAGGATCAAG	cassava4.1_001434m|PACid:17982904, cassava4.1_002729m|PACid:17966084, cassava4.1_004838m|PACid:17986866, cassava4.1_030588m|PACid:17980104, cassava4.1_024265m|PACid:17982386, cassava4.1_013420m|PACid:17966618, cassava4.1_015293m|PACid:17983031, cassava4.1_001093m|PACid:17965095, cassava4.1_024165m|PACid:17973892, cassava4.1_009093m|PACid:17993171
Non-Conserved	---	sRNA001.00628745_x22_x1	AAAAAAAAAAAAAAAGATGTAA	AAAAAAAAAAAAAAAGATGTAAGCCTCCATATGCTTAAAAATATTTTCCATAAAAACAACGTCTTAATTTATTTTTTTAA	cassava4.1_024401m|PACid:17981430, cassava4.1_001169m|PACid:17978692, cassava4.1_013838m|PACid:17989606, cassava4.1_008775m|PACid:17969843, cassava4.1_030282m|PACid:17991173
Non-Conserved	---	sRNA001.00629443_x24_x1	TGGATAGAACACTTTCGGCGGCAG	TGGATAGAACACTTTCGGCGGCAGGTTCGGCGGCCGAATGTCCTATCTAGAGC	cassava4.1_025296m|PACid:17982194
Non-Conserved	---	sRNA001.00629953_x24_x1	AATTTTATCTCTATTTTATTTTCA	AAAATAAGTTGGAGTTAAATTTATCACTATTTTTCTATCGTGATAGAATTTTATCTCTATTTTATTTTCA	cassava4.1_000287m|PACid:17971287, cassava4.1_021657m|PACid:17986307, cassava4.1_003150m|PACid:17978281, cassava4.1_013121m|PACid:17981474, cassava4.1_002976m|PACid:17971292
Non-Conserved	---	sRNA001.00630339_x24_x1	ATAGGGGTGAGTAGTATTCGGTTC	GCCAATACTAATTTTATTTTTAGAAAAATCATTAATTAATAAAAGTAAAGTATACATAGAATTTAGAGTATACATTTCTCTCTGATAAATTACTGACTTGAATAGGGGTGAGTAGTATTCGGTTC	cassava4.1_011857m|PACid:17978133, cassava4.1_011271m|PACid:17960948
Non-Conserved	---	sRNA001.00630801_x24_x1	TATTTGGAAAGTAGTGGGCATATG	TATTTGGAAAGTAGTGGGCATATGTTTTTGTGTCCAGTCTTCTAGCATACT	cassava4.1_025205m|PACid:17993756, cassava4.1_032931m|PACid:17983661, cassava4.1_024602m|PACid:17973500, cassava4.1_015081m|PACid:17961148
Non-Conserved	---	sRNA001.00632088_x20_x1	CCCCATTTTCGGCCAAAGTG	CTTAGCCGAAATGGGCGAGTTTTCTCCCCATTTTCGGCCAAAGTG	cassava4.1_005909m|PACid:17971474, cassava4.1_025995m|PACid:17979151, cassava4.1_026688m|PACid:17965812, cassava4.1_033271m|PACid:17968809, cassava4.1_031758m|PACid:17980817, cassava4.1_033855m|PACid:17961785
Non-Conserved	---	sRNA001.00632714_x22_x1	TGCCAGGGGCGTAGAATGGGAA	CTTTATTCTATGCCAAGGGCGTAGAATGGACTGCCCTGGTCTTTTCTCTACTCTGTGCCAGGGGCGTAGAATGGGAA	cassava4.1_030040m|PACid:17966157, cassava4.1_002127m|PACid:17976914
Non-Conserved	---	sRNA001.00633472_x22_x1	CTTTTAATTTTGTTGCAATTAC	CTTTTAATTTTGTTGCAATTACACCTCGTACTTTTTTTTTTGCCAATTGAAACCTGACATTTTAAAATTGTTCTAATTGTACCATGTCGTTACTTATGCCGTTAAAAACTAACGAAATTGTCACGTTAGTATGCTACGTCAATAAATTTCAGGGTAAAATTGATAATAATTTAAGAGTTTAGGGTAAAATTGCAATAAAACTAAAAGTA	cassava4.1_013791m|PACid:17970268, cassava4.1_021171m|PACid:17993576, cassava4.1_009974m|PACid:17961135, cassava4.1_013795m|PACid:17992011, cassava4.1_021579m|PACid:17973413, cassava4.1_000872m|PACid:17981381, cassava4.1_006824m|PACid:17964742, cassava4.1_031445m|PACid:17992839
Non-Conserved	---	sRNA001.00633937_x20_x1	AGAAGAAAGGAGTCTGTGCA	TACTAATTCTCTTTCTCTGAAAATATAGAAGAAAGGAGTCTGTGCA	cassava4.1_033831m|PACid:17968564, cassava4.1_000769m|PACid:17991676, cassava4.1_026913m|PACid:17988851, cassava4.1_033109m|PACid:17964654, cassava4.1_029680m|PACid:17969599, cassava4.1_023131m|PACid:17968566, cassava4.1_016090m|PACid:17974547, cassava4.1_012233m|PACid:17961486, cassava4.1_004109m|PACid:17984630
Non-Conserved	---	sRNA001.00635219_x20_x1	CCTCAGCAGATCGAGCAGCA	CCTCAGCAGATCGAGCAGCAGCAGCAGCAATGGTGAGTGTATGTGTTTATATATTTATTTTCATTTCAGTAGTAACTATCTGTTTGGTTCCTGAGAAA	cassava4.1_007905m|PACid:17993285, cassava4.1_000560m|PACid:17973906, cassava4.1_007892m|PACid:17973837
Non-Conserved	---	sRNA001.00636238_x20_x1	TTGTATCTGTACGCGAAGCT	TTGTATCTGTACGCGAAGCTGCCTCGTTGCTGACTCATTGTCCACATCAGTCACTATATGCACGATATTGCGGTGTGTATATATATATAA	cassava4.1_023636m|PACid:17978941, cassava4.1_002327m|PACid:17980390
Non-Conserved	---	sRNA001.00636885_x21_x1	TAGGGATTTCACCGGAGATTT	TAGGGATTTCACCGGAGATTTGATTGACACTTAGTTGAAGTTCTTGGA	cassava4.1_000708m|PACid:17974099, cassava4.1_005169m|PACid:17968144, cassava4.1_025921m|PACid:17977551, cassava4.1_021510m|PACid:17982854, cassava4.1_000947m|PACid:17977667, cassava4.1_024080m|PACid:17977979, cassava4.1_000983m|PACid:17960485
Non-Conserved	---	sRNA001.00637643_x21_x1	TTATTCATAAGCTTGTTTGGT	AGAGTGAGTTTATGGGGATTCTTGGGGAATTTAATAGAGTTATTCATAAGCTTGTTTGGT	cassava4.1_022187m|PACid:17983252, cassava4.1_009420m|PACid:17974216, cassava4.1_001153m|PACid:17981535, cassava4.1_015828m|PACid:17983040, cassava4.1_001927m|PACid:17990352, cassava4.1_000603m|PACid:17981722
Non-Conserved	---	sRNA001.00638587_x21_x1	TTCTGGCGAGTTGAGTTGCTG	TTCTGGCGAGTTGAGTTGCTGATCACAAGATGATGCCTTGCTGGTTTAGAGGC	cassava4.1_026327m|PACid:17967326, cassava4.1_011009m|PACid:17982458, cassava4.1_026591m|PACid:17975944, cassava4.1_030766m|PACid:17992323, cassava4.1_011883m|PACid:17968964
Non-Conserved	---	sRNA001.00641365_x20_x1	CAGGAGGAGGACAAGAAACC	TTGTGTTCTCTTTCTCATCCACCGGAAATCGACGAGCTGTGAAGGAATTAAAGATGTCTGGTGTCACCAATCAGGAGGAGGACAAGAAACC	cassava4.1_003270m|PACid:17993734, cassava4.1_000235m|PACid:17969856, cassava4.1_026726m|PACid:17978130, cassava4.1_008867m|PACid:17978817, cassava4.1_000003m|PACid:17967575, cassava4.1_028601m|PACid:17977407, cassava4.1_002146m|PACid:17971986, cassava4.1_009241m|PACid:17970685, cassava4.1_023949m|PACid:17960312, cassava4.1_005727m|PACid:17968698, cassava4.1_006697m|PACid:17990421, cassava4.1_018…
Non-Conserved	---	sRNA001.00641454_x25_x1	TGGTTAAATGGATGTGAACAGTTGA	TGGTTAAATGGATGTGAACAGTTGAAACTTGGATGCGGTCAATGGTGTTAATTGGGTGATTGATTTTGTTCTAGGAAGTACTTAACCGTTCACTCTATTAGTTTTAATATCCCTTACTTAACTGTTCACTCTTTTAGCTTTT	cassava4.1_000473m|PACid:17972086, cassava4.1_000467m|PACid:17978179, cassava4.1_002454m|PACid:17983181
Non-Conserved	---	sRNA001.00641821_x20_x1	TTAATTAAATAATTTTTAGT	AAAAAATTATTTATTGAATTATTAATTAAATAATTTTTAGT	cassava4.1_032178m|PACid:17974847, cassava4.1_027043m|PACid:17971108, cassava4.1_000591m|PACid:17965935
Non-Conserved	---	sRNA001.00642891_x24_x1	AATGTGCAAGACTTGAGATGGCAT	GCCGCCCAACCTTGCACATTAATGAGGTGGAGCTTCTCTTTTGAATTTTGAATTTTGAATGTGCAAGACTTGAGATGGCAT	cassava4.1_013702m|PACid:17985759, cassava4.1_000658m|PACid:17960147
Non-Conserved	---	sRNA001.00646513_x24_x1	GAACAAGCCACGCAGGCAGAAGTG	CATCGTTTTCTGTGGCTTGTTCGGCACTTTGGATGGCGAACAAGCCACGCAGGCAGAAGTG	cassava4.1_003738m|PACid:17988195
Non-Conserved	---	sRNA001.00646909_x20_x1	AAAAAAAAAAATATTTATTT	AAAAAAAAAAATATTTATTTATTTTTTAAATATTATTATTTTTTATTTAAACGTAACTTATATAGATAATTTCTTTTTTTTT	cassava4.1_024112m|PACid:17962048, cassava4.1_025709m|PACid:17993182, cassava4.1_021403m|PACid:17980286
Non-Conserved	---	sRNA001.00648852_x22_x1	TCGAACTGAATTAAAATAAATA	ATTATTATTAATCGGTTCGATTTAATTTTTTATTTTTTTTATTAAAATTGAATCGAATCAAAATAATTGAAATTTTTAAAATTAAAAATCGAACTGAATTAAAATAAATA	cassava4.1_030412m|PACid:17972865, cassava4.1_005130m|PACid:17979364, cassava4.1_009047m|PACid:17986257
Non-Conserved	---	sRNA001.00649166_x24_x1	TTTAAAAAGTTTACTAGTTAGTCC	TTTAAAAAGTTTACTAGTTAGTCCATCCGTTAATTTTTCTATTAAGTATTTTATTATTTAGTTCCTATGATTTTGAAAAACTTATTAGTTGGTCCCTCAAATTTCTAAAAATTTATTAATTAGTCCCTCCATATCAAATGCATTTTAAAGTTTTTACTATACTTAATAGTTACAACTAACAGAGTGACTAACCATTAGACTCTTTAAAAC	cassava4.1_006939m|PACid:17981772, cassava4.1_031198m|PACid:17961644
Non-Conserved	---	sRNA001.00650446_x20_x1	AAAAAAAAAATAATAATATA	TTTTTTTGTTTTGTTTTTTCGGATCCTTTTGTTACATCTTAATTAACTAATACCCTGTTTGAAAAAAAAAATAATAATATA	cassava4.1_024243m|PACid:17960868, cassava4.1_024112m|PACid:17962048
Non-Conserved	---	sRNA001.00650813_x24_x1	TTCGGCGGCCGAAAGTGTGGGACT	TTCGGCGGCCGAAAGTGTGGGACTTTCGTCTCTGTCCTTCAATTTCGGAAGCCAAACTTTTGGCTTAGGGGGCATACTGAAATCCCACTTTCGGCGGCCGAAGG	cassava4.1_028212m|PACid:17975781, cassava4.1_015961m|PACid:17981040
Non-Conserved	---	sRNA001.00651342_x25_x1	TCTCTCTATTTTTTCTTTTTCCTTC	AGAAGAAGCAGAAGAGAGAGAGAGAAAAAAAGGTTGCTTTATAAAGTTTCTCTAATTCGCCAAAAAGTCCTTTCTTTTCTCTCTATTTTTTCTTTTTCCTTC	cassava4.1_000352m|PACid:17981558, cassava4.1_003940m|PACid:17962755, cassava4.1_021478m|PACid:17987865, cassava4.1_027722m|PACid:17977399, cassava4.1_000846m|PACid:17989427, cassava4.1_000851m|PACid:17966120, cassava4.1_026661m|PACid:17982223, cassava4.1_002606m|PACid:17968777, cassava4.1_034392m|PACid:17990841, cassava4.1_010420m|PACid:17984865
Non-Conserved	---	sRNA001.00654040_x21_x1	CAGATCTGGTGCATTTGCTGT	CAGATCTGGTGCATTTGCTGTCTGCTGGTTTGCTGTCTGTTGTCTGCTGGTTGATTTGGGCAGATCATCTGGTGATCTGGG	cassava4.1_004778m|PACid:17960985, cassava4.1_000861m|PACid:17979070, cassava4.1_013822m|PACid:17986015
Non-Conserved	---	sRNA001.00655503_x24_x1	AAGTAGAAATAAGGATCAAGTAGC	AAGTAGAAATAAGGATCAAGTAGCAAAGAAAGCTTATTTGACTATGTTTATTTGCTTGA	cassava4.1_028762m|PACid:17981408
Non-Conserved	---	sRNA001.00656409_x24_x1	AGAAGCTGCAAAGGAAAGTGAGCC	AGAAGCTGCAAAGGAAAGTGAGCCTTATCATTGGCTACTGAAACAAACCACAAGCAAAATTAACAATACTTTTTCACTGAAACAAACCACAACCTCACATGGATCTATATTGTTAATTTTGCTTGTGGTTTGTTTCAATATCCGATGATAAGGCTTGCTTTCCTTTGCAGCTTCTCC	cassava4.1_033810m|PACid:17959757, cassava4.1_034149m|PACid:17960222, cassava4.1_000762m|PACid:17959756, cassava4.1_002764m|PACid:17976522
Non-Conserved	---	sRNA001.00656518_x24_x1	AATGTTTTAATAGATTTCTGAAAA	TTGAGAAAAATTAAGGACATTTTAATAGATCTGAAAAAAAGATAAGAATGTTTTAATAGATTTCTGAAAA	cassava4.1_016868m|PACid:17986158, cassava4.1_003074m|PACid:17984103
Non-Conserved	---	sRNA001.00661495_x24_x1	AGCCCGTTGGAGAGCTGGAGACAT	AGCCCGTTGGAGAGCTGGAGACATTCCTACTATCAGAAGAAGAGACAGACTAGGTCTTTAGCCTCAACGCAAGCCTT	cassava4.1_028587m|PACid:17960215, cassava4.1_034404m|PACid:17971591
Non-Conserved	---	sRNA001.00664090_x24_x1	AAAAAACTGATCGAATCGAATTGA	AAAAAACTGATCGAATCGAATTGATTAGTAAATTCAGTTTGATTTTTTATTTATTTCG	cassava4.1_027348m|PACid:17978910
Non-Conserved	---	sRNA001.00666671_x24_x1	CCCCAAGAAAGTGGAGGCTGTAGC	TGAGGAGCATCTCTTTCTTGGGGCATGTAGTGTCGGAAATGGAATAGAGGTGGACCCCAAGAAAGTGGAGGCTGTAGC	cassava4.1_010895m|PACid:17972816
Non-Conserved	---	sRNA001.00666955_x24_x1	AACTTAGAATTCAAATGAAAATGA	ATTTTTATTTGAATTTTAAGTTTTTATTTTTTGGTTTAAACTTGCTTTTGCCTCCTTAATATTGCTAGAGTATTGTTTGTTTGATTCTATACTCTAGATGATAATATGAATATATGACACAAGCAAACAATACTCTAGTAATGTCAATGAAGCAAAAGTAAGTTTAAATAAAAAAACAGAAACTTAGAATTCAAATGAAAATGA	cassava4.1_005253m|PACid:17981800
Non-Conserved	---	sRNA001.00669042_x24_x1	GAGATGGTTGGTATATTGTAGAAT	GAGATGGTTGGTATATTGTAGAATTGGTTTGTCTAAAAGAGTGTGATCTTTTGAATTTTAATTCTACTGATCCATCATCATTTTGT	cassava4.1_000374m|PACid:17989402
Non-Conserved	---	sRNA001.00669190_x24_x1	GGAGGAGGAGGAGGAGAAAAGAAA	TCTCTTCTTCTTCTTCTCCTTCTTCGTCTTCTTCTTCTTCTTCTTTTCTTCTTTTTCTTCTTTTGAGGAGAAGGAGGAGGAGGAGGAGAAAAGAAA	cassava4.1_004459m|PACid:17973612, cassava4.1_002072m|PACid:17970727, cassava4.1_000442m|PACid:17964428, cassava4.1_002095m|PACid:17967218, cassava4.1_007509m|PACid:17982795, cassava4.1_025030m|PACid:17973273, cassava4.1_005912m|PACid:17974977, cassava4.1_002146m|PACid:17971986, cassava4.1_000208m|PACid:17984094, cassava4.1_023949m|PACid:17960312, cassava4.1_009338m|PACid:17961118, cassava4.1_004…
Non-Conserved	---	sRNA001.00671270_x22_x1	AAAAAAAAAAAAAAACGCTAAC	TGGTCTTTTTTTATTTTATTTTATTATTATTTAGTAAAAAAAAAAAAAAAAAACGCTAAC	cassava4.1_024401m|PACid:17981430
Non-Conserved	---	sRNA001.00671443_x24_x1	AAGAGATGAATGAAGAGGGGCTTT	AAGAGATGAATGAAGAGGGGCTTTATCTCTTTTTCTTTTCATTCCATGAACCTTCTCCTCTCTCTCATTCACCTCTTCC	cassava4.1_026044m|PACid:17966547, cassava4.1_022204m|PACid:17988141, cassava4.1_008475m|PACid:17966965, cassava4.1_010113m|PACid:17968026
Non-Conserved	---	sRNA001.00673191_x22_x1	TCAAAAACTCAAATCTCTTCCA	GAAGATTTTCCGAGTTTTTGAGTCAAGTTTTTGGAGCTTTGAGGTTCAAAAACTCAAATCTCTTCCA	cassava4.1_024144m|PACid:17965060
Non-Conserved	---	sRNA001.00673501_x24_x1	CCAGGTTCGGCAGCTGAAGGAACT	CCAGGTTCGGCAGCTGAAGGAACTTTCGGCCGCCAAACGTGCTTGTGGAGGCAGCCTTCGGCTGCCGAAGCTTGCCC	cassava4.1_004491m|PACid:17970874, cassava4.1_002462m|PACid:17962556
Non-Conserved	---	sRNA001.00675663_x22_x1	TTAGGGACTCTTCTTTCTGTCG	TTAGGGACTCTTCTTTCTGTCGATCGTCAGCTGTCTGCCTGAAAGGGAGTTCCTTTATT	cassava4.1_027992m|PACid:17967164, cassava4.1_007629m|PACid:17983984, cassava4.1_013943m|PACid:17984518, cassava4.1_002312m|PACid:17973134, cassava4.1_031665m|PACid:17960812, cassava4.1_007258m|PACid:17980911, cassava4.1_000985m|PACid:17962158, cassava4.1_001838m|PACid:17979723, cassava4.1_026835m|PACid:17970017
Non-Conserved	---	sRNA001.00678171_x24_x1	ATTAGCTAGGACCTGCAAGAGAAG	ATTAGCTAGGACCTGCAAGAGAAGAAATGTGAGGTGGAGGTGGGTGCCCACGACAACCACTCCGACTCTGATGTTTCCTCTCTTACAGATTCTAACCAATCG	cassava4.1_007810m|PACid:17985627
Non-Conserved	---	sRNA001.00679071_x20_x1	AAAAAAAAAAATTCATTTTT	AAAAAAAAAAATTCATTTTTTCACTTTTTTTATACTTCTCTGGATTTTTTTAAAAATATTTTTATTTCAATAAATTTTCTATAATTTTTAATGAAAAAAAATAAGAGAGAATTTTTTTTTATAA	cassava4.1_033426m|PACid:17962465, cassava4.1_024401m|PACid:17981430, cassava4.1_006186m|PACid:17988041, cassava4.1_030543m|PACid:17970918, cassava4.1_026068m|PACid:17978200, cassava4.1_011820m|PACid:17982015
Non-Conserved	---	sRNA001.00680112_x20_x1	AAAAAAAAAAAAATACCGCA	TGGTATTTTTTTATTTTAAATCTACAAATTCAAGGGTAAATTTAGTCTTTTTGCAAAAAAAAAAAAAATACCGCA	cassava4.1_024401m|PACid:17981430, cassava4.1_030543m|PACid:17970918
Non-Conserved	---	sRNA001.00680814_x22_x1	CATATCCTAAATCTGAAGCATC	CATATCCTAAATCTGAAGCATCCGTTTCCACAGTTTTAAATGCATTCGGATTTGGAATATACA	cassava4.1_009366m|PACid:17981326
Non-Conserved	---	sRNA001.00682816_x24_x1	AGGTGATTGACGCATGCAGCAGCC	TTGTGCTGTAATTAATTAAACTTCAAAAAAAATGTGAGGTGATTGACGCATGCAGCAGCC	cassava4.1_023877m|PACid:17993711, cassava4.1_031069m|PACid:17979435
Non-Conserved	---	sRNA001.00684181_x22_x1	AAAAAAAAAAAAAGAATTTTGA	AAAAAAAAAAAAAGAATTTTGATGTGAATTCTCTTTTTCTTTTTTC	cassava4.1_001169m|PACid:17978692, cassava4.1_024401m|PACid:17981430, cassava4.1_013838m|PACid:17989606, cassava4.1_025332m|PACid:17965346, cassava4.1_013347m|PACid:17964819, cassava4.1_030282m|PACid:17991173
Non-Conserved	---	sRNA001.00686576_x20_x1	AAAAAAAAAATATTATTGAA	AAAAAAAAAATATTATTGAATATATATTTTATCAAATAAGTAAATTGTAAAATGAATCCATTTATGATATAAAAAATAAAATAATATTACATTTAAATATAAATAATATTTTTTTTACAA	cassava4.1_030543m|PACid:17970918, cassava4.1_021403m|PACid:17980286
Non-Conserved	---	sRNA001.00688498_x20_x1	AAAAAAAAAAAAATTAATTT	AAAAAAAAAAAAATTAATTTCGTACGTAACTCCTTTTGGGTGTTTCTCTTTCAGATTTTTCTTTTTTTTCTTTTTT	cassava4.1_025269m|PACid:17982932, cassava4.1_004338m|PACid:17973109, cassava4.1_001169m|PACid:17978692
Non-Conserved	---	sRNA001.00688500_x20_x1	TTCTAGGGTTTATTTCTTTA	GAGAGACTGATTCCGGAATAAGTTTCCTCTGTTCTAGGGTTTATTTCTTTA	cassava4.1_029175m|PACid:17976671
Non-Conserved	---	sRNA001.00689943_x21_x1	CTGTTACCGGCGCTAGGATCC	CTGTTACCGGCGCTAGGATCCAGATCGGCATAAGGCCGCCGGGACCCGTAGCAAGCCTGACATTC	cassava4.1_030991m|PACid:17991624, cassava4.1_003864m|PACid:17988958, cassava4.1_027096m|PACid:17993558
Non-Conserved	---	sRNA001.00689977_x20_x1	AAAAAAAAAATTTTTTTTTA	AAAAAAAAAATTTTTTTTTACTGGTAATTTGGAATGAGAAAGTAAATTAATTATTGTGACTTGAATTTTTTTTTTTG	cassava4.1_030543m|PACid:17970918, cassava4.1_026371m|PACid:17971027, cassava4.1_026068m|PACid:17978200
Non-Conserved	---	sRNA001.00692283_x22_x1	GAAGTGTGACCAGTTTTCTGCC	CAGAAAACTTAGACACTTCTGAATTTAAAGAGAAGTGTGACCAGTTTTCTGCC	cassava4.1_031399m|PACid:17962573
Non-Conserved	---	sRNA001.00692316_x21_x1	ATGGAGAGTGTTGGACGGTCA	ACTGTCCAATACTCTCCATCCTATTGGTTGGAGGTATAATAATTAATGATTTATTGAGGAGACAAAAAATAATAATTAATATAATAAATACATTTTAACAAATAGGATGGAGAGTGTTGGACGGTCA	cassava4.1_023240m|PACid:17990603, cassava4.1_003371m|PACid:17977386, cassava4.1_001632m|PACid:17984449, cassava4.1_001571m|PACid:17990609
Non-Conserved	---	sRNA001.00693834_x21_x1	GGCCGAAAGTGCCCTGTCCAG	GGAAGGGATTTTCGGCCGCCGAACCTGCGGCCGAAAGTGCCCTGTCCAG	cassava4.1_004105m|PACid:17968785
Non-Conserved	---	sRNA001.00694117_x22_x1	AAAAAAAAAAAAAAAAGACACG	AAAAAAAAAAAAAAAAGACACGTGAGTCTTTACCGTGTATCTCTACATGAATGATTCTGTATTTCTTTTTTTTTTTTTTTTTT	cassava4.1_024401m|PACid:17981430, cassava4.1_025269m|PACid:17982932, cassava4.1_013838m|PACid:17989606, cassava4.1_008775m|PACid:17969843, cassava4.1_033999m|PACid:17979478, cassava4.1_001783m|PACid:17992073
Non-Conserved	---	sRNA001.00698012_x22_x1	AAAAAAAAAAAAAAGGGAATTT	ATTCTTTAATTTTTTATTTTTATTTAAAAAAAAAAAAAAGGGAATTT	cassava4.1_024401m|PACid:17981430, cassava4.1_008775m|PACid:17969843, cassava4.1_025269m|PACid:17982932, cassava4.1_001169m|PACid:17978692, cassava4.1_013838m|PACid:17989606, cassava4.1_033927m|PACid:17973653
Non-Conserved	---	sRNA001.00700710_x21_x1	CAGTAGGGCTTGCAGGTGGAG	CTAATTGTACTCTCTATTGCCTTTGCCGCTACGACATACTGGACAGTAGGGCTTGCAGGTGGAG	cassava4.1_027196m|PACid:17965490, cassava4.1_031668m|PACid:17965745
Non-Conserved	---	sRNA001.00703936_x24_x1	TACTGGAACATTTGATGAGGGCTC	TACTGGAACATTTGATGAGGGCTCTAGTATAGGTTTTATGTTTTCAGTTTTGATACATGCACAGGTCGAGCTTTGGTTCATGGAATGGTTATGTTTATGTTATCGTGTGATCATGTATGGGATTTTATCAGGTGTATCAGAATG	cassava4.1_011713m|PACid:17967104
Non-Conserved	---	sRNA001.00707974_x21_x1	GAAGCTGATAGTGGACTGCAC	GCGGTTAACAATCAGCTCAGAAGGGAAGCTGATAGTGGACTGCAC	cassava4.1_003574m|PACid:17980859, cassava4.1_032015m|PACid:17985332
Non-Conserved	---	sRNA001.00708454_x24_x1	ATTTTTTACAGTTTCGACAACCGC	ATTTTTTACAGTTTCGACAACCGCTATAAAAAATTGGCGCCATTGCCGGGAACTTGATTTAAACTAACGTATTTTTCCTTTATGACCAGGGCTGGTGATAGCGGTTGTTGAAGCCGTAAAAAATAA	cassava4.1_007907m|PACid:17972592, cassava4.1_006090m|PACid:17987370, cassava4.1_029891m|PACid:17960051, cassava4.1_032492m|PACid:17970633
Non-Conserved	---	sRNA001.00708772_x22_x1	AAAAAAAAAATGAAAAATCTCA	AGGTTTTTTAAGTTTTTTTTTAAAAAAAAAAAATGAAAAATCTCA	cassava4.1_024401m|PACid:17981430, cassava4.1_029214m|PACid:17963597, cassava4.1_006028m|PACid:17969459, cassava4.1_001182m|PACid:17963415, cassava4.1_001147m|PACid:17979739
Non-Conserved	---	sRNA001.00709491_x24_x1	GAAACTAGATCAAACTGAACCGGT	GAAACTAGATCAAACTGAACCGGTCTGATTCGATTCGATTTGATCAGTTTAAA	cassava4.1_030093m|PACid:17970697, cassava4.1_007652m|PACid:17961983
Non-Conserved	---	sRNA001.00709874_x23_x1	ATAGAAGATTCAAGAGGCCTGTA	ATAGAAGATTCAAGAGGCCTGTAACGATCAACATAAAGATAAGCGCGTCGACTTGATTTTTTGGCA	cassava4.1_018915m|PACid:17973232, cassava4.1_008948m|PACid:17982585
Non-Conserved	---	sRNA001.00711729_x23_x1	TGGGTTTGTGATTTTGAATCATG	TGGTTTAATTATTTGCTCATTTTGATTCACAATATGCGCTGTGAAAATGCTGCTTGGAAGTTTCTATGGGTTTGTGATTTTGAATCATG	cassava4.1_009396m|PACid:17983447, cassava4.1_021939m|PACid:17983450, cassava4.1_025284m|PACid:17987241
Non-Conserved	---	sRNA001.00712687_x22_x1	TTCTTTGAAATTCTGATGGTGC	ACTATGCAGAATTTTGAATAAGGATTAAAAATATCATTCATTATTCTTTGAAATTCTGATGGTGC	cassava4.1_022980m|PACid:17985036, cassava4.1_005610m|PACid:17978254, cassava4.1_005467m|PACid:17963437, cassava4.1_011011m|PACid:17981578, cassava4.1_031517m|PACid:17963539
Non-Conserved	---	sRNA001.00715397_x22_x1	AAAAAAAAAAATTATAACAAAC	AAAAAAAAAAATTATAACAAACCCTTTTTTACAAAAAAAAAAAAGTTGTTTTATTATAATTTTTTTGGTTTA	cassava4.1_034456m|PACid:17981165, cassava4.1_001783m|PACid:17992073, cassava4.1_023381m|PACid:17982453, cassava4.1_011409m|PACid:17977419, cassava4.1_028146m|PACid:17972808, cassava4.1_030549m|PACid:17985075
Non-Conserved	---	sRNA001.00715415_x20_x1	GATTTGAATTTCAAATTACT	GATTTGAATTTCAAATTACTATGCACTTTTCTTGTTTGCAACTTTCCTTATTTAGCACTTTTCTTATTTAGCTGAATCTTGAATTTTGAATGCTCTTGGAGATTTGAAATTTAAAGTTC	cassava4.1_027380m|PACid:17976542, cassava4.1_000956m|PACid:17973489, cassava4.1_000940m|PACid:17963892, cassava4.1_015625m|PACid:17989124, cassava4.1_034222m|PACid:17983316, cassava4.1_006818m|PACid:17991960, cassava4.1_030022m|PACid:17976489
Non-Conserved	---	sRNA001.00715666_x24_x1	TGATGGCTACAAGAATGAGAAACA	ATTCATTATCCTTGTGTGATCATAAAAGTATGGCTGAAAGTTTATTATTTAATAGAGAGGGTCGAGTGTGGTTGCTTTCAACTTTTAATGATGGCTACAAGAATGAGAAACA	cassava4.1_024202m|PACid:17964602
Non-Conserved	---	sRNA001.00716076_x24_x1	CGGATTTACTAACGGATTTTAAAT	CGGATTTACTAACGGATTTTAAATCCGTTAGTAAATTGAGAGAAAAATAATTTACTAACTGATTTTAAATTCGTTGGTAAATCCGTT	cassava4.1_003633m|PACid:17961460
Non-Conserved	---	sRNA001.00716898_x24_x1	AAAGTAGAGTTGAAAGAAAGGCAT	AAAGTAGAGTTGAAAGAAAGGCATGTAAAGCAAACTCACAAATAATATTTTAATTCATGTCTTTAATTAACTAACTACTTTTA	cassava4.1_005744m|PACid:17985811, cassava4.1_000116m|PACid:17972618, cassava4.1_026164m|PACid:17979600, cassava4.1_007699m|PACid:17974774, cassava4.1_006955m|PACid:17977907, cassava4.1_006515m|PACid:17974698
Non-Conserved	---	sRNA001.00718761_x21_x1	CTGAATTTCGGCTCTGGAGGG	CTCGAAAGTTGGACTTTAGGCTCTGGAGGGGAGTTTCGGCCACCGAACCCTGGCCCCAAAAGTGCCTGAATTTCGGCTCTGGAGGG	cassava4.1_000666m|PACid:17989343
Non-Conserved	---	sRNA001.00719222_x20_x1	AAAAAAAAAAATTAATATGC	ATATTAGTTTTTTTTTATATTATATATAATTTCTGATACTTATAATCAGAGTTTTTTTTTTTAAAAAAAAAAAATTAATATGC	cassava4.1_001783m|PACid:17992073
Non-Conserved	---	sRNA001.00719419_x21_x1	CTTTTGGCCGCCGAAGGTACC	CTTTTGGCCGCCGAAGGTACCGCCGAAAGTGGCTGAGTTTCGGCTCTGGAGGGACTTTCGGCTGCCGAACCTG	cassava4.1_009828m|PACid:17972553, cassava4.1_030979m|PACid:17991412, cassava4.1_011041m|PACid:17986231
Non-Conserved	---	sRNA001.00720921_x20_x1	TGTTGATCTTCTTAGGGTTT	TGTTGATCTTCTTAGGGTTTGCCTCTATGCCTCTTTCTGAGATGATATACC	cassava4.1_032029m|PACid:17969456, cassava4.1_010555m|PACid:17966997, cassava4.1_031748m|PACid:17964759, cassava4.1_034093m|PACid:17965168, cassava4.1_004588m|PACid:17986273, cassava4.1_009136m|PACid:17976457
Non-Conserved	---	sRNA001.00721863_x24_x1	ATTTATGGAGATTGAGTTTGAGAT	CACAAAAACAATTTCTATTGAGTTTTAACTTTTTATTTTAATAATTTAAATTTATATATTTTGATTTTTCTTATTTTTCTGAATTTGAATATTAAATTTATTAAAAATTTTATTTATTTATGGAGATTGAGTTTGAGAT	cassava4.1_033120m|PACid:17979441
Non-Conserved	---	sRNA001.00721961_x24_x1	GAAGGTTCGGCGGCCGAAAGTAGA	GAGTTTCGGAGGCTGGACTTTCGGCTATGTCCTGAAGGTTCGGCGGCCGAAAGTAGA	cassava4.1_030745m|PACid:17974887, cassava4.1_012924m|PACid:17968218
Non-Conserved	---	sRNA001.00723534_x24_x1	AGAAACTGAATCGAATTGAACCGG	AGAAACTGAATCGAATTGAACCGGTTTGATTTGGTTCGATTCAGTTCGGTTTGA	cassava4.1_000976m|PACid:17989854, cassava4.1_009691m|PACid:17965641, cassava4.1_029534m|PACid:17972540
Non-Conserved	---	sRNA001.00724116_x21_x1	AATGTAGAAGAAGAAAAAGAC	AATGTAGAAGAAGAAAAAGACAATTGAAATTTGTAAGCTTAATTATTTTTCTTTTTCTTTCTTTTGCATTCG	cassava4.1_001076m|PACid:17991648, cassava4.1_009611m|PACid:17993712, cassava4.1_031143m|PACid:17976417, cassava4.1_033522m|PACid:17985073, cassava4.1_013838m|PACid:17989606
Non-Conserved	---	sRNA001.00724972_x23_x1	ATTTCTCAGCATATTGTACAAAG	ATTTCTCAGCATATTGTACAAAGAGATTGTACAATATGCTGAGAAACGC	cassava4.1_011612m|PACid:17993464, cassava4.1_021679m|PACid:17964318
Non-Conserved	---	sRNA001.00725741_x22_x1	CATGAAGAGGTAGAGAGTGTAA	CATGAAGAGGTAGAGAGTGTAATTCAGCCAAGGATGACTTGCCGGAAACACTGCGCATCTTTGCCGGCAAGTTGTAGCTTGGCTATGTTGTACTCTTTTCTTCTCATGTC	cassava4.1_002412m|PACid:17982390, cassava4.1_026035m|PACid:17968666, cassava4.1_002411m|PACid:17988817, cassava4.1_014713m|PACid:17963669, cassava4.1_014707m|PACid:17969363, cassava4.1_028777m|PACid:17971366, cassava4.1_002406m|PACid:17971367
Non-Conserved	---	sRNA001.00726091_x21_x1	AGGAGGATTGACAATGGTAGA	TTTTATCTGTCAGTGCTCTTACTAAAGCTCTTAACTGTAAAGTTGTATTTTTTTTTACCGTGGTATTATTTAAGACCTTCAAATTGAGGAGGATTGACAATGGTAGA	cassava4.1_004839m|PACid:17976034, cassava4.1_027193m|PACid:17974986, cassava4.1_012347m|PACid:17986391, cassava4.1_012002m|PACid:17962285, cassava4.1_001501m|PACid:17968862, cassava4.1_028252m|PACid:17990989, cassava4.1_002353m|PACid:17970732
Non-Conserved	---	sRNA001.00729250_x22_x1	AAAAAAAAAAAAAATCCAATTA	AAAAAAAAAAAAAATCCAATTAGATTATTAGTTCTGTGATTTCTGAAAACCAAAGCCTGTGGTGAATATTCCATGTGTTGGAGTCACGGACAAGGATAGACATTGCATTTTATTTATTTATTT	cassava4.1_030543m|PACid:17970918, cassava4.1_024401m|PACid:17981430
Non-Conserved	---	sRNA001.00729302_x21_x1	TTATTGGATTTGTAGCTGTTC	ATAAGCTATTTCCATGATTAATCATTAGCTTTTTATTGGATTTGTAGCTGTTC	cassava4.1_007526m|PACid:17965489, cassava4.1_007055m|PACid:17989723, cassava4.1_024656m|PACid:17980990
Non-Conserved	---	sRNA001.00729743_x20_x1	CTGTTGTGTTGCTACCGGCT	CTGTGTCGTGACATAATAGGTCGCATGATCTGTTGTGTTGCTACCGGCT	cassava4.1_016804m|PACid:17967381
Non-Conserved	---	sRNA001.00730156_x22_x1	TATTTCCTAGAGGGAGGGTGAT	TATTTCCTAGAGGGAGGGTGATAATACTTGTATCCCTTCTGTGTCGGAGAATACC	cassava4.1_012106m|PACid:17980226, cassava4.1_034259m|PACid:17976246
Non-Conserved	---	sRNA001.00730523_x21_x1	CATGTGCCCTGATTCTCCAGC	TGGAGAAGCAGGGCACATGCTAAATCTATCAGCATTATAATCTGAGAATTTCGCATGTGCCCTGATTCTCCAGC	cassava4.1_004782m|PACid:17971634
Non-Conserved	---	sRNA001.00732100_x24_x1	AATAAGGAAAGGGATTCTTGAATA	AATAAGGAAAGGGATTCTTGAATATTTAAATTTCAAATTGCTCTATTTATTGCACTTTCCTTATTTGCCACTTTCCTTATTTAGCACTTTCCTTAATAAGCTGAATCTTGAATTTTGAATTTTGAATGCTCTTGGAGATTTGAAATTTGAATTTCAAATTACTTTCCTTGTTTA	cassava4.1_001812m|PACid:17972320
Non-Conserved	---	sRNA001.00732452_x24_x1	GATAGTAGTGGACATGAACATGAT	GATAGTAGTGGACATGAACATGATGTAATGAGTATTTATGACCATGTAATGTAATGAATGATTTGATGATGTATTGAGGATTATAGTAGTGCTTGACCTAGAAATGTGTGAATCCCCATTATGTACAGAGTGTTTAATGAGTAATGATGTTAATGACCATGATTATCCA	cassava4.1_008088m|PACid:17965045, cassava4.1_026237m|PACid:17967351
Non-Conserved	---	sRNA001.00734097_x21_x1	GGACGGATTCGGATAATTTAA	AAATTAAACGGGTTGGGTTTTATTCGGATAATAATAATCGGGTTTGGGACGGATTCGGATAATTTAA	cassava4.1_006904m|PACid:17986755
Non-Conserved	---	sRNA001.00737070_x23_x1	CGTGAGTTTGAAGTAACAGAGGC	CGTGAGTTTGAAGTAACAGAGGCAAAAACTAATACTCCTCCTTGCTTTTGTTATTGCAAACTCCAAC	cassava4.1_032364m|PACid:17986021
Non-Conserved	---	sRNA001.00738688_x20_x1	AATGAATGCTGGGTGGACGC	ATTCTCTATATTCAATTATACTAACTTGAATGAATGCTGGGTGGACGC	cassava4.1_012372m|PACid:17979912, cassava4.1_011945m|PACid:17963522, cassava4.1_004270m|PACid:17982642, cassava4.1_033167m|PACid:17969182
Non-Conserved	---	sRNA001.00738923_x24_x1	ATCCCACGTCGGTTGTGGAAAGGG	CTTTCCACAACCGATGTGGGATTCAATAATTATGGGCGTGAGGGGTGTGTTGAATCCCACGTCGGTTGTGGAAAGGG	cassava4.1_003401m|PACid:17971254
Non-Conserved	---	sRNA001.00739619_x22_x1	CACAAAGTAAATATCAGATCCT	GATCTGATATTGACTTTGTTTTGTATCACTCTATCACAAAGTAAATATCAGATCCT	cassava4.1_012363m|PACid:17963101, cassava4.1_011697m|PACid:17969412, cassava4.1_006927m|PACid:17963900, cassava4.1_011527m|PACid:17991290
Non-Conserved	---	sRNA001.00739760_x22_x1	AAAAAAAAAATATATGAATTAT	AAAAAAAAAATATATGAATTATTTTCTCGATAATTTTTTTCCTTTGAAAAACATATTTCACCAGAAAATTATTCTTCTTCATGGATTTTTTTTTATA	cassava4.1_021403m|PACid:17980286, cassava4.1_008860m|PACid:17961214, cassava4.1_031113m|PACid:17966870
Non-Conserved	---	sRNA001.00740043_x21_x1	ACGAGGTAAGAGCTGATCTTA	AGGTCGTCTCTCTCTCGATCTCCACGAGGTAAGAGCTGATCTTA	cassava4.1_034217m|PACid:17987620, cassava4.1_000236m|PACid:17964597, cassava4.1_028363m|PACid:17991044, cassava4.1_000497m|PACid:17989907
Non-Conserved	---	sRNA001.00740062_x20_x1	TTTTGTAGACTATATCTAAC	TGGGCAAGTAGTTCAAACCGCTTGATTTTGTAGACTATATCTAAC	cassava4.1_000001m|PACid:17987487, cassava4.1_000008m|PACid:17981670, cassava4.1_004940m|PACid:17968567
Non-Conserved	---	sRNA001.00740348_x22_x1	TTGCTGTGCTCTCAGATGACGG	TTGCTGTGCTCTCAGATGACGGAAACTTCATTTTGAGGAACAGTATAA	cassava4.1_005022m|PACid:17961409, cassava4.1_027905m|PACid:17992680, cassava4.1_004277m|PACid:17987214
Non-Conserved	---	sRNA001.00742228_x22_x1	CGGACTTTACTGTTCATGAATA	TTCATGAATAGTGACTTGTCTGCCACTGTTCTGCTTCACGCGGACTTTACTGTTCATGAATA	cassava4.1_008109m|PACid:17960533, cassava4.1_007950m|PACid:17978057, cassava4.1_017166m|PACid:17962023
Non-Conserved	---	sRNA001.00742611_x24_x1	GGTTGGTTAAGGGTGTAGTAGAGC	GGTTGGTTAAGGGTGTAGTAGAGCAACATTCGCTCCATTATCTATGTTTCTAATCACATTCGTTGGTTAGGGGTGGAGCGAACATTGCTCTACTACACCCTTAACCAACCAATGTGATTAGAAATATAGATAATGGAGCGAAAATTACTCTACCACAGTGCTAATCAACCAA	cassava4.1_010328m|PACid:17967007, cassava4.1_008034m|PACid:17962121, cassava4.1_022103m|PACid:17965838
Non-Conserved	---	sRNA001.00742664_x22_x1	CAAAACTGATTGGATTGTCTCT	TGATCAACCAACTTATTTTGTAATTCTTCAAAACTGATTGGATTGTCTCT	cassava4.1_019263m|PACid:17974250, cassava4.1_028316m|PACid:17974784
Non-Conserved	---	sRNA001.00744424_x22_x1	TGACAACGAGAGAGAGCACGGT	TGACAACGAGAGAGAGCACGGTTGTCAGCATTTCATGCAAGGGACATGACTGTTTACAAGCGTGCTGTCTATCGTTGTCATA	cassava4.1_010918m|PACid:17971824, cassava4.1_016320m|PACid:17982228, cassava4.1_029371m|PACid:17990065
Non-Conserved	---	sRNA001.00744490_x21_x1	CCGTCTTTATGGGATTGTCGG	GATAATCCTTGTAAAGATATTGAGCCGTCACATCTTTATCTTGCTTCCAAGTTTGCACCAAAAGTCTTACCGTCTTTATGGGATTGTCGG	cassava4.1_028367m|PACid:17980272
Non-Conserved	---	sRNA001.00745672_x20_x1	CCAATCTGTAATTTGACACA	CCAATCTGTAATTTGACACATTTCCAGGAGAAATGGAAGAAGGGTGTCAAAAAACAAGTTGGGC	cassava4.1_000900m|PACid:17970964, cassava4.1_015494m|PACid:17985831, cassava4.1_023977m|PACid:17974686, cassava4.1_034217m|PACid:17987620, cassava4.1_002020m|PACid:17963973
Non-Conserved	---	sRNA001.00745859_x24_x1	ATATATATTTATTAGAATGGCATG	TGCCATGATTGATATTATATATGCAATATATATTTATTAGAATGGCATG	cassava4.1_000518m|PACid:17984248, cassava4.1_001341m|PACid:17981088, cassava4.1_027212m|PACid:17962940, cassava4.1_027392m|PACid:17989356
Non-Conserved	---	sRNA001.00745996_x20_x1	ATGGTGCTGGAAAATGCTCT	GGCCTTTTCCTCACTGTTACTCTTGATGGTGCTGGAAAATGCTCT	cassava4.1_021271m|PACid:17983301, cassava4.1_009689m|PACid:17991337, cassava4.1_013559m|PACid:17989174, cassava4.1_006398m|PACid:17981881
Non-Conserved	---	sRNA001.00747104_x22_x1	TTATGTCGATGTCGTTAGAGAT	CTGCTGAACGATGCCGATGTAGAGATGATGTTCAATTACGTCTGTACACTAGGGGCTGAGAGCATAGTTTTTTATGTCGATGTCGTTAGAGAT	cassava4.1_000222m|PACid:17974428, cassava4.1_004708m|PACid:17990346, cassava4.1_031289m|PACid:17975798
Non-Conserved	---	sRNA001.00751413_x24_x1	CGACTGAAACGAATTAATTTGAAA	CGACTGAAACGAATTAATTTGAAAACTCGATTTAGTTTTTTATTCATTTTAATTTGATTCGGTTTTT	cassava4.1_028593m|PACid:17974896, cassava4.1_033953m|PACid:17992542
Non-Conserved	---	sRNA001.00756615_x20_x1	AAAAAAAAAAAAAATTATAT	ATAATTTTTTTTTTTATATTGTTTGCATTTTATATAAAAAAAAAAAAAATTATAT	cassava4.1_030543m|PACid:17970918, cassava4.1_025269m|PACid:17982932
Non-Conserved	---	sRNA001.00759209_x24_x1	GTTATGGATTAAGAAGAATAGAGG	TCTATTTTTCATACCCACTATCTCGAACCTAAACTATTGAGTTATGGATTAAGAAGAATAGAGG	cassava4.1_001777m|PACid:17975487, cassava4.1_027652m|PACid:17988322
Non-Conserved	---	sRNA001.00762759_x23_x1	TTGTTACTTTTATTGATTATTGC	AGTAACAATAGGAGTACGATCTCTTTTGTGACCATCCATTCTACGTTTGTGGACCTACTCAAACGGTCCCACTATCTGGTAATTGTTGGTTGTTACTTTTATTGATTATTGC	cassava4.1_006374m|PACid:17968821, cassava4.1_031585m|PACid:17983110
Non-Conserved	---	sRNA001.00762868_x24_x1	AAGTTTGGAAGCTCGAGCTCGAGC	CCGAGCCGAGCTTTGTAAAGTTCAAGATCGTTTATTAAAAAAGTTTGGAAGCTCGAGCTCGAGC	cassava4.1_026645m|PACid:17984680, cassava4.1_005081m|PACid:17988673
Non-Conserved	---	sRNA001.00763567_x21_x1	ATGAATGTTGAATGATCCTCT	AGGATGTTTGCATTAGAATTCACGAACATGTTGCATTGCATATTATGTTGATGATGTGGATGAATGTTGAATGATCCTCT	cassava4.1_025863m|PACid:17988005, cassava4.1_000113m|PACid:17983579
Non-Conserved	---	sRNA001.00765247_x24_x1	TTTCTGGAAATCGAGGTTGCCAAG	TTTCTGGAAATCGAGGTTGCCAAGTCAAAGGAGGGAATCTTTATTTCTCAGAGAAA	cassava4.1_019634m|PACid:17985555
Non-Conserved	---	sRNA001.00765346_x20_x1	AAAAAAAAAATTTATTTTAA	AAAAAAAAAATTTATTTTAATTATTTTTTATTAAGTTTTTATTTAAAATAGTTTTTTATTTGA	cassava4.1_030543m|PACid:17970918, cassava4.1_011820m|PACid:17982015, cassava4.1_021403m|PACid:17980286
Non-Conserved	---	sRNA001.00015028_x24_x22	AAAGGTGTGTAGACTAAAGAAGGC	ATTTTTTAGCATGCACACTTTTCATTATATTTTTTTCATCAGCAAATCCAGCAGGATTTACATATACACTTCCTCCTCTAAGTCTCCATGTGGAAATGTATTTGATGTGAAAAATGCATTCCTCCATGGAGACTTGGAGGAGGAAGTGTATATGGAAATTCCTCTTGGATTTGCTGATGAAAAAACACAAGGAAAGGTGTGTAGACTAAAGAAGGC	---
Non-Conserved	---	sRNA001.00015801_x24_x20	ATTAGTTTAGGTTGTAGAAGACGC	GTTTTTTATTATAGTGAACTAAAATTAAAACTAAAGTAGTAAAAGAGAACAATGATTAAAAGATTAGTAAATCAATAATAACAAGACTCTAGTTGAAGCATAGAATCCATTTCAGTTGGGAATTGATCATTTATACTTTGATTCTTCTATTCATTTCAATAAATTAGTTTAGGTTGTAGAAGACGC	---
Non-Conserved	---	sRNA001.00019692_x21_x16	CGCCAAAGGAGAGTTGCCCTT	GGGCTTCTCTCCTCTGGCACGATCATCACTAATAGATTCCAACTTGGTTTCTCTATTTTTTGATGATCCGCCAAAGGAGAGTTGCCCTT	---
Non-Conserved	---	sRNA001.00039420_x24_x8	TTGTATATATGTGGATTGATGAGC	NNNTCAATCCACATATATACAAAGTAGTTCACACTGTTTACTTTGTATATATGTGGATTGATGAGC	---
Non-Conserved	---	sRNA001.00040070_x24_x8	AATATAGAGAGACTAATTAGTAGA	TACTAATTAGTTATTCTGTTAGTTTTAACTGTTAAATATTATAAAAAAATTTAAAATGTTTCTAATATAGAGAGACTAATTAGTAGA	---
Non-Conserved	---	sRNA001.00054335_x24_x6	TTGGTACACTGTAATGCAAGCAAA	TTGGTACACTGTAATGCAAGCAAATTTTCTGTTGAATATCAAACAGAAATTTTGATTGCATTACAGCCTACCAAAC	---
Non-Conserved	---	sRNA001.00055087_x24_x6	TGGACAGGGCACTTTCGGCGGCAT	TGGACAGGGCACTTTCGGCGGCATGTTCGGCGGCCGAAAGTCCCTTCCAGAGC	---
Non-Conserved	---	sRNA001.00059604_x24_x5	TTTGCAGTTCGAAAGTGGAAGCAT	TTTGCAGTTCGAAAGTGGAAGCATTTTCGCGACTCCTTCGATTGGAGCAGCAGCTTCCGCTTTCAATTGCAAAGG	---
Non-Conserved	---	sRNA001.00064360_x24_x5	TTCACTAACGGATTACTAACCAAG	TTCACTAACGGATTACTAACCAAGAAATCAGTTAGTGTCACTAACGGAAATTATCGTTGGTTATCCGTTAGTGTCACCAACGGAAATTTTCGTTGGTAATCCGTTAGTGTCAC	---
Non-Conserved	---	sRNA001.00072190_x21_x5	AAGGACTGAGGCCCACGAGAG	GTCTGGGCCTACCGTCCTTTCTCCTATCACGTTTCAGGGCCAAACTTGGTGTGAAAGGACTGAGGCCCACGAGAG	---
Non-Conserved	---	sRNA001.00075567_x21_x4	ATGAAAAATCGAGTGTTACGG	GCTAATGGTAATTTTATGTGAAGACTCTACCTATTTAGGAGAAAGCGAGTCTTGATGAAAAATCGAGTGTTACGG	---
Non-Conserved	---	sRNA001.00082629_x24_x4	TCTGATATTAGCTGCGTGGAGACG	TCTGATATTAGCTGCGTGGAGACGGGCGCTATGAATGATCATCTTCTAATGCCAGCTGATCAGGAA	---
Non-Conserved	---	sRNA001.00092787_x23_x4	GCCTGACTTTCGGCTCTGGAGGA	TTTCGGCCGCCGAACATGGCTGGGGAGGCAAGCCTTTCGGCTGCCGAAGCCTACCCCAGAAAGGAGACTTTCGTCTCTGCCTGGCAGTTTCGGCCGCCGAACATGCATGAGTTTCGTCTCTGTCTGGGAGTTTCGGCCGCCGAAGGTGCCGCCGAACCTGCCTGACTTTCGGCTCTGGAGGA	---
Non-Conserved	---	sRNA001.00093766_x24_x4	ATTAACGGATTGAGATTTATTAGT	ATTAACGGATTGAGATTTATTAGTGAATTACTAACGGATTTCAGATCCGTTAATAA	---
Non-Conserved	---	sRNA001.00097863_x23_x4	GCATGACTTTCGGCTCTGGAGGA	CTTCGGCTGCCGAAAGTGCTGCCGAAGGTGCATGACTTTCGGCTCTGGAGGA	---
Non-Conserved	---	sRNA001.00098464_x24_x4	AGTGCGGTAGAATTTTTAATAATT	AGTGCGGTAGAATTTTTAATAATTTTTTTTAATAATTAAAATTCTGTCGCACTTT	---
Non-Conserved	---	sRNA001.00101102_x24_x4	TTTTTAACGGCAGAAATAGACAGA	TTTTTAACGGCAGAAATAGACAGAATGCCTATTTTGTTGATAGAGATA	---
Non-Conserved	---	sRNA001.00109800_x25_x3	CCTCGGATTTGTGATCTATTGGACC	CCTCGGATTTGTGATCTATTGGACCAGCTCGAAGGAGCCGGTTGTTTTCCAAGATAGATCTGAGATCTGGGTA	---
Non-Conserved	---	sRNA001.00114324_x24_x3	ATAATATATTAGGATTTTAGACGA	ATAATATATTAGGATTTTAGACGATAATTGGAAATATAGTGAACTTTCGACTCTAAAACCTAATGTAAAATAA	---
Non-Conserved	---	sRNA001.00117414_x20_x3	TACGGTGGTTTTTGCAGGCT	CCTGCATCTACCATCGTCTCTCTAGTACGGTGGTTTTTGCAGGCT	---
Non-Conserved	---	sRNA001.00118866_x24_x3	GAAAGTTGGAATTCCGATGCCGGA	CGACATCCGAGATTTTCAATTCCAACGGAGATTCCGCCGGAAAGTTGGAATTCCGATGCCGGA	---
Non-Conserved	---	sRNA001.00132050_x24_x3	CTCTTAAAATGCTATATGATCCAG	TTTTCATAAGTATTTTGAGAGTAGAAAATAATATTTTTATTTAAATTCTCACTGTAACAGTTACATTATACATTTTATAAAAAATATCTCTTAAAATGCTATATGATCCAG	---
Non-Conserved	---	sRNA001.00137733_x24_x3	GCTGGGCATGGGACTTTCGACGGC	GCTGGGCATGGGACTTTCGACGGCAGGTTCGGCGGTCGAAGGTCCTCCACAGATCCG	---
Non-Conserved	---	sRNA001.00147325_x24_x3	CAGTGGGTATTGTGAGAGTGGAAC	TTCATTGTTATTAGCCATTGTGGATCTCAGTGGGTATTGTGAGAGTGGAAC	---
Non-Conserved	---	sRNA001.00147838_x24_x3	ATTTATCGGCGTGGAAGTGAGACT	TTTTAACCACGTCAGATGCAAATCCATAATGTATGTCAGATTTATCGGCGTGGAAGTGAGACT	---
Non-Conserved	---	sRNA001.00149578_x24_x3	TACTGACTTGAGCATCGGAGTGGC	TACTGACTTGAGCATCGGAGTGGCTACCATGGGCACCCACCACCACACATTCTCGATGCTTAAGTCAGTAAT	---
Non-Conserved	---	sRNA001.00150602_x23_x3	ACGGCTCTTTCATTTTTCTCTCT	AGAGAAATTGAAGGATCTGTTGATGAAAGGAAAATAATGGAGAGGAAAGCGGAAGAAAAGAAAAGGGCTATGTTTGAATGGAGGGAAGCCTTGGGCTGCCGAGACACGCGGTAATTTCTTTCCTTTTAACGGCTCTTTCATTTTTCTCTCT	---
Non-Conserved	---	sRNA001.00151550_x24_x3	CTGGACAGGGGACTTTCAGCGGCA	CTGGACAGGGGACTTTCAGCGGCACCTTCGGCGGCCGAAAGTCCCTTCCAGAT	---
Non-Conserved	---	sRNA001.00152612_x24_x3	TATGAAGAGATTAATTAATAAATT	TTATTAATTAGTATTTTCATTAATTTTAATTTAATTTAAAAAAATTTAAAATATTCTTAATATGAAGAGATTAATTAATAAATT	---
Non-Conserved	---	sRNA001.00155393_x21_x3	GACTCTAGAGGGACTTTCGGC	CGAAGGTGCCTCTGAAAGTGGCTGAGTTTCGACTCTAGAGGGACTTTCGGC	---
Non-Conserved	---	sRNA001.00160440_x21_x3	CCCACTGTAATAGACCTCTGC	AGAGGTTTTAATATAGAGGTTTTAATTCAATTATCAGATACAAGTGGATATATATAATTAAAATTGATTGATTATTTATTTGTGGAGCCCACTGTAATAGACCTCTGC	---
Non-Conserved	---	sRNA001.00160920_x22_x3	TTTAATGTTGATGTAAATATTG	TTTAATGTTGATGTAAATATTGGTTATTAGTATACGTTTTTGGGTTGAGATTAATGAGATGATTTATGAAGTGTTTGATCTGGATTGAAATTGTGTTGATATTAAAAGAAGTTTGGGAGTTAATGTTGAAGT	---
Non-Conserved	---	sRNA001.00161827_x23_x3	ATGATTAGCTACTTAACAGGCCA	GCCTGTGAGAAGCTGGCTGTGGTGGGTTTTAATACCAATATGATTAGCTACTTAACAGGCCA	---
Non-Conserved	---	sRNA001.00164913_x24_x3	ACGAATATAGAACTTGAGAGTATT	ACGAATATAGAACTTGAGAGTATTTATGTAAAAAAATTGTATATTTTTACCTTTATGATCGTTA	---
Non-Conserved	---	sRNA001.00167188_x24_x3	TTTTCAGTCGTCGGCGGAGGTAGA	TTTTCAGTCGTCGGCGGAGGTAGAGGAATCTAGCTCTTCAACTTCGTCGTCGATTGGAAAGA	---
Non-Conserved	---	sRNA001.00173417_x24_x2	TGACGGAAAGAAATGATAAGAACG	TTTTTATTCTTTTTTTTATCATTTTTTTTCTTTTTTTCTTCTTTTTCTTTCTCATTATAATTTTTTTCTTTGTTTTTTTTTGTTCTTTTAGGAGGAAGAGAGATTATTTCGTTGACGGAAAGAAATGATAAGAACG	---
Non-Conserved	---	sRNA001.00177279_x23_x2	GAATACCCGAGATTTTGTGAAAA	TACATAGGGTACTGTGGGTATGGTGGGTAGAAAGGTGGGTATGGCATGTGAGAGTGATAAGGGTTAAAGCTGGGGTAATCCGATGTACCTCCCATCGAATACCCGAGATTTTGTGAAAA	---
Non-Conserved	---	sRNA001.00177461_x23_x2	TATTGGAGGATGGATTGCTGACA	TATTGGAGGATGGATTGCTGACACACTTGTCAGCAAAGGTCTTTCCATAAC	---
Non-Conserved	---	sRNA001.00177471_x24_x2	TGCGAAGATAATTGTTGATGTGGA	TGCGAAGATAATTGTTGATGTGGATATTTCTTCTTTTCTCCATACCTGGTTATTGTTTGCAAG	---
Non-Conserved	---	sRNA001.00178862_x21_x2	ACATATTGTTAGGGAGTGGAG	ACATATTGTTAGGGAGTGGAGTGCATTATTATTTGTCTAATATGTAGTTTATTTCTTTTTAATTTGTGG	---
Non-Conserved	---	sRNA001.00180328_x24_x2	ATGTATGTTCGGCGGCACTTTCGG	ATGTATGTTCGGCGGCACTTTCGGCGGCCGAAACTCCCAGACAGAGACAAAAGTCTCCTTTCGGGGGCAAGCTTCGGCAGCCGAAGGCTGCTTCCACAAGCATGT	---
Non-Conserved	---	sRNA001.00180355_x24_x2	CGAAGAAATAGAGATAATTTAAAT	CGAAGAAATAGAGATAATTTAAATAATTTTTTTTTGCAATTGTATTTAATTTTTTCAAA	---
Non-Conserved	---	sRNA001.00181279_x22_x2	TGATACGTAGAACAAGAAGATG	TCTTCTTTTTCTCATATTACCTTTTTTTCTTGATACGTAGAACAAGAAGATG	---
Non-Conserved	---	sRNA001.00188502_x24_x2	ATGCAGATTGTATGAATAACAAAT	ATATTATTTATATTTCTGTATAGACTACATTTATATAGTATATATCAAGTCTATTAACAGTTAGCTAATGATTGAGTTGTATGCAGATTGTATGAATAACAAAT	---
Non-Conserved	---	sRNA001.00190219_x21_x2	CTTAGTTGTTAGTAGCATTCA	CTTAGTTGTTAGTAGCATTCAACCTCGTAATGCATCTGATCCTTAAGAT	---
Non-Conserved	---	sRNA001.00191860_x22_x2	ATATGTGTCGGACATGTATTTC	ATATGTGTCGGACATGTATTTCATGTCGTATTCCATGGAGTGTCGTGTCAACACGGGTAC	---
Non-Conserved	---	sRNA001.00195028_x24_x2	AATATGTGGGATAGAGTGCTGAGG	AATATGTGGGATAGAGTGCTGAGGTGTCTTAAAGATTTGTTGAGCTGTATTCACGTGTTTG	---
Non-Conserved	---	sRNA001.00196793_x24_x2	TATGGACGTACGAGGATATCAGGC	TATGGACGTACGAGGATATCAGGCACCTGCCTCATGAGTAACGGCTTCTGATTCTCCCTGTGCGCATGCA	---
Non-Conserved	---	sRNA001.00197043_x21_x2	TCGGCCGCTGAATATGGGATA	TCGGCCGCTGAATATGGGATAGTTTGGGGATCAAGTTAGGCTTCCAAAAATGGCTCAGGTTCGGCCGCCGAAC	---
Non-Conserved	---	sRNA001.00198055_x24_x2	CAATATCGGATGTGAGACTCTGAT	TATAGTTTTCACATCCGATATCAGATCTAACATCCTACTCACGCCCAGAATTGTACTGGTGCGTGACATATTTATGGAAGGTCCAATATCGGATGTGAGACTCTGAT	---
Non-Conserved	---	sRNA001.00200121_x24_x2	GTTCATGCGAGAGACTGGAGGGCC	TCCCCGGTCTTTAAGGCTGAGCGGGCTGGTCCTGGTTCATGCGAGAGACTGGAGGGCC	---
Non-Conserved	---	sRNA001.00219620_x24_x2	GTAATGCGTACCTAGTAGAAGAAG	GTAATGCGTACCTAGTAGAAGAAGCAACTTCATTTTGTGCGCATTACTT	---
Non-Conserved	---	sRNA001.00221185_x24_x2	CTTGTTTCAACTGTTGGAAGTTGG	AAGTTAACTAGTTGAACAAGTATGAAGATAATTATGAAGATAATTAAATTATATTAGCTTGTTTCAACTGTTGGAAGTTGG	---
Non-Conserved	---	sRNA001.00231292_x24_x2	GTAACGGATTTGTTTAGTAACGGA	GTAACGGATTTGTTTAGTAACGGATTTTTCCGTTACTAGAAATCCGTTACTA	---
Non-Conserved	---	sRNA001.00231935_x23_x2	CTTGGACTGCAGTTGAGTTGACA	CTTGGACTGCAGTTGAGTTGACAAGTCTTGAATGTGTATATGCGTGGCAGATGTCATTGTGCGGCCGCAGCTTGTATATATTCAGTTTGCTAGGGATTAATTGAACTCACTTTAAGAG	---
Non-Conserved	---	sRNA001.00234054_x24_x2	GATATGGAAAGACTTGAAGAAGGT	GATATGGAAAGACTTGAAGAAGGTATGTAGAATCTTATTTAATTTTTTATATTAT	---
Non-Conserved	---	sRNA001.00235329_x23_x2	CCTATACGTTAACATGATAAACT	TTTTCATTTAATTTACTAGATATTTTAAATCTTAAATGACCTATACGTTAACATGATAAACT	---
Non-Conserved	---	sRNA001.00237222_x25_x2	AGGACTGAGAGAGAGACAGAGGAAG	AGGACTGAGAGAGAGACAGAGGAAGTGCCTTTTATTCTCTTTCTCTCCTCT	---
Non-Conserved	---	sRNA001.00240378_x21_x2	AAGGTTATGTGGACAGTGATT	AAGGTTATGTGGACAGTGATTGGGCAGGAAGTATTGATGATTTAAAGAGCACTTCAACCTATATTTTTTTCTTGGTTCGGGTCATTTCTCATGGAATTCA	---
Non-Conserved	---	sRNA001.00242132_x24_x2	TATTTTGGCGACCTAACACTTAAG	TATTTTGGCGACCTAACACTTAAGTCCCTCACTTTCTCTTCCGTCCAAATTCGTAGTCCTTCCGTCCATTTAAACCGTTTGGTCAAAGAGTCAAAGATGAGATGTGATAATTTTTTCGAATTTGGACAGAAAAGAAAGTGAGGGACTTAAGTGTTGGGTCACCAAAATAGA	---
Non-Conserved	---	sRNA001.00244906_x23_x2	AGGTAAATGTACGCTATTCTCTA	GAAAAAAGACTATATTTACCTCTATCTTCTTGCAGTATAAAAGAAAAATGATCACAAAGGTAAATGTACGCTATTCTCTA	---
Non-Conserved	---	sRNA001.00248452_x22_x2	CTAGTAAGGGTAATGCAAGTGC	ACTTCCTATTGCTTCTTGGTCGTCTTGGTGTTGGGTTAGGTCTTATCGGTGGTTGCAACTTTTATTGGGTTATTTTACATGTTCTTTATTTGGACAGCCTCCTCCTTTGCTTAGATCTGTTGTTTTATTGTTGTTTCCTAGCCTGAACATAGCAAACATGAAAGCGACTAGTAAGGGTAATGCAAGTGC	---
Non-Conserved	---	sRNA001.00250001_x24_x2	AGAGGTAAGTGTTGATCCATGGTT	CTTGGATCATATTAGCCTTTGTTCTTCAAGAGGTAAGTGTTGATCCATGGTT	---
Non-Conserved	---	sRNA001.00250525_x22_x2	TGGTGGCTAGACTAGAAGATGC	ATCTTCAGGTTGGAGCACCACCTGACGTGGTGGCTAGACTAGAAGATGC	---
Non-Conserved	---	sRNA001.00252365_x23_x2	GCCCGGCCCGGCCGGGTCTTACA	GCCCGGCCCGGCCGGGTCTTACAACCTTCGTATGCCTGGCCCGGCCAGGTCT	---
Non-Conserved	---	sRNA001.00258101_x21_x2	AGAAAGGCAAACGGGCTGTAG	ACTGGTTCGTTTGCATTCTCGGCCCAGCAGAGCAGAAAGGCAAACGGGCTGTAG	---
Non-Conserved	---	sRNA001.00258842_x21_x2	TCAGGACTAGTAGAAGAAGGT	TTCTCTTATATCAGCTTGTAGCCACTCAGGACTAGTAGAAGAAGGT	---
Non-Conserved	---	sRNA001.00260131_x22_x2	CGGATAGTTATGAGTCACGCCC	CGGATAGTTATGAGTCACGCCCCAGCTGCTCGGCGACATCATTTTGTCCGAC	---
Non-Conserved	---	sRNA001.00263842_x24_x2	TGGACAGAGCACTTTCGGCGGCAT	TGGACAGAGCACTTTCGGCGGCATTTTTGGCGGCCGAAAGTCTCTTCCAGA	---
Non-Conserved	---	sRNA001.00268157_x22_x2	TGTTACACAAATGCTACTGTAA	ACTAGTAGTGATGTAATACGATATGTTACACAAATGCTACTGTAA	---
Non-Conserved	---	sRNA001.00270694_x24_x2	AAAATTAGTAACGGATTAAGAAAT	TTCATACTCTGTTATTAAATTTTAGGGAATAAAATACCGCACTTTTATTTTAAAATTTCATATTTTTCTTTTTAAAAATTAGTAACGGATTAAGAAAT	---
Non-Conserved	---	sRNA001.00275543_x24_x2	ATGATGAGATGTAATGAACCAGGC	TTGTGTACATGGATCTTTTATATGTTTTATGATGAGATGTAATGAACCAGGC	---
Non-Conserved	---	sRNA001.00280082_x22_x2	TCTTGTCGGGTTCGAGGACGGC	TCTTGTCGGGTTCGAGGACGGCGTGAACGGCCGTGTATTTGTCCGTACGAGATA	---
Non-Conserved	---	sRNA001.00284283_x22_x2	CGCTGAAAGTGCCCTATCCAGC	TGGAGGGGACTTTCGGCCGCCGAACCTGCCGCTGAAAGTGCCCTATCCAGC	---
Non-Conserved	---	sRNA001.00285150_x24_x2	CTGAAAGACGAGATTGAGAGGTTA	GCCTCTTAAACTCAATCTTAAGAAAGCTGAAAGGCAAGATAAGACGAAGTACTGCCGTTTTCATGAAGACCACAGGCATACAATGGAAGAGTGCCGGCATCTGAAAGACGAGATTGAGAGGTTA	---
Non-Conserved	---	sRNA001.00287283_x24_x2	GTATAGAGATAAGATAGAAGTAGT	GTATAGAGATAAGATAGAAGTAGTAGATTTTATTTTAAACTATTAAGTTTTATCTCTTTGTGCCT	---
Non-Conserved	---	sRNA001.00291646_x24_x2	AGAGACTGATTTATTAATAATGAC	CATTTTAATTAATAGATTTCTAAAAATATAGAGACTGATTTATTAATAATGAC	---
Non-Conserved	---	sRNA001.00292110_x24_x2	GCGATATCGAGGTATTTCTGTGGA	GCGATATCGAGGTATTTCTGTGGAGAAGGCTTCGCCTGACACCATAGAGATCTTCTTTGTTGTAG	---
Non-Conserved	---	sRNA001.00292976_x24_x2	TTTTAAGGAGTAGAAGAAGAAGGC	TTTTAAGGAGTAGAAGAAGAAGGCAATTCTTCTTTTTCTTCTTAGATTT	---
Non-Conserved	---	sRNA001.00293128_x22_x2	GTGTTCGGCGGCCGAATGTCTT	GGGGTTCGGCGGCCGAATGTGGGCTGTGTTCGGCGGCCGAATGTCTT	---
Non-Conserved	---	sRNA001.00295074_x24_x2	CACGTAGGGAGGCAGAGAGAGAGA	CACGTAGGGAGGCAGAGAGAGAGAACACACCCAAAATTACTTCATTACTCCCTCTGTCTTTCCCTCTTCCTGCTCTCTCTCTCTCTCACCCTCTGTT	---
Non-Conserved	---	sRNA001.00295719_x24_x2	GATTGATGATTTGTGTGAATAATA	TTATTCACATGTTTTTTAGTTTTAAAATGGATCAAAGATTGATGATTTGTGTGAATAATA	---
Non-Conserved	---	sRNA001.00295890_x20_x2	GCAGACTCCGCCAAGACCTG	GGTCTGTGGATGGAAAGCAGTGCTAAAGTCCAACCTGGTACCCATAGCGTCCTGCAGACTCCGCCAAGACCTG	---
Non-Conserved	---	sRNA001.00297385_x24_x2	CATTCTATGTCCCGGCACTTTGGA	TACGTCCCGGCACATTGGAATGTTATGATATGCTATGTTTAAGAGAAAGACCGGTTGACCCATTCTATGTCCCGGCACTTTGGA	---
Non-Conserved	---	sRNA001.00300312_x24_x2	CTAGGATTTAGATCGGCTTAAGGC	CTTAAGTCGATCTGAATCCTAGCGCCAGTTGTAACGACCCCAAAATGGACCGTCACCGGTGCTAGGATTTAGATCGGCTTAAGGC	---
Non-Conserved	---	sRNA001.00301790_x25_x2	CTAGTGAGCTCTGTTACCATTTCGC	CTAGTGAGCTCTGTTACCATTTCGCGTATTGTAGGCTGTCATTTGCTTCTCGGAGTTGTCGGATGTTTATTGGCC	---
Non-Conserved	---	sRNA001.00302634_x23_x2	ATCTTGACCATGTGGTGGAGCTT	ATCTTGACCATGTGGTGGAGCTTGTCTTGTATCACTTAACTGAAGTTTAATTTCTGAATCTTAACTATTGAAAAGCCCTCAATAAGGTCAAGATGT	---
Non-Conserved	---	sRNA001.00322476_x23_x1	CGAATCGAACTGAATCAGACCGA	GGTTTGATTCAGTTTGAAATTAAATCGAACCGAATCGAACTGAATCAGACCGA	---
Non-Conserved	---	sRNA001.00330844_x24_x1	ATATGATGTGTAAAATAGTAGAGC	TAGACTATATTTTATATCATGTATGAATATGATGTGTAAAATAGTAGAGC	---
Non-Conserved	---	sRNA001.00331057_x22_x1	TTCGGCCGCCGAAGGACTTTCG	AAGGACTTTCGGCCGCCGAAGGACTTTCGGCCGCCGAAGGACTTTCG	---
Non-Conserved	---	sRNA001.00334908_x22_x1	TGGACAGGGCACTTTCGGCGGA	TGGACAGGGCACTTTCGGCGGAACCTTCAGCGGCCGAACCCTCTCTCCAGAGACGAAACTCGGGCACTTTCGGCGGCACCTTCGGCGGCCGAAAGTCCCACTCCAGA	---
Non-Conserved	---	sRNA001.00334983_x24_x1	CTGGACAGGATACTTTCGGCGGCA	CTGGACAGGATACTTTCGGCGGCAGGTTTGGCGGCCGAAAGTCTTCTCCAGAG	---
Non-Conserved	---	sRNA001.00335141_x24_x1	AGGGATTGGAAATTAGGAGAGTAG	ATTCTTTTTTTTTTTTTTTTTTGAAATAGGGATTGGAAATTAGGAGAGTAG	---
Non-Conserved	---	sRNA001.00347509_x24_x1	AATTTAGCGCCAGTCAGCAGTGTC	CACTTTGACTGGCGCCAAACATTTTTATTTTAAAAAAAATATTATAATTTAGCGCCAGTCAGCAGTGTC	---
Non-Conserved	---	sRNA001.00357994_x21_x1	CCAGGGTCAAGCTGGCGCCTC	CCAGGGTCAAGCTGGCGCCTCTCAAAGAGGCGCCAAGACTTTATCTGGCG	---
Non-Conserved	---	sRNA001.00364502_x20_x1	CCCCGATCTGCAGTTGCAAC	CCCCGATCTGCAGTTGCAACACTTGTATCGTCTTTGTCAACTCCCCAATGGCATGGTCCGAACTTGTAGGTGCTAGTTGGGCTT	---
Non-Conserved	---	sRNA001.00372529_x24_x1	CGTTTCAACAGGTTTGTCAAGCAG	GCATGATGTCACCTGTGACACGCCCTGTCGAATATGACTAGAGGACGTTTCAACAGGTTTGTCAAGCAG	---
Non-Conserved	---	sRNA001.00378255_x24_x1	AATGTGCGGATTGTAGAAGATAGC	AATGTGCGGATTGTAGAAGATAGCGACCGATTGAAAAGAAAGGAAAAGAATTCTGCCGACAAAAAAAAACCCACAACCTTTTCATTTATTTTCTAATCCGTTGGTTAC	---
Non-Conserved	---	sRNA001.00385872_x22_x1	CCCTGGCCCGGCCAGGTCTTAC	CCCTGGCCCGGCCAGGTCTTACAACATCAGTATGCCTGGCCCGGCCAGGTCT	---
Non-Conserved	---	sRNA001.00390266_x24_x1	TTATTTTGAAGGTTATATGGACGT	GTTTATGTTGCTAATAGAGTTATTTTTTTGTATTATTTTGAAGGTTATATGGACGT	---
Non-Conserved	---	sRNA001.00397284_x20_x1	TACGTGTGTAGAAGGTACGA	TACGTGTGTAGAAGGTACGAACTAGCTAACTCTTCATTCAGTGCTCTGTTGCTCATTATT	---
Non-Conserved	---	sRNA001.00397535_x24_x1	GATAGCTCGGGAAGTCGGCATAGT	GATAGCTCGGGAAGTCGGCATAGTAGCTGGTATAGTTAATATAATAGAATGGTCGTGGACATGTATTATTTAATGGATTAGAATTGTGCTTGACCCTAGTTTTCTT	---
Non-Conserved	---	sRNA001.00400287_x23_x1	CTGGGCAGGGCACTTTCGGCGGC	CTGGGCAGGGCACTTTCGGCGGCAGGTTTGGCGGCCGAAAGTCCTCTCCAGAGCC	---
Non-Conserved	---	sRNA001.00401907_x21_x1	CCAGCCGTCGAGCTGTGCTGG	CCAGCCGTCGAGCTGTGCTGGGTCTTGTTGCCGCTGGTTTGGCTTCTGGGT	---
Non-Conserved	---	sRNA001.00405699_x21_x1	AAATATTAATAACGTTCTAAT	AAATATTAATAACGTTCTAATGCATTTTTCACAATCGAAAAATTAACCATTGAATTTTTTCATATTATAAAGACTAAATGGTAATTTTCTCATATTTTTTTAATTATATTGATTCATGATAGGAAAAACTACTAGTTAATCTCTATGATATAGTAAAACTCACTAGTTGATCTCTCAATTTTGAAAAGTATATTAAAACGTTCCTAATATTTTA	---
Non-Conserved	---	sRNA001.00406094_x20_x1	AAAAAAAAAAACACATTCAA	AAAAAAAAAAACACATTCAAATTGCGGACTGACTCAAGACCATGTTTTTTTTTTTTTTT	---
Non-Conserved	---	sRNA001.00412872_x21_x1	CCCCGGCTCTTCTCCCTCTTT	CCCCGGCTCTTCTCCCTCTTTCTTCGGTACCACGGCTACTGGTTTGAAGACGGTCAAGGGCAGGTTGGGGCT	---
Non-Conserved	---	sRNA001.00413037_x24_x1	GTATAGGAAGTTGTGGATCGGCGT	GTTGGCCGCGATGTGCTGGGCCACTTGGTTGTCGCAGTGAAGTGGTATAGGAAGTTGTGGATCGGCGT	---
Non-Conserved	---	sRNA001.00417041_x24_x1	GATTTTTTATTCAATTCGGTTCGG	GAACCGAATTAATTTTAAAATTTAGTTCGATTTTTTATTCAATTCGGTTCGG	---
Non-Conserved	---	sRNA001.00424739_x24_x1	ACTGGACGGAAGCAGTCAGAGAGG	GTTCTGGCGTTTCTTGTCCAATTCCAAACTGGACGGAAGCAGTCAGAGAGG	---
Non-Conserved	---	sRNA001.00428089_x24_x1	CCATGCAACGTTCGGCGGCCGAAT	TCGGCAGCCGAATTGCATGCAAAACCATGCAACGTTCGGCGGCCGAAT	---
Non-Conserved	---	sRNA001.00433790_x25_x1	CCTTTCGTTAATGTGGAAGAGTTAT	GATTTTTTACATTTTGATGATTGCTTCTCAGTCAATGGATAAGGATTGGAAGGAGGCCTTTCGTTAATGTGGAAGAGTTAT	---
Non-Conserved	---	sRNA001.00436959_x24_x1	ATAATCTAACTCAAACTCACCACG	ATAATCTAACTCAAACTCACCACGCGTCTGGTCAGTTAGAATTAGGTCTATGT	---
Non-Conserved	---	sRNA001.00440524_x22_x1	CTATATCCCATTCTAGTCTCTT	GAAGACTAGGAATGGTTTTGGGTCTAGACACCATTCCTATATCCCATTCTAGTCTCTT	---
Non-Conserved	---	sRNA001.00441231_x24_x1	GGGAAAGCATGAAGGAGACTCTGG	AATGGGTTCTATTAAGCTTCCCAAGAACTTCACTCTATCTAGGGAAAGCATGAAGGAGACTCTGG	---
Non-Conserved	---	sRNA001.00441457_x21_x1	CGAATGCTTGCAGAGGGAGGA	TTCCGTTGCAGGTTAATTCAACAAATGTTCGAATGCTTGCAGAGGGAGGA	---
Non-Conserved	---	sRNA001.00445669_x23_x1	GATTAGCGACGGATTAGAGACGG	GATTAGCGACGGATTAGAGACGGATTTTTAAAATATTAGCGACGGAATTTATTCCGTCGCTAATCCG	---
Non-Conserved	---	sRNA001.00447047_x24_x1	TGAGATAGAGAGGGACAAAGGAAC	TGAGATAGAGAGGGACAAAGGAACAAAGGGAAAAGATTCTCTCTCTCACTTTCTCTCTCTTCTCTTGTATTTCTCTATCTCACT	---
Non-Conserved	---	sRNA001.00448594_x25_x1	TCATCGAGACTCATTAAATCTAAGG	TCATCGAGACTCATTAAATCTAAGGGAGACATGTCACAATCTTTATACAATCTTTATGTAAATTATTATTAGTTAAGTCAATTAATCATTCATGTAAAGCAATGTGGGTGACTATGTGTCCTAGGATTAAGGGTCTACGATGATT	---
Non-Conserved	---	sRNA001.00456826_x24_x1	CTAGGGAGATAGAGTTTGAAATAT	GTTTCAGGATGTCTTCCCAGACAAGCTTCCAGGACTACCACCTGCTAGGGAGATAGAGTTTGAAATAT	---
Non-Conserved	---	sRNA001.00461718_x24_x1	TATATTGAGATTTTGTAGCATAGA	CATGTTACTGAAATTTTATTAGTAAAATCCGTTGATAAGAGTATCATAACTATTTTCTTTTAGCATGTTGCTCACTATCTCGCTTATATTGAGATTTTGTAGCATAGA	---
Non-Conserved	---	sRNA001.00466246_x24_x1	ATAAGGCAAGAGATTCTGAGTTGT	AAATTCTGAACTTCAGCCTTATTTAATAAGGCAAGAGATTCTGAGTTGT	---
Non-Conserved	---	sRNA001.00472667_x24_x1	TCCGAATTCCTACCGTCCGGTGGA	CGCCGGAAGGTAGGGATTCCGATGCCGGAATCTAGCTGTAATACCCGGCTAGACTCCGGTATCCGAATTCCTACCGTCCGGTGGA	---
Non-Conserved	---	sRNA001.00474728_x24_x1	TATAGTATAGAATTTGAAGACGGA	CGCTTATTAATTTTGTAATATACGTTAAATTTTATAGTATAGAATTTGAAGACGGA	---
Non-Conserved	---	sRNA001.00475843_x24_x1	CCAAGGAGAGGACGAGTTTTTAAG	AAAAAACTCTCTTCTGACTTGCGGAAGATCCGCCAAGGAGAGGACGAGTTTTTAAG	---
Non-Conserved	---	sRNA001.00478602_x22_x1	ATAGGTATAGAATTACGAGCGA	GTTTGTTGTTTTTCTTGTCTGGTCTACTTTCAAGACTTTCAAGAATGGGGTTCTGCACTGGAAGATGGAATCAGAAGAGGTGAAGAGAAATGGCTATGAAAATTTGGAAGGTTCATTGGTTAAAGATAGGTATAGAATTACGAGCGA	---
Non-Conserved	---	sRNA001.00479680_x24_x1	ATTCATAGATGTCTACTGAGGATG	TGATTCATAGATATCTACTGAGGATGATGATGATGATGGCGAGGATAATGATTCATAGATGTCTACTGAGGATG	---
Non-Conserved	---	sRNA001.00482799_x24_x1	CGTCAGAGTGGTGCTGTAGGCATC	CGTCAGAGTGGTGCTGTAGGCATCAATCACCTCTCGTTATTTTTCTTACAGAATTAATCAATCGCAGTACAGTTCTATTTTGACCAT	---
Non-Conserved	---	sRNA001.00491111_x22_x1	TGGACAGGGGACTTTCGGCGGT	TGGACAGGGGACTTTCGGCGGTAGGTTCGGCGGCCGAAGGTCGTTTCTAGAGACGAAAGTCATGCACTTTCGGAGGCAGGTTCAACAGCCGGAAGTCCTTTCCAGA	---
Non-Conserved	---	sRNA001.00493912_x22_x1	GCATGCACAGGTTGAGATTGGT	GCATGCACAGGTTGAGATTGGTACAGGAGAAAATGTATGAAAGAAAAGTTTTAATTTTTATGTATGTTG	---
Non-Conserved	---	sRNA001.00496644_x21_x1	CACATGCAAGATGATGGTATA	TACTATCATCTTGCACGTGACTTGTTCTGAAAAGTCATATGCAAAACTAAAATACATATCATAATTTTGTATTATATTTCATAACAAGTCACATGCAAGATGATGGTATA	---
Non-Conserved	---	sRNA001.00519694_x24_x1	CACTTATAAAATGCGGTAGAGAGC	CCTCTACCGCATTTTATAAGTGTGGTAGGCTTTACCGCACTTATAAAATGCGGTAGAGAGC	---
Non-Conserved	---	sRNA001.00520773_x25_x1	CTTAGAGCGAAGTGGGCTGTTTGAA	CTTAGAGCGAAGTGGGCTGTTTGAAATCTCAGTATTTTAAGGCTATACATCTGACACGTGTCATTTCGTCTGATCC	---
Non-Conserved	---	sRNA001.00527112_x24_x1	CCCTCAGTGAGGTAGATGACCGGT	CGGTCACCTACCTCACTGGAGTCTTCTTCTCCTCAGTCGGTTTTATGGTGTCAGCAGTCATGTTTCGAGACCGGTCTCAGAACATGACTATGCACTACAAAACCGGCTAAGGAGACGAAGCCCTCAGTGAGGTAGATGACCGGT	---
Non-Conserved	---	sRNA001.00528978_x24_x1	CGAGATTCTGCCGGACGGTAGGAA	CTTACCCTTCTAGAGAGTTTCGACATCCGAGATTCTGCCGGACGGTAGGAA	---
Non-Conserved	---	sRNA001.00538132_x24_x1	TGCTACCTGAGCTCTGAGAAGAGA	TCTTCTTCGGCTTCTTGGTGGTGTTATTCCACCTATTGCTACCTGAGCTCTGAGAAGAGA	---
Non-Conserved	---	sRNA001.00542923_x24_x1	ATAACCAGAGATTAATTAGTAGAA	CTAGTAATTAATTTCTTTATTAATTTTATCATTAAATATTATAAAAAATTTTAAAATAATCCGATAACCAGAGATTAATTAGTAGAA	---
Non-Conserved	---	sRNA001.00545417_x24_x1	GACGGATTAGCGACGGATTAGCGA	GACGGATTAGCGACGGATTAGCGACGGATTTTTAAAATATTAGCGACGGAATTTATTCCGTCGCTAATCCGTCAG	---
Non-Conserved	---	sRNA001.00547203_x23_x1	GCAGACGAGACCATTTTATTAAT	TGATAAAATGGTTGTCTTAGTACAGACAAGAGATGCAGACGAGACCATTTTATTAAT	---
Non-Conserved	---	sRNA001.00549922_x24_x1	CTGGACAGGGGACTTTTGGCGGCA	CTGGACAGGGGACTTTTGGCGGCAGGTTCGGCGGCCGAAGGTCCCTTCCAGAT	---
Non-Conserved	---	sRNA001.00568503_x24_x1	TCGGATCTGGACGAGGCTTTCGGC	TCGGATCTGGACGAGGCTTTCGGCTGTCGAAGGTGCTGCCGAAGGTGGCTTTTCCAGATTTGGCA	---
Non-Conserved	---	sRNA001.00568580_x21_x1	CCTGGCCCGGCTAGGTCTTAC	CCTGGCCCGGCTAGGTCTTACAACATCAGTATGCCTGGCCCAGCCAGGTC	---
Non-Conserved	---	sRNA001.00568870_x24_x1	CCTGTAGGGGGGATAGAGATCGGT	CCTGTAGGGGGGATAGAGATCGGTCGGGTTCTAGGCATCAGTTCTATCTCGAACTCTATCTCCCTAGCAGGTG	---
Non-Conserved	---	sRNA001.00569251_x24_x1	ACGGCGTGGGGGAGCTTGTGTGGC	CCGCGAGTGGTGCTCACGCGTTGATTTAAGTTTCGGCCCCAGTTTCACGCAACGGCGTGGGGGAGCTTGTGTGGC	---
Non-Conserved	---	sRNA001.00570361_x24_x1	AGGCAAAGCTCTAGGAACAAAGGT	AGGCAAAGCTCTAGGAACAAAGGTTTTGTGCGTTGGACTAGAAGAAAAATAAGGGGAGGTTTCAAAAAAGGTGACATCTGCAGAGACAAAATATTTTTTAGTAGTGGGATCATAGCATTTGTAACCTTTTTGAAGCTGAGAATAGCTGAGAAAGACACATTTAACTGATTTGGGCTGGAGTTTGTCTTT	---
Non-Conserved	---	sRNA001.00572052_x22_x1	TGGACAGGGCACTATCGGCGGC	TGGACAGGGCACTATCGGCGGCAGGTTCGGCGGCCGAAAGTCCCTTCCAGA	---
Non-Conserved	---	sRNA001.00580195_x23_x1	TCACCAGCGCTGCATTCAATCAT	CATTGAGTGCAGCGTTGATGAATTCCCTGCAATTTTCTGGAATTTGGGGATGATTTCACCAGCGCTGCATTCAATCAT	---
Non-Conserved	---	sRNA001.00580352_x24_x1	CAGTTCGGTTCGATTTTGATCAGA	CAGTTCGGTTCGATTTTGATCAGAAAAAAATTGAAAAAAACTGAACCGAACTGAT	---
Non-Conserved	---	sRNA001.00581486_x23_x1	CATGAGTTTTGGATCTGGAGGGA	CTTTCGGCCGTCGAACCTGCCTGTGGTAGCATGTTTCGGCTGTCGAACCCTGCCCCCGAAAATTGGACTTTCGGCTCTGGATGGGAGTTTCGGCCGCCGAACCTGCCGCCGAACATGCATGAGTTTTGGATCTGGAGGGA	---
Non-Conserved	---	sRNA001.00584110_x24_x1	GTTATAATCGGGTTTGGGATGGGT	GTTATAATCGGGTTTGGGATGGGTTCGGGTTTTAAAAATAATACTCATTGCGGATTCGGGTTTTATGTATAGGTACCCACTACCCGAACCCGTTTATATAAA	---
Non-Conserved	---	sRNA001.00585529_x24_x1	CCCCAAGAAGGTAGAAACTGTAGC	TGAGGAGTATTTCCTTCTTGGGGCATGTGGTATCAGCAGAAGGTATTGAGGTAGACCCCAAGAAGGTAGAAACTGTAGC	---
Non-Conserved	---	sRNA001.00587107_x24_x1	TAGTAGACTTTTTAAAATGTTAGG	TGATATTTTAAAAAATTTACTAGTTAGTCTTTCCGTTAACTTTAGTCGTTAAGTATTATAAAAAAATCTAAAATTCCCATGATATGGAGTGACTAATTAGTAAATTTTTTAATAATTTGAGGGGTTAATTAATTTTTTTTCTAAACTATAGGGACTAAATAGTAAAATATTTAGTGATAAAATTAATAGAGGAACTAACTAGTAGACTTTTTAAAATGTTAGG	---
Non-Conserved	---	sRNA001.00587350_x23_x1	GGGAAGTTAGTAGTTGGAGAGGT	TTCTCCAGCTCCACTTTCTTGAGTTCTTCAGAACACACCCTTCTTATTAGAGATGTGCTTTACTAATTTAGGGAAGTTAGTAGTTGGAGAGGT	---
Non-Conserved	---	sRNA001.00605349_x20_x1	TCGGGGGCCGAACATTGAGC	TCAGCTTCGGCAGCCGAATCGCATGCAAAACCATACAACATTCGGGGGCCGAACATTGAGC	---
Non-Conserved	---	sRNA001.00615316_x24_x1	TATTAGGGATGGCAACGGATCGGG	TATTAGGGATGGCAACGGATCGGGTATTTTCGGGTACCCGATCCGACCGAACCCTAATAGA	---
Non-Conserved	---	sRNA001.00617124_x24_x1	TAATTACGTTAAACTTCAGGGACT	TCCCTGAGGTTTAACGTAATTAACTACGAATTTGGACAGAAAAGAAAGTGAGGGACTTAAGTGTTGAGTCGCCAAAATAGAGGGACAGAAGTATTAATTAATTACGTTAAACTTCAGGGACT	---
Non-Conserved	---	sRNA001.00617412_x24_x1	ATAAGATTAAACGGGTTCGGATTT	ATAAGATTAAACGGGTTCGGATTTTATTCAGATAATAATTGAGTTTAGAACGGATTCAAATAGTTTGAATTAATTTTTAATCGGGTTCGGAACGAATTCGAATATTATTAATATAAATTGGATTTGAGTTTGGGTAGTTTAATTTTGACGGATATCCTATCCGTTTACATCCCTATAT	---
Non-Conserved	---	sRNA001.00618473_x22_x1	CAGATGTCGGTGGATAGACAAG	TGTCTTTTACCACATCTGACGAGGAAGCTGAGCTTTCAAGCGAGTAGGCTCAGTTGAATACAAGCAATGTTCCTTAGTTTGTTCCTCATTAAAACATTGGCATCAGCTAGCGAGCAGCATCTTACAATTGTTAAGTTAGTCTTTGTGTTTGAAGGCATATGAAGGTGGGTCCATTTTCAGATGTCGGTGGATAGACAAG	---
Non-Conserved	---	sRNA001.00622444_x24_x1	GCGTTAACAGCGAGCGATGAGAGA	GCGTTAACAGCGAGCGATGAGAGAAACAACTAGCGGAGGGAGAAACGACGTTGGTTGTTGGTGTGGCTGTCGTTCGGTGTTGCTGCGG	---
Non-Conserved	---	sRNA001.00623239_x21_x1	CTCGTACTGGCGGTTCGTCTG	CTCGTACTGGCGGTTCGTCTGATTCGTATTCCGCGTCGACCGGTGTGAACA	---
Non-Conserved	---	sRNA001.00624372_x22_x1	TGGACAGGACACTTTCGGCCGC	TGGACAGGACACTTTCGGCCGCAGGTTCGGCGGCCGAATGTCCTCTCCAGA	---
Non-Conserved	---	sRNA001.00625399_x21_x1	TTCGGACCCGGCTGTTTCACG	TTCGGACCCGGCTGTTTCACGTTACACTGGCAATGTATCAATTCACAAGGTTAGGGAAATTGCCGGGATCAGCA	---
Non-Conserved	---	sRNA001.00626806_x24_x1	AATATGTTGTTGATGTGGGTGAAT	AATATGTTGTTGATGTGGGTGAATGTTGGATGATCCTTTAGCCGCACTACGTTATGATATGTTGT	---
Non-Conserved	---	sRNA001.00633770_x24_x1	TTACTGACTCGCGGTTGTCGAAGC	TTACTGACTCGCGGTTGTCGAAGCCGGTCAAAAATAACCTTTCCGGTTATCAACAATTTTACAACTGCAGATAGTGGTA	---
Non-Conserved	---	sRNA001.00639665_x24_x1	AATGATTAGAACTGTTGAGACGAG	TGTCTTTAAATATTTTTGATTGATATTCTTATCATGATTGGATAATGATTAGAACTGTTGAGACGAG	---
Non-Conserved	---	sRNA001.00643758_x23_x1	GACGGCGGAGAACTCACATTGGC	GACGGCGGAGAACTCACATTGGCCGAAAACAGGGAGAAAAGCTCACCCGTTCGGACATAGGGACCCCTTTATAGGTGGCTGGCCAGGCCACTTTCGGGCCCCCGAACGTGGCCTGGCCAGCCACCTATAAAAGGGTCCCTTAGGTCTGCACGGGCGAGCTTTTTCTTCCCCGTTGTCGGCCAAGGTGAGTCTCCGCCACCCC	---
Non-Conserved	---	sRNA001.00645808_x22_x1	CCTGGGGATAGGGGAGAGGGAT	CTCTTCTTCTGCTATACCCTGCTGGACTCCTTCTGAACTCTGAACCTGCAAACCTGGGGATAGGGGAGAGGGAT	---
Non-Conserved	---	sRNA001.00650876_x21_x1	ACCTCCCCTCAAGGGCTTCCG	ACCTCCCCTCAAGGGCTTCCGCGTCGTCATCTCTGGTGGAGTTAGGTAATTGTCTTTGTAGTTTGTAGTCTATAACCACCATAATATTTGAGGCAGTGTGGAAGCCTTATGGGGGGACATGA	---
Non-Conserved	---	sRNA001.00654248_x24_x1	CCTCTTTTGGGGGCAAGCTTCGGC	CCTCTTTTGGGGGCAAGCTTCGGCAGCCGAATGCTGCCTCCACAAGAGGGT	---
Non-Conserved	---	sRNA001.00657477_x20_x1	ACTACGCAGTTTTTACCCAT	GGGATAAGCTGTCGAGTGGTTTCCGGTCGAGGGCATCTATCAAATATTTGCCTCACCTAGATAATGAACCTTGAAGTCATAACCACTACGCAGTTTTTACCCAT	---
Non-Conserved	---	sRNA001.00665014_x24_x1	GTGGACATGTATATGTAAAGAGAT	GTGGACATGTATATGTAAAGAGATTGTAGTTATGTAATAAGATGTATAGAATTGTGCTTGATTCGTTAGAGTGATCCCCAGTTGTGTTGACATGATCAGTTTTTATATGTATGTATCTTTAC	---
Non-Conserved	---	sRNA001.00673794_x20_x1	GCATTGAGACTGAAAACCTT	GCATTGAGACTGAAAACCTTGTCTGTTTCTGTTTCTGATAAGGGGAAGGTTTTCAGCTCTCTGACTG	---
Non-Conserved	---	sRNA001.00675389_x24_x1	AAATAAAGAATGATCGTTGAAGGG	AAATAAAGAATGATCGTTGAAGGGATTTTATTGAGAGTGAGATTTATCTGTTTCCATAGAAAATGTCAAACTTTACATAAAGATTATTCTTTCGATTTATTTGGTATTTTA	---
Non-Conserved	---	sRNA001.00675935_x24_x1	TGGACAGGACACTTTCGGCAGCAG	TGGACAGGACACTTTCGGCAGCAGGTTCGGCGGCCGAAAGTCCTCTCCAGA	---
Non-Conserved	---	sRNA001.00677706_x24_x1	TAGTGGGCCTGCGAGGAGAGGGCT	TAGTGGGCCTGCGAGGAGAGGGCTACCCGTGTGAGACGAGGTGGAGCCCTCTCCTCGCAGGCCCACTAGC	---
Non-Conserved	---	sRNA001.00680922_x23_x1	TTTTAAAATTTAGTAACGGATTC	ATCTGTTGGTAATTTTTGAAAGGAAAAAAGCCCGCTTTTATTTTTAAAATTTAGTAACGGATTC	---
Non-Conserved	---	sRNA001.00682537_x24_x1	AAGAAGTGAAGTTGTAGAACTTGG	AAGTTTTAACAAGTTTTATCTTGGTTTGAAGATTTTTTGAGCAAAAGAAGTGAAGTTGTAGAACTTGG	---
Non-Conserved	---	sRNA001.00684016_x22_x1	TGAGAAATCGAATGGAGAGCAG	GCTCCACCTTCTGTTTCTCGTATGCTTTGAGAAATCGAATGGAGAGCAG	---
Non-Conserved	---	sRNA001.00696100_x24_x1	ATACGGATGTACGAGGAAATCAGA	ATACGGATGTACGAGGAAATCAGATCTCTGCCCCATGTGTAACGGCCTCTGATTCTCCCTGTGCGCGTATAG	---
Non-Conserved	---	sRNA001.00697799_x24_x1	CAGGCAGGGGACATTGAACAGGCG	CCTGTTCAGGAGTCTAAGTCTGATCAGGCTTCTATGGAGGATGTGCATGAAACTCCTCTAGTTATTGCGAAGCAGGCAGGGGACATTGAACAGGCG	---
Non-Conserved	---	sRNA001.00700180_x22_x1	GTGGACTGGAACGCGAGGAGGA	CTTCTGCTTTTGAGTACACCCTCAAGGCTGGTGGACTGGAACGCGAGGAGGA	---
Non-Conserved	---	sRNA001.00702269_x24_x1	TCGGCTCTGGACGAGGCTTTCGGC	TCGGCTCTGGACGAGGCTTTCGGCCGCCGAAGGTGCTTCCGAAGGTGGCTTTTCCAGATTTGGCA	---
Non-Conserved	---	sRNA001.00702415_x20_x1	CAGCTGCGATAATTGGGATG	CAGCTGCGATAATTGGGATGGCAATCCCAAATATCTGGAGCTGCT	---
Non-Conserved	---	sRNA001.00702842_x24_x1	AATGGAGATATGCCGGACTGCATT	AATGGAGATATGCCGGACTGCATTTGATAGGTAACTTTGTGCCGAGACTCGTCTTAAAGGGCGAGTCTTTTAGCAATAACTCATGTGTTAGGGTCCATATCTCCCTTAT	---
Non-Conserved	---	sRNA001.00711623_x20_x1	GCCTGAGTCTGTCGCAGTTG	GCCTGAGTCTGTCGCAGTTGCTCTCGAATGCCACCCCGCGACAGCTCGTGCTC	---
Non-Conserved	---	sRNA001.00711829_x24_x1	CCGACGTGCTTACTTGAGGTGCTT	GTCACTTTCGGGAGGTGCTTGGGGTTTCCCGACGTGCTTACTTGAGGTGCTT	---
Non-Conserved	---	sRNA001.00717678_x23_x1	TGTTTGGAATTGTAGCATTGCTG	TGTTTGGAATTGTAGCATTGCTGATCGTAGATGTAAAGATTCTAAACACA	---
Non-Conserved	---	sRNA001.00723756_x23_x1	GATTACGATCCGTTGTTAAAAAG	GATTACGATCCGTTGTTAAAAAGCTCGTTGGTAAATTTTTACTAACGGTTTTGAAGTCCG	---
Non-Conserved	---	sRNA001.00724477_x24_x1	AATTTTACTTGTCTCGGATTCGGG	CGGATTTAGGCGGATTTGGATTTGAAAAATTTTACTTGTCTCGGATTCGGG	---
Non-Conserved	---	sRNA001.00728251_x25_x1	CGGCAGAACCTTGCCTCCAGAGACG	CGGCAGAACCTTGCCTCCAGAGACGAAACTCAATTTTCGGAGGCAGGCTTCGGCAGCC	---
Non-Conserved	---	sRNA001.00735344_x24_x1	CCCCACACTTAGAGAAGCTGAAAT	TTCAACTTCTCTAAGTTTGGGGTGCCATAGGAGGTGGGTTTATCAAATCTTTCGATTTCATATCTACTTGTGCGTGTGTGTTTGAGGCTTGTGCCATAGGGTTTCGCGTCAGTAGATATGGCACAAGCCTCAAACCCACACGCACAAGTAGATATGGAATCCAAAGATTTGATAAACCCACCTCCTATGACACCCCACACTTAGAGAAGCTGAAAT	---
Non-Conserved	---	sRNA001.00736147_x20_x1	GTTAAATATGTATTAATATT	TAAACTACATATTTAACACTTAAATTACCATTGTCTTTAGAATTAAATATATCAATTAGCTACGGTTAAATATGTATTAATATT	---
Non-Conserved	---	sRNA001.00737414_x24_x1	CGGCGACCGAACTTCCCTCCAGAG	CGGCGACCGAACTTCCCTCCAGAGCCGAAAGTCCAAAAGCTCGGGGGCAAGTTTGGGCAGCCGAA	---
Non-Conserved	---	sRNA001.00740421_x22_x1	TGGACAGGACACTTTCGGCAGC	TGGACAGGACACTTTCGGCAGCAAGTTCGGCGGCCGAAAGTCCTCTCCAGA	---
Non-Conserved	---	sRNA001.00740838_x24_x1	AATTTTAGACGGATTAAATATAGA	AATTTTAGACGGATTAAATATAGAGAGATTTAAGAAATTAATTTTAAAAATATAAGAATTGATCTGTCAATTAT	---
Non-Conserved	---	sRNA001.00741325_x21_x1	TCGCTCGGCGGAAATTGGAGC	TCGCTCGGCGGAAATTGGAGCTGTAGCTTTTCCTGCTTAATTATGTTCACAGGTTCATCAGTTCTTTTCCGTTTTGGTGATG	---
Non-Conserved	---	sRNA001.00745439_x24_x1	ATTTGAACGGATGAAAATAGAAGG	CTCTATTTTCATTTCGTCCAAACACAAAGTTATTCCATTTATTTTTTCGTTAATTTAAAAATAAATGGCGAGTTAAAACTCCTCCATTTATTTAAATAATTATTATTTTTTTAAATTAACAAATAAATAGATGAAAAAAACGTTCATTTGAACGGATGAAAATAGAAGG	---
Non-Conserved	---	sRNA001.00745950_x24_x1	GGAATGTTGTCTGGTTCGATGTCA	GGAATGTTGTCTGGTTCGATGTCATTCATGTGAAGCTCGAACTAGTTCTTAACTGAATGATTTCGGACCAGGCTTCATTCCCC	---
Non-Conserved	---	sRNA001.00746075_x20_x1	CTCGAAGTTTCAATTCAAGA	TAGAAGAGAGTTTCGAGGTATACATGGAGAAACTTTTGGGTCTCGAAGTTTCAATTCAAGA	---
Non-Conserved	---	sRNA001.00748175_x24_x1	CGGGACAGGGCACTTTCGGCGGCA	CGGGACAGGGCACTTTCGGCGGCACGTTCGGCGGCCGAAAGTCCCTTCCAGAGCC	---
Non-Conserved	---	sRNA001.00749164_x22_x1	CCCGGCCCGGCCAGGTCTTACA	TATGCCTGGCCCGGCCAGGTCTTACATTGTTTGTATGCCCGGCCCGGCCAGGTCTTACA	---
Non-Conserved	---	sRNA001.00749423_x20_x1	CAAGCACGATGGTTTCCATG	TGGAGCCATGGTTGCTGGCCCTGACAAGCACGATGGTTTCCATG	---
Non-Conserved	---	sRNA001.00754703_x23_x1	CTACCGGCACTAGAATCCAGATC	CCCGGATCCTAGCGCCGGTGGCGGTCCGATTTTCGGGTCGTTACAATACCACTCTGTAACGACCCGGAAACCGGACCACTACCGGCACTAGAATCCAGATC	---
Non-Conserved	---	sRNA001.00756937_x23_x1	GGGGCGACCTGAGATCACATGTG	GGGGCGACCTGAGATCACATGTGGCCATCCTCAGATAATAATCCCTTATCTAGACTTTTTATTGGTTGTGTTTTTCATGTGTTCCCATGTCGTCGCTG	---
Non-Conserved	---	sRNA001.00757779_x24_x1	TTAGTTTTCGGTGAATGATTGATT	AGAGTTATTCTTAAATTGGAAACTGAGAGTGAATACCAAATATATTTACTATGATTAGTTTTCGGTGAATGATTGATT	---

## Sheet: Targets of conserved miRNAs
Conserved target
New Target
miRNA family	Target_Gene Accession	Score treshold	Inhibition	Target Description (references)	GO
miR156/157	cassava4.1_005580m|PACid:17969197, cassava4.1_005991m|PACid:17983283, cassava4.1_006155m|PACid:17975379, cassava4.1_006419m|PACid:17961556, cassava4.1_006701m|PACid:17977888, cassava4.1_008947m|PACid:17988659, cassava4.1_009507m|PACid:17977892, cassava4.1_009657m|PACid:17961594, cassava4.1_029311m|PACid:17979940, cassava4.1_002668m|PACid:17968894	0	Cleavage	squamosa promoter-binding protein-like (SBP domain) transcription factor family protein (Amiteye, Corral, & Sharbel, 2011; Jones-Rhoades, Bartel, & Bartel, 2006; Jones-Rhoades & Bartel, 2004; Ozhuner et al., 2013; Patanun, Lertpanyasampatha, Sojikul, Viboonjun, & Narangajavana, 2012; Pérez-Quintero, Quintero, Urrego, Vanegas, & López, 2012; Rhoades et al., 2002; Zeng et al., 2010)	GO:0003677, GO:0005634
miR159	cassava4.1_021857m|PACid:17985170, cassava4.1_022856m|PACid:17988836	1.5	Cleavage	myb-like HTH transcriptional regulator family protein (Amiteye et al., 2011; Jones-Rhoades et al., 2006; Jones-Rhoades & Bartel, 2004; Ozhuner et al., 2013; Patanun et al., 2012; Rhoades et al., 2002; Zeng et al., 2010)	GO:0003677
miR160	cassava4.1_002668m|PACid:17968894, cassava4.1_002960m|PACid:17968723, cassava4.1_002980m|PACid:17967195	0	Cleavage	auxin response factor (Amiteye et al., 2011; Ding, Tao, & Zhu, 2013; Jones-Rhoades et al., 2006; Jones-Rhoades & Bartel, 2004; Ozhuner et al., 2013; Patanun et al., 2012; Rhoades et al., 2002; Zeng et al., 2010)	GO:0003677, GO:0006355, GO:0009725, GO:0005634
miR164	cassava4.1_010528m|PACid:17974117, cassava4.1_026590m|PACid:17968973, cassava4.1_029889m|PACid:17973439	1	Cleavage	NAC domain containing protein (Jones-Rhoades et al., 2006; Ozhuner et al., 2013; Rhoades et al., 2002; Zeng et al., 2010)	GO:0003677, GO:0006355
miR166	cassava4.1_026822m|PACid:17961097, cassava4.1_029393m|PACid:17973520	1.5	Cleavage	Basic-leucine zipper (bZIP) transcription factor family protein (Ozhuner et al., 2013)	GO:0003700, GO:0043565, GO:0046983, GO:0006355
miR166	cassava4.1_033854m|PACid:17975236	1.5	Cleavage	Glycosyl hydrolase family protein	GO:0004553, GO:0005975
miR166	cassava4.1_002217m|PACid:17978284, cassava4.1_026459m|PACid:17963315	1.5	Cleavage	Protein kinase superfamily protein	GO:0004672, GO:0005524, GO:0006468
miR166	cassava4.1_008853m|PACid:17986765	1.5	Cleavage	zinc finger (CCCH-type/C3HC4-type RING finger) family protein	GO:0003676, GO:0008270
miR167	cassava4.1_015606m|PACid:17966519	1	Cleavage	Phosphatidic acid phosphatase (PAP2) family protein (Pérez-Quintero et al., 2012)	GO:0003824, GO:0016020
miR169	cassava4.1_024031m|PACid:17982378	1	Translation	basic helix-loop-helix (bHLH) DNA-binding superfamily protein	GO:0030528, GO:0006355
miR169	cassava4.1_004440m|PACid:17983077	1	Cleavage	CDPK-related kinase 1	GO:0004672, GO:0005524, GO:0006468
miR171	cassava4.1_007266m|PACid:17986911	1.5	Translation	SOS3-interacting protein 1	GO:0004672, GO:0005524, GO:0006468, GO:0007165
miR172	cassava4.1_006005m|PACid:17991704, cassava4.1_006069m|PACid:17980890	0.5	Cleavage	related to AP2.7 (Ozhuner et al., 2013; Patanun et al., 2012; Pérez-Quintero et al., 2012; Zeng et al., 2010)	GO:0003700, GO:0006355
miR172	cassava4.1_005961m|PACid:17973733	0.5	Cleavage	Integrase-type DNA-binding superfamily protein	GO:0003700, GO:0006355
miR2950	cassava4.1_008586m|PACid:17970533, cassava4.1_008692m|PACid:17987978	0	Cleavage	F-box family protein	GO:0005515
miR319	cassava4.1_004606m|PACid:17973054, cassava4.1_005846m|PACid:17981831, cassava4.1_024052m|PACid:17970192	1.5	Cleavage	myb domain protein 33 (Ozhuner et al., 2013; Rhoades et al., 2002; Zeng et al., 2010)	GO:0003677
miR319	cassava4.1_001661m|PACid:17973922	1.5	Translation	tRNAse Z4	GO:0016787
miR390	cassava4.1_021773m|PACid:17968203	1	Translation	receptor-like protein kinase 2 (Amiteye et al., 2011; Jones-Rhoades et al., 2006; Pérez-Quintero et al., 2012; Sunkar, Girke, Jain, & Zhu, 2005)	GO:0004672, GO:0005524, GO:0006468, GO:0005515
miR393	cassava4.1_004514m|PACid:17976112, cassava4.1_004520m|PACid:17991341	0	Cleavage	auxin signaling F-box 3 (Jones-Rhoades et al., 2006; Jones-Rhoades & Bartel, 2004)	GO:0005515
miR393	cassava4.1_004294m|PACid:17981483	0	Cleavage	F-box/RNI-like superfamily protein (Jones-Rhoades et al., 2006; Jones-Rhoades & Bartel, 2004; Zeng et al., 2010)	GO:0005515
miR394	cassava4.1_007038m|PACid:17977927, cassava4.1_007255m|PACid:17961575	1	Cleavage	Galactose oxidase/kelch repeat superfamily protein	GO:0005515
miR394	cassava4.1_023056m|PACid:17989011	1	Cleavage	squamosa promoter binding protein-like 8	GO:0003677, GO:0005634
miR395	cassava4.1_000210m|PACid:17965900	1	Cleavage	P-loop containing nucleoside triphosphate hydrolases superfamily protein	GO:0003677, GO:0005524, GO:0003676, GO:0004386
miR396	cassava4.1_033858m|PACid:17961795	1.5	Cleavage	ATPase E1-E2 type family protein / haloacid dehalogenase-like hydrolase family protein	GO:0000166, GO:0046872, GO:0003824, GO:0008152, GO:0016020, GO:0015662, GO:0006812, GO:0006754
miR397	cassava4.1_004761m|PACid:17966385, cassava4.1_004799m|PACid:17985372	0.5	Cleavage	Laccase/Diphenol oxidase family protein (Amiteye et al., 2011; Jones-Rhoades et al., 2006; Jones-Rhoades & Bartel, 2004; Ozhuner et al., 2013; Pérez-Quintero et al., 2012; Sunkar & Zhu, 2004; Zeng et al., 2010)	GO:0016491, GO:0055114, GO:0005507
miR398	cassava4.1_000154m|PACid:17991827	1.5	Cleavage	BAH domain ;TFIIS helical bundle-like domain	GO:0003677, GO:0006351, GO:0005634, GO:0030528
miR399	cassava4.1_001409m|PACid:17966603	1.5	Cleavage	respiratory burst oxidase homolog B (Jones-Rhoades et al., 2006)	GO:0005506, GO:0009055, GO:0016491, GO:0050660, GO:0016021, GO:0055114, GO:0004601, GO:0050664
miR408	cassava4.1_019302m|PACid:17962578	1	Cleavage	Plantacyanin (Jones-Rhoades et al., 2006; Pérez-Quintero et al., 2012; Sunkar & Zhu, 2004)	GO:0005507, GO:0009055
miR477	cassava4.1_028810m|PACid:17970663	2	Cleavage	ATPase family associated with various cellular activities (AAA)	GO:0006260, GO:0005634, GO:0003677
miR482	cassava4.1_030208m|PACid:17984042	1.5	Translation	Disease resistance protein (TIR-NBS-LRR class) family (Pérez-Quintero et al., 2012)	GO:0005515, GO:0043531, GO:0007165, GO:0005622, GO:0045087, GO:0031224, GO:0004888, GO:0006915, GO:0005524
miR535	cassava4.1_002016m|PACid:17961287	2	Cleavage	Malectin/receptor-like protein kinase family protein	GO:0004672, GO:0005524, GO:0006468
miR6445	cassava4.1_030820m|PACid:17963202	1.5	Cleavage	Ku80 family protein	GO:0003677, GO:0004003, GO:0006303, GO:0016817
miR827	cassava4.1_002956m|PACid:17979498	2	Cleavage	ATP binding microtubule motor family protein	GO:0007018, GO:0005524, GO:0003777
miR827	cassava4.1_031331m|PACid:17983807	2	Cleavage	Protein kinase superfamily protein	GO:0004672, GO:0005524, GO:0006468
miR827	cassava4.1_009961m|PACid:17960104	2	Translation	5\'-3\' exonuclease family protein	GO:0003677, GO:0003824, GO:0008409
miR828	cassava4.1_030774m|PACid:17976052	1	Cleavage	myb domain protein 66	GO:0003677

## Sheet: Targets of non-conserved miRNAs
miRNA_Accession	Target_Gene_Accesion	Score treshold	Inhibition	Target_Description
sRNA001.00070539_x21_x5	cassava4.1_008407m|PACid:17982014	0	Cleavage	Galactose oxidase/kelch repeat superfamily protein
sRNA001.00178020_x23_x2	cassava4.1_007592m|PACid:17964002	0	Cleavage	Pectin lyase-like superfamily protein
sRNA001.00217349_x24_x2	cassava4.1_003756m|PACid:17975881	0	Cleavage	peptidase M1 family protein
sRNA001.00238255_x22_x2	cassava4.1_024401m|PACid:17981430	0	Cleavage	AGAMOUS-like 44
sRNA001.00248004_x22_x2	cassava4.1_012797m|PACid:17990672	0	Cleavage	Ribosomal protein S3 family protein_Ribosomal protein S3 family protein
sRNA001.00248004_x22_x2	cassava4.1_028831m|PACid:17992470	0	Cleavage	Leucine-rich repeat protein kinase family protein
sRNA001.00248004_x22_x2	cassava4.1_030368m|PACid:17986836	0	Cleavage	ENTH/ANTH/VHS superfamily protein
sRNA001.00273491_x25_x2	cassava4.1_001806m|PACid:17977369	0	Cleavage	mechanosensitive channel of small conductance-like 10
sRNA001.00307986_x21_x2	cassava4.1_027638m|PACid:17987840	0	Cleavage	NB-ARC domain-containing disease resistance protein
sRNA001.00307986_x21_x2	cassava4.1_024920m|PACid:17968180	0	Cleavage	NB-ARC domain-containing disease resistance protein
sRNA001.00307986_x21_x2	cassava4.1_034172m|PACid:17983599	0	Cleavage	NB-ARC domain-containing disease resistance protein
sRNA001.00307986_x21_x2	cassava4.1_023680m|PACid:17992760	0	Cleavage	NB-ARC domain-containing disease resistance protein
sRNA001.00307986_x21_x2	cassava4.1_000192m|PACid:17969365	0	Cleavage	NB-ARC domain-containing disease resistance protein
sRNA001.00307986_x21_x2	cassava4.1_027184m|PACid:17985992	0	Cleavage	NB-ARC domain-containing disease resistance protein
sRNA001.00307986_x21_x2	cassava4.1_000058m|PACid:17983598	0	Cleavage	NB-ARC domain-containing disease resistance protein
sRNA001.00337453_x21_x1	cassava4.1_008933m|PACid:17979976	0	Cleavage	MAP kinase 6_MAP kinase 6
sRNA001.00346865_x20_x1	cassava4.1_010323m|PACid:17970148	0	Cleavage	NAC domain containing protein 25
sRNA001.00356390_x22_x1	cassava4.1_024401m|PACid:17981430	0	Cleavage	AGAMOUS-like 44
sRNA001.00383807_x22_x1	cassava4.1_022496m|PACid:17962346	0	Cleavage	Transducin/WD40 repeat-like superfamily protein
sRNA001.00383807_x22_x1	cassava4.1_005263m|PACid:17977118	0	Cleavage	IQ-domain 13
sRNA001.00383807_x22_x1	cassava4.1_025777m|PACid:17979693	0	Cleavage	MATE efflux family protein
sRNA001.00383807_x22_x1	cassava4.1_022845m|PACid:17991722	0	Cleavage	chlorsulfuron/imidazolinone resistant 1
sRNA001.00383807_x22_x1	cassava4.1_011286m|PACid:17989838	0	Cleavage	beta HLH protein 93
sRNA001.00383807_x22_x1	cassava4.1_022287m|PACid:17984471	0	Cleavage	YELLOW STRIPE like 7
sRNA001.00383807_x22_x1	cassava4.1_028009m|PACid:17991056	0	Cleavage	homologue of NAP57
sRNA001.00383807_x22_x1	cassava4.1_032910m|PACid:17975304	0	Cleavage	receptor like protein 14
sRNA001.00383807_x22_x1	cassava4.1_007690m|PACid:17978420	0	Cleavage	cation exchanger 3
sRNA001.00399721_x20_x1	cassava4.1_024401m|PACid:17981430	0	Cleavage	AGAMOUS-like 44
sRNA001.00434103_x24_x1	cassava4.1_000708m|PACid:17974099	0	Cleavage	Leucine-rich receptor-like protein kinase family protein
sRNA001.00600540_x24_x1	cassava4.1_012376m|PACid:17992877	0	Cleavage	RUB1 conjugating enzyme 1
sRNA001.00627472_x21_x1	cassava4.1_001434m|PACid:17982904	0	Cleavage	Class II aaRS and biotin synthetases superfamily protein
sRNA001.00633937_x20_x1	cassava4.1_033831m|PACid:17968564	0	Cleavage	NAD(P)H dehydrogenase subunit H
sRNA001.00636885_x21_x1	cassava4.1_000708m|PACid:17974099	0	Cleavage	Leucine-rich receptor-like protein kinase family protein
sRNA001.00669190_x24_x1	cassava4.1_004459m|PACid:17973612	0	Cleavage	Plant invertase/pectin methylesterase inhibitor superfamily_Plant invertase/pectin methylesterase inhibitor superfamily
sRNA001.00669190_x24_x1	cassava4.1_002072m|PACid:17970727	0	Cleavage	mitogen-activated protein kinase kinase kinase 5_mitogen-activated protein kinase kinase kinase 5
sRNA001.00669190_x24_x1	cassava4.1_000442m|PACid:17964428	0	Cleavage	alpha/beta-Hydrolases superfamily protein
sRNA001.00709874_x23_x1	cassava4.1_018915m|PACid:17973232	0	Cleavage	D111/G-patch domain-containing protein_D111/G-patch domain-containing protein_D111/G-patch domain-containing protein
sRNA001.00099182_x24_x4	cassava4.1_003816m|PACid:17981636	0.5	Cleavage	NIMA-related kinase 2
sRNA001.00190371_x23_x2	cassava4.1_021394m|PACid:17961601	0.5	Cleavage	DNA-binding HORMA family protein
sRNA001.00219696_x21_x2	cassava4.1_001675m|PACid:17984326	0.5	Cleavage	Protein kinase superfamily protein
sRNA001.00219778_x24_x2	cassava4.1_010378m|PACid:17962276	0.5	Cleavage	CONSTANS-like 5
sRNA001.00219778_x24_x2	cassava4.1_010137m|PACid:17990556	0.5	Cleavage	CONSTANS-like 5
sRNA001.00229796_x21_x2	cassava4.1_024224m|PACid:17981863	0.5	Cleavage	Concanavalin A-like lectin protein kinase family protein
sRNA001.00236262_x21_x2	cassava4.1_022610m|PACid:17971061	0.5	Cleavage	Zinc finger (CCCH-type) family protein
sRNA001.00236262_x21_x2	cassava4.1_010722m|PACid:17971062	0.5	Cleavage	Zinc finger (CCCH-type) family protein
sRNA001.00248004_x22_x2	cassava4.1_010803m|PACid:17981634	0.5	Cleavage	heat shock transcription factor A6B
sRNA001.00248004_x22_x2	cassava4.1_022298m|PACid:17973345	0.5	Cleavage	Protein prenylyltransferase superfamily protein
sRNA001.00248004_x22_x2	cassava4.1_031088m|PACid:17978988	0.5	Cleavage	Protein kinase superfamily protein
sRNA001.00264669_x24_x2	cassava4.1_025045m|PACid:17977676	0.5	Cleavage	P-loop containing nucleoside triphosphate hydrolases superfamily protein
sRNA001.00275120_x23_x2	cassava4.1_034306m|PACid:17978441	0.5	Cleavage	Cation efflux family protein
sRNA001.00297845_x21_x2	cassava4.1_003713m|PACid:17960249	0.5	Cleavage	histone deacetylase 15_histone deacetylase 15
sRNA001.00299208_x22_x2	cassava4.1_016452m|PACid:17967465	0.5	Cleavage	Calcium-binding EF-hand family protein
sRNA001.00320189_x21_x1	cassava4.1_010284m|PACid:17990350	0.5	Cleavage	galacturonosyltransferase-like 7
sRNA001.00341055_x20_x1	cassava4.1_033312m|PACid:17960199	0.5	Cleavage	NB-ARC domain-containing disease resistance protein
sRNA001.00341055_x20_x1	cassava4.1_001439m|PACid:17989486	0.5	Cleavage	NB-ARC domain-containing disease resistance protein
sRNA001.00341055_x20_x1	cassava4.1_000679m|PACid:17989538	0.5	Cleavage	NB-ARC domain-containing disease resistance protein
sRNA001.00376581_x22_x1	cassava4.1_028780m|PACid:17986651	0.5	Cleavage	AMP-dependent synthetase and ligase family protein
sRNA001.00383807_x22_x1	cassava4.1_001847m|PACid:17962229	0.5	Cleavage	P-loop containing nucleoside triphosphate hydrolases superfamily protein
sRNA001.00423557_x24_x1	cassava4.1_033478m|PACid:17964793	0.5	Cleavage	Zinc finger C-x8-C-x5-C-x3-H type family protein
sRNA001.00423557_x24_x1	cassava4.1_034046m|PACid:17968293	0.5	Cleavage	Protein kinase superfamily protein with octicosapeptide/Phox/Bem1p domain
sRNA001.00423557_x24_x1	cassava4.1_016522m|PACid:17977234	0.5	Cleavage	Protein of unknown function (DUF567)
sRNA001.00434103_x24_x1	cassava4.1_009348m|PACid:17989913	0.5	Cleavage	Nucleic acid-binding proteins superfamily
sRNA001.00469220_x21_x1	cassava4.1_002907m|PACid:17975995	0.5	Cleavage	phospholipid:diacylglycerol acyltransferase
sRNA001.00472401_x24_x1	cassava4.1_005589m|PACid:17972464	0.5	Cleavage	cytochrome P450, family 82, subfamily C, polypeptide 2
sRNA001.00486344_x22_x1	cassava4.1_001169m|PACid:17978692	0.5	Cleavage	NB-ARC domain-containing disease resistance protein_NB-ARC domain-containing disease resistance protein_NB-ARC domain-containing disease resistance protein
sRNA001.00499524_x24_x1	cassava4.1_003724m|PACid:17971628	0.5	Cleavage	Fatty acid hydroxylase superfamily
sRNA001.00521055_x21_x1	cassava4.1_030208m|PACid:17984042	0.5	Cleavage	Disease resistance protein (TIR-NBS-LRR class) family
sRNA001.00579185_x20_x1	cassava4.1_000655m|PACid:17960792	0.5	Cleavage	homolog of DNA mismatch repair protein MSH3
sRNA001.00583896_x24_x1	cassava4.1_027043m|PACid:17971108	0.5	Cleavage	Unknown protein
sRNA001.00589227_x21_x1	cassava4.1_004122m|PACid:17971854	0.5	Cleavage	auxin response factor 17
sRNA001.00589227_x21_x1	cassava4.1_002684m|PACid:17967245	0.5	Cleavage	auxin response factor 16
sRNA001.00600540_x24_x1	cassava4.1_005588m|PACid:17989408	0.5	Cleavage	RNA-binding KH domain-containing protein_RNA-binding KH domain-containing protein
sRNA001.00617964_x20_x1	cassava4.1_001322m|PACid:17981219	0.5	Cleavage	WW domain-containing protein
sRNA001.00628745_x22_x1	cassava4.1_024401m|PACid:17981430	0.5	Cleavage	AGAMOUS-like 44
sRNA001.00641454_x25_x1	cassava4.1_000473m|PACid:17972086	0.5	Cleavage	AAA-type ATPase family protein
sRNA001.00641454_x25_x1	cassava4.1_000467m|PACid:17978179	0.5	Cleavage	AAA-type ATPase family protein
sRNA001.00669190_x24_x1	cassava4.1_002095m|PACid:17967218	0.5	Cleavage	CRINKLY4 related 1
sRNA001.00694117_x22_x1	cassava4.1_024401m|PACid:17981430	0.5	Cleavage	AGAMOUS-like 44
sRNA001.00726091_x21_x1	cassava4.1_004839m|PACid:17976034	0.5	Cleavage	Dihydrolipoamide acetyltransferase, long form protein
sRNA001.00738688_x20_x1	cassava4.1_012372m|PACid:17979912	0.5	Cleavage	Cation efflux family protein
sRNA001.00020252_x21_x16	cassava4.1_026847m|PACid:17979021	1	Cleavage	F-box family protein
sRNA001.00020252_x21_x16	cassava4.1_000961m|PACid:17968041	1	Cleavage	phototropin 2
sRNA001.00024913_x21_x13	cassava4.1_029311m|PACid:17979940	1	Cleavage	squamosa promoter binding protein-like 9
sRNA001.00024913_x21_x13	cassava4.1_006155m|PACid:17975379	1	Cleavage	Squamosa promoter-binding protein-like (SBP domain) transcription factor family protein
sRNA001.00024913_x21_x13	cassava4.1_005580m|PACid:17969197	1	Cleavage	Squamosa promoter-binding protein-like (SBP domain) transcription factor family protein
sRNA001.00024913_x21_x13	cassava4.1_009657m|PACid:17961594	1	Cleavage	Squamosa promoter-binding protein-like (SBP domain) transcription factor family protein
sRNA001.00024913_x21_x13	cassava4.1_009507m|PACid:17977892	1	Cleavage	Squamosa promoter-binding protein-like (SBP domain) transcription factor family protein
sRNA001.00024913_x21_x13	cassava4.1_008947m|PACid:17988659	1	Cleavage	squamosa promoter binding protein-like 10
sRNA001.00024913_x21_x13	cassava4.1_006701m|PACid:17977888	1	Cleavage	squamosa promoter binding protein-like 2
sRNA001.00024913_x21_x13	cassava4.1_006419m|PACid:17961556	1	Cleavage	squamosa promoter binding protein-like 2
sRNA001.00024913_x21_x13	cassava4.1_005991m|PACid:17983283	1	Cleavage	Squamosa promoter-binding protein-like (SBP domain) transcription factor family protein
sRNA001.00060680_x24_x5	cassava4.1_007038m|PACid:17977927	1	Cleavage	Galactose oxidase/kelch repeat superfamily protein
sRNA001.00077442_x22_x4	cassava4.1_002631m|PACid:17976961	1	Cleavage	poly(ADP-ribose) polymerase 2
sRNA001.00096653_x24_x4	cassava4.1_032116m|PACid:17990514	1	Translation	Leucine-rich repeat protein kinase family protein
sRNA001.00098971_x24_x4	cassava4.1_001029m|PACid:17961079	1	Cleavage	KCBP-interacting protein kinase
sRNA001.00101967_x20_x4	cassava4.1_032564m|PACid:17988147	1	Cleavage	Leucine-rich receptor-like protein kinase family protein
sRNA001.00105741_x21_x3	cassava4.1_022528m|PACid:17982777	1	Cleavage	NAD(P)-linked oxidoreductase superfamily protein
sRNA001.00111980_x24_x3	cassava4.1_008020m|PACid:17984076	1	Cleavage	IQ-domain 5
sRNA001.00118678_x24_x3	cassava4.1_029770m|PACid:17960599	1	Cleavage	exocyst subunit exo70 family protein B1
sRNA001.00130431_x20_x3	cassava4.1_014694m|PACid:17993094	1	Cleavage	Reticulon family protein_Reticulon family protein_Reticulon family protein_Reticulon family protein_Reticulon family protein
sRNA001.00138124_x24_x3	cassava4.1_033076m|PACid:17989800	1	Cleavage	GTP cyclohydrolase II
sRNA001.00142257_x21_x3	cassava4.1_022751m|PACid:17979768	1	Cleavage	NAC domain containing protein 2
sRNA001.00142257_x21_x3	cassava4.1_010976m|PACid:17987131	1	Cleavage	NAC domain containing protein 2
sRNA001.00143136_x24_x3	cassava4.1_023376m|PACid:17971111	1	Cleavage	receptor like protein 7
sRNA001.00144788_x22_x3	cassava4.1_024401m|PACid:17981430	1	Cleavage	AGAMOUS-like 44
sRNA001.00161166_x24_x3	cassava4.1_000262m|PACid:17978828	1	Cleavage	sec7 domain-containing protein
sRNA001.00162609_x22_x3	cassava4.1_005475m|PACid:17966480	1	Cleavage	Zinc finger C-x8-C-x5-C-x3-H type family protein
sRNA001.00162609_x22_x3	cassava4.1_001689m|PACid:17969377	1	Cleavage	cell division cycle 48C_cell division cycle 48C
sRNA001.00162609_x22_x3	cassava4.1_009967m|PACid:17981533	1	Translation	B-box type zinc finger protein with CCT domain
sRNA001.00165763_x25_x3	cassava4.1_012752m|PACid:17992918	1	Cleavage	Chaperone DnaJ-domain superfamily protein
sRNA001.00166371_x24_x3	cassava4.1_016326m|PACid:17982811	1	Cleavage	RAB GTPase homolog G3F
sRNA001.00166371_x24_x3	cassava4.1_010768m|PACid:17975607	1	Cleavage	WRKY family transcription factor_WRKY family transcription factor
sRNA001.00175943_x23_x2	cassava4.1_011423m|PACid:17984399	1	Cleavage	alpha/beta-Hydrolases superfamily protein
sRNA001.00176147_x20_x2	cassava4.1_004371m|PACid:17969314	1	Cleavage	RNApolymerase sigma subunit 2
sRNA001.00180525_x22_x2	cassava4.1_010306m|PACid:17993905	1	Cleavage	Cysteine proteinases superfamily protein_Cysteine proteinases superfamily protein
sRNA001.00185585_x20_x2	cassava4.1_022966m|PACid:17990630	1	Cleavage	methyltransferases
sRNA001.00191255_x21_x2	cassava4.1_008581m|PACid:17992267	1	Cleavage	plant U-box 23
sRNA001.00193879_x20_x2	cassava4.1_003911m|PACid:17974159	1	Cleavage	ARM repeat superfamily protein
sRNA001.00197115_x24_x2	cassava4.1_024875m|PACid:17978908	1	Translation	receptor like protein 56
sRNA001.00198188_x24_x2	cassava4.1_027913m|PACid:17984325	1	Cleavage	Protein kinase superfamily protein
sRNA001.00202829_x20_x2	cassava4.1_028472m|PACid:17992984	1	Cleavage	alpha/beta-Hydrolases superfamily protein
sRNA001.00208772_x24_x2	cassava4.1_028218m|PACid:17975583	1	Cleavage	RING/U-box superfamily protein
sRNA001.00215350_x21_x2	cassava4.1_004242m|PACid:17963659	1	Cleavage	GLN phosphoribosyl pyrophosphate amidotransferase 2
sRNA001.00219696_x21_x2	cassava4.1_000238m|PACid:17972440	1	Cleavage	pleiotropic drug resistance 11
sRNA001.00219696_x21_x2	cassava4.1_015188m|PACid:17979253	1	Cleavage	RING/U-box superfamily protein
sRNA001.00219696_x21_x2	cassava4.1_015225m|PACid:17966368	1	Cleavage	RING/U-box superfamily protein
sRNA001.00219696_x21_x2	cassava4.1_033480m|PACid:17965414	1	Cleavage	CRINKLY4 related 4
sRNA001.00219696_x21_x2	cassava4.1_033999m|PACid:17979478	1	Cleavage	Eukaryotic aspartyl protease family protein
sRNA001.00219696_x21_x2	cassava4.1_031032m|PACid:17968149	1	Cleavage	cytochrome P450, family 96, subfamily A, polypeptide 1
sRNA001.00232211_x24_x2	cassava4.1_021771m|PACid:17974976	1	Cleavage	Transducin/WD40 repeat-like superfamily protein
sRNA001.00236495_x24_x2	cassava4.1_025891m|PACid:17991321	1	Cleavage	Integrase-type DNA-binding superfamily protein
sRNA001.00237494_x22_x2	cassava4.1_025684m|PACid:17962597	1	Cleavage	UDP-Glycosyltransferase superfamily protein
sRNA001.00238139_x22_x2	cassava4.1_030962m|PACid:17963847	1	Cleavage	Cyclophilin-like peptidyl-prolyl cis-trans isomerase family protein
sRNA001.00248004_x22_x2	cassava4.1_008830m|PACid:17985845	1	Cleavage	S-adenosyl-L-methionine-dependent methyltransferases superfamily protein
sRNA001.00248004_x22_x2	cassava4.1_033783m|PACid:17983227	1	Cleavage	Phosphoinositide-specific phospholipase C family protein
sRNA001.00248004_x22_x2	cassava4.1_012661m|PACid:17969863	1	Cleavage	RNA-binding (RRM/RBD/RNP motifs) family protein with retrovirus zinc finger-like domain_RNA-binding (RRM/RBD/RNP motifs) family protein with retrovirus zinc finger-like domain
sRNA001.00248004_x22_x2	cassava4.1_012857m|PACid:17988619	1	Cleavage	RNA-binding (RRM/RBD/RNP motifs) family protein_RNA-binding (RRM/RBD/RNP motifs) family protein
sRNA001.00248004_x22_x2	cassava4.1_013116m|PACid:17984569	1	Translation	Homeodomain-like/winged-helix DNA-binding family protein
sRNA001.00248004_x22_x2	cassava4.1_003173m|PACid:17993719	1	Cleavage	DNAJ heat shock N-terminal domain-containing protein
sRNA001.00256963_x20_x2	cassava4.1_002410m|PACid:17967299	1	Cleavage	MIF4G domain-containing protein / MA3 domain-containing protein
sRNA001.00259289_x20_x2	cassava4.1_016312m|PACid:17982044	1	Cleavage	photosystem I subunit D-2
sRNA001.00259289_x20_x2	cassava4.1_016411m|PACid:17961900	1	Cleavage	photosystem I subunit D-2
sRNA001.00260500_x21_x2	cassava4.1_006272m|PACid:17983266	1	Cleavage	GTP-binding protein Obg/CgtA
sRNA001.00268692_x24_x2	cassava4.1_023968m|PACid:17989759	1	Cleavage	Leucine-rich repeat protein kinase family protein
sRNA001.00281445_x24_x2	cassava4.1_028508m|PACid:17979823	1	Translation	early nodulin-like protein 3
sRNA001.00283019_x24_x2	cassava4.1_025467m|PACid:17968096	1	Cleavage	ABC-2 type transporter family protein
sRNA001.00283184_x21_x2	cassava4.1_004465m|PACid:17960078	1	Cleavage	WRKY DNA-binding protein 33
sRNA001.00286314_x21_x2	cassava4.1_001345m|PACid:17979866	1	Cleavage	switch 2
sRNA001.00286493_x22_x2	cassava4.1_024401m|PACid:17981430	1	Cleavage	AGAMOUS-like 44
sRNA001.00288984_x24_x2	cassava4.1_021593m|PACid:17968353	1	Cleavage	phospholipid sterol acyl transferase 1
sRNA001.00289040_x24_x2	cassava4.1_023376m|PACid:17971111	1	Cleavage	receptor like protein 7
sRNA001.00298107_x21_x2	cassava4.1_000501m|PACid:17971109	1	Cleavage	nuclear pore anchor
sRNA001.00299208_x22_x2	cassava4.1_006215m|PACid:17975642	1	Cleavage	Pectin lyase-like superfamily protein
sRNA001.00299208_x22_x2	cassava4.1_001113m|PACid:17973967	1	Cleavage	ATP-binding cassette A2
sRNA001.00300147_x24_x2	cassava4.1_029311m|PACid:17979940	1	Translation	squamosa promoter binding protein-like 9
sRNA001.00300147_x24_x2	cassava4.1_006701m|PACid:17977888	1	Translation	squamosa promoter binding protein-like 2
sRNA001.00300147_x24_x2	cassava4.1_006419m|PACid:17961556	1	Translation	squamosa promoter binding protein-like 2
sRNA001.00300147_x24_x2	cassava4.1_006155m|PACid:17975379	1	Translation	Squamosa promoter-binding protein-like (SBP domain) transcription factor family protein
sRNA001.00300147_x24_x2	cassava4.1_005580m|PACid:17969197	1	Translation	Squamosa promoter-binding protein-like (SBP domain) transcription factor family protein
sRNA001.00305689_x21_x2	cassava4.1_006927m|PACid:17963900	1	Cleavage	UDP-Glycosyltransferase superfamily protein
sRNA001.00307885_x23_x2	cassava4.1_001026m|PACid:17978465	1	Cleavage	cellular apoptosis susceptibility protein, putative / importin-alpha re-exporter, putative_"cellular apoptosis susceptibility protein, putative / importin-alpha re-exporter, putative"
sRNA001.00307986_x21_x2	cassava4.1_022172m|PACid:17965325	1	Cleavage	NB-ARC domain-containing disease resistance protein
sRNA001.00316768_x23_x1	cassava4.1_027348m|PACid:17978910	1	Cleavage	receptor like protein 56
sRNA001.00320189_x21_x1	cassava4.1_022176m|PACid:17975678	1	Cleavage	cytochrome P450, family 703, subfamily A, polypeptide 2
sRNA001.00320189_x21_x1	cassava4.1_006841m|PACid:17970948	1	Cleavage	BTB/POZ domain with WD40/YVTN repeat-like protein
sRNA001.00332551_x24_x1	cassava4.1_029890m|PACid:17985465	1	Cleavage	Outer arm dynein light chain 1 protein
sRNA001.00332551_x24_x1	cassava4.1_027816m|PACid:17986921	1	Cleavage	Outer arm dynein light chain 1 protein
sRNA001.00338220_x21_x1	cassava4.1_015591m|PACid:17979829	1	Cleavage	basic helix-loop-helix (bHLH) DNA-binding superfamily protein
sRNA001.00339251_x23_x1	cassava4.1_000073m|PACid:17966763	1	Cleavage	DNA binding;zinc ion binding;DNA binding
sRNA001.00339251_x23_x1	cassava4.1_000072m|PACid:17971359	1	Cleavage	DNA binding;zinc ion binding;DNA binding
sRNA001.00341055_x20_x1	cassava4.1_007870m|PACid:17977085	1	Cleavage	N-acetyl-l-glutamate synthase 2_N-acetyl-l-glutamate synthase 2
sRNA001.00345908_x23_x1	cassava4.1_009202m|PACid:17963481	1	Cleavage	Plant stearoyl-acyl-carrier-protein desaturase family protein
sRNA001.00346865_x20_x1	cassava4.1_008981m|PACid:17959995	1	Cleavage	Galactosyltransferase family protein_Galactosyltransferase family protein
sRNA001.00355498_x22_x1	cassava4.1_024401m|PACid:17981430	1	Cleavage	AGAMOUS-like 44
sRNA001.00355498_x22_x1	cassava4.1_001169m|PACid:17978692	1	Cleavage	NB-ARC domain-containing disease resistance protein_NB-ARC domain-containing disease resistance protein_NB-ARC domain-containing disease resistance protein
sRNA001.00356390_x22_x1	cassava4.1_001169m|PACid:17978692	1	Cleavage	NB-ARC domain-containing disease resistance protein_NB-ARC domain-containing disease resistance protein_NB-ARC domain-containing disease resistance protein
sRNA001.00359337_x20_x1	cassava4.1_028410m|PACid:17966272	1	Cleavage	basic helix-loop-helix (bHLH) DNA-binding superfamily protein
sRNA001.00362021_x20_x1	cassava4.1_011475m|PACid:17971077	1	Cleavage	carboxyesterase 18
sRNA001.00369129_x20_x1	cassava4.1_012965m|PACid:17989253	1	Cleavage	B-box type zinc finger family protein
sRNA001.00374273_x24_x1	cassava4.1_007434m|PACid:17987863	1	Cleavage	Ankyrin repeat family protein
sRNA001.00383807_x22_x1	cassava4.1_023603m|PACid:17984752	1	Cleavage	BEL1-like homeodomain 4
sRNA001.00383807_x22_x1	cassava4.1_003882m|PACid:17993569	1	Cleavage	P-loop containing nucleoside triphosphate hydrolases superfamily protein
sRNA001.00383807_x22_x1	cassava4.1_000759m|PACid:17976803	1	Cleavage	Zinc finger, RING-type;Transcription factor jumonji/aspartyl beta-hydroxylase
sRNA001.00383807_x22_x1	cassava4.1_002063m|PACid:17976741	1	Cleavage	Leucine-rich repeat protein kinase family protein
sRNA001.00383807_x22_x1	cassava4.1_015531m|PACid:17968893	1	Cleavage	nuclear factor Y, subunit C10
sRNA001.00383807_x22_x1	cassava4.1_030751m|PACid:17982924	1	Cleavage	PLATZ transcription factor family protein
sRNA001.00383807_x22_x1	cassava4.1_023609m|PACid:17972965	1	Cleavage	myb-like HTH transcriptional regulator family protein
sRNA001.00383807_x22_x1	cassava4.1_000210m|PACid:17965900	1	Cleavage	P-loop containing nucleoside triphosphate hydrolases superfamily protein
sRNA001.00383807_x22_x1	cassava4.1_033148m|PACid:17983279	1	Cleavage	Nucleoporin autopeptidase
sRNA001.00383807_x22_x1	cassava4.1_010730m|PACid:17983610	1	Cleavage	overexpressor of cationic peroxidase 3
sRNA001.00383807_x22_x1	cassava4.1_001120m|PACid:17987232	1	Cleavage	Transducin/WD40 repeat-like superfamily protein
sRNA001.00383807_x22_x1	cassava4.1_006259m|PACid:17981198	1	Translation	RNA-binding (RRM/RBD/RNP motifs) family protein_RNA-binding (RRM/RBD/RNP motifs) family protein_RNA-binding (RRM/RBD/RNP motifs) family protein
sRNA001.00383807_x22_x1	cassava4.1_000283m|PACid:17981711	1	Cleavage	eukaryotic translation initiation factor 2 (eIF-2) family protein
sRNA001.00386934_x20_x1	cassava4.1_030543m|PACid:17970918	1	Cleavage	Transducin/WD40 repeat-like superfamily protein
sRNA001.00387164_x22_x1	cassava4.1_024401m|PACid:17981430	1	Cleavage	AGAMOUS-like 44
sRNA001.00388323_x22_x1	cassava4.1_024401m|PACid:17981430	1	Cleavage	AGAMOUS-like 44
sRNA001.00391296_x24_x1	cassava4.1_005257m|PACid:17974252	1	Cleavage	Xanthine/uracil permease family protein_Xanthine/uracil permease family protein_Xanthine/uracil permease family protein_Xanthine/uracil permease family protein_Xanthine/uracil permease family protein_Xanthine/uracil permease family protein_Xanthine/uracil permease family protein_Xanthine/uracil permease family protein_Xanthine/uracil permease family protein
sRNA001.00401172_x20_x1	cassava4.1_032747m|PACid:17974007	1	Cleavage	Protein kinase superfamily protein
sRNA001.00401676_x22_x1	cassava4.1_024401m|PACid:17981430	1	Cleavage	AGAMOUS-like 44
sRNA001.00405938_x24_x1	cassava4.1_013563m|PACid:17989418	1	Cleavage	Acyl-CoA N-acyltransferases (NAT) superfamily protein
sRNA001.00415650_x24_x1	cassava4.1_029952m|PACid:17963099	1	Cleavage	Cytochrome c oxidase subunit Vc family protein
sRNA001.00422087_x23_x1	cassava4.1_000197m|PACid:17979177	1	Cleavage	Chaperone DnaJ-domain superfamily protein
sRNA001.00422087_x23_x1	cassava4.1_027101m|PACid:17989635	1	Cleavage	Homeodomain-like superfamily protein
sRNA001.00423557_x24_x1	cassava4.1_033480m|PACid:17965414	1	Cleavage	CRINKLY4 related 4
sRNA001.00423557_x24_x1	cassava4.1_030598m|PACid:17973159	1	Cleavage	Nucleoside diphosphate kinase family protein
sRNA001.00423557_x24_x1	cassava4.1_025648m|PACid:17974987	1	Cleavage	receptor like protein 14
sRNA001.00427922_x20_x1	cassava4.1_012132m|PACid:17987554	1	Cleavage	lipid phosphate phosphatase 3
sRNA001.00428942_x21_x1	cassava4.1_000950m|PACid:17970536	1	Cleavage	Leucine-rich receptor-like protein kinase family protein
sRNA001.00428942_x21_x1	cassava4.1_001632m|PACid:17984449	1	Cleavage	NB-ARC domain-containing disease resistance protein
sRNA001.00434103_x24_x1	cassava4.1_030134m|PACid:17993142	1	Cleavage	NAC-like, activated by AP3/PI
sRNA001.00434103_x24_x1	cassava4.1_031563m|PACid:17964636	1	Cleavage	glycerol-3-phosphate acyltransferase 3
sRNA001.00434103_x24_x1	cassava4.1_011296m|PACid:17990756	1	Cleavage	GATA type zinc finger transcription factor family protein
sRNA001.00438812_x22_x1	cassava4.1_024401m|PACid:17981430	1	Cleavage	AGAMOUS-like 44
sRNA001.00460422_x23_x1	cassava4.1_024034m|PACid:17960532	1	Cleavage	Unknown protein
sRNA001.00469220_x21_x1	cassava4.1_002951m|PACid:17973120	1	Cleavage	phospholipid:diacylglycerol acyltransferase
sRNA001.00472401_x24_x1	cassava4.1_024343m|PACid:17972468	1	Cleavage	cytochrome P450, family 82, subfamily C, polypeptide 4
sRNA001.00480112_x24_x1	cassava4.1_012046m|PACid:17972404	1	Cleavage	Lysyl-tRNA synthetase, class II
sRNA001.00480112_x24_x1	cassava4.1_015446m|PACid:17991415	1	Cleavage	response regulator 9
sRNA001.00480112_x24_x1	cassava4.1_032716m|PACid:17968385	1	Cleavage	Integrase-type DNA-binding superfamily protein
sRNA001.00482933_x20_x1	cassava4.1_005107m|PACid:17968653	1	Cleavage	vacuolar protein sorting 45
sRNA001.00486344_x22_x1	cassava4.1_024401m|PACid:17981430	1	Cleavage	AGAMOUS-like 44
sRNA001.00488427_x20_x1	cassava4.1_024401m|PACid:17981430	1	Cleavage	AGAMOUS-like 44
sRNA001.00489519_x20_x1	cassava4.1_001772m|PACid:17963221	1	Cleavage	Homeobox-leucine zipper family protein / lipid-binding START domain-containing protein
sRNA001.00489519_x20_x1	cassava4.1_027024m|PACid:17992610	1	Cleavage	GNS1/SUR4 membrane protein family
sRNA001.00492632_x24_x1	cassava4.1_000428m|PACid:17974544	1	Cleavage	ATPase E1-E2 type family protein / haloacid dehalogenase-like hydrolase family protein
sRNA001.00494740_x21_x1	cassava4.1_021566m|PACid:17976609	1	Cleavage	S-domain-1 29
sRNA001.00506064_x21_x1	cassava4.1_022937m|PACid:17987106	1	Cleavage	YELLOW STRIPE like 1
sRNA001.00521380_x24_x1	cassava4.1_007997m|PACid:17986317	1	Cleavage	SecY protein transport family protein
sRNA001.00523063_x21_x1	cassava4.1_010282m|PACid:17993255	1	Cleavage	GDSL-like Lipase/Acylhydrolase superfamily protein
sRNA001.00532082_x21_x1	cassava4.1_025968m|PACid:17987053	1	Cleavage	Uridine diphosphate glycosyltransferase 74E2
sRNA001.00557605_x23_x1	cassava4.1_005244m|PACid:17976174	1	Cleavage	fatty acid desaturase 6
sRNA001.00557605_x23_x1	cassava4.1_028372m|PACid:17971680	1	Cleavage	Tetraspanin family protein
sRNA001.00563420_x24_x1	cassava4.1_020897m|PACid:17988181	1	Cleavage	ATP-binding casette family G25
sRNA001.00569075_x21_x1	cassava4.1_019320m|PACid:17967795	1	Cleavage	metallothionein 2B_metallothionein 2B
sRNA001.00579185_x20_x1	cassava4.1_001691m|PACid:17965802	1	Translation	transcription regulator NOT2/NOT3/NOT5 family protein
sRNA001.00579185_x20_x1	cassava4.1_001344m|PACid:17974520	1	Translation	transcription regulator NOT2/NOT3/NOT5 family protein
sRNA001.00582636_x21_x1	cassava4.1_003131m|PACid:17971136	1	Cleavage	RNA-binding CRS1 / YhbY (CRM) domain protein
sRNA001.00585596_x22_x1	cassava4.1_001169m|PACid:17978692	1	Cleavage	NB-ARC domain-containing disease resistance protein_NB-ARC domain-containing disease resistance protein_NB-ARC domain-containing disease resistance protein
sRNA001.00589227_x21_x1	cassava4.1_004716m|PACid:17980849	1	Cleavage	auxin response factor 10_auxin response factor 10
sRNA001.00589227_x21_x1	cassava4.1_002980m|PACid:17967195	1	Cleavage	auxin response factor 16
sRNA001.00589227_x21_x1	cassava4.1_002960m|PACid:17968723	1	Cleavage	auxin response factor 16
sRNA001.00589227_x21_x1	cassava4.1_002668m|PACid:17968894	1	Cleavage	auxin response factor 10
sRNA001.00590330_x21_x1	cassava4.1_006436m|PACid:17971147	1	Cleavage	RNI-like superfamily protein
sRNA001.00591790_x21_x1	cassava4.1_000280m|PACid:17980200	1	Cleavage	magnesium-chelatase subunit chlH, chloroplast, putative / Mg-protoporphyrin IX chelatase, putative (CHLH)
sRNA001.00595826_x22_x1	cassava4.1_025269m|PACid:17982932	1	Cleavage	serine carboxypeptidase-like 51
sRNA001.00595826_x22_x1	cassava4.1_030543m|PACid:17970918	1	Cleavage	Transducin/WD40 repeat-like superfamily protein
sRNA001.00607194_x20_x1	cassava4.1_024401m|PACid:17981430	1	Cleavage	AGAMOUS-like 44
sRNA001.00612852_x22_x1	cassava4.1_024401m|PACid:17981430	1	Cleavage	AGAMOUS-like 44
sRNA001.00616478_x24_x1	cassava4.1_000133m|PACid:17972973	1	Cleavage	Clathrin, heavy chain
sRNA001.00617964_x20_x1	cassava4.1_011826m|PACid:17965859	1	Cleavage	O-acetylserine (thiol) lyase (OAS-TL) isoform A1
sRNA001.00617964_x20_x1	cassava4.1_005275m|PACid:17989188	1	Cleavage	cation exchanger 11
sRNA001.00617964_x20_x1	cassava4.1_033858m|PACid:17961795	1	Cleavage	ATPase E1-E2 type family protein / haloacid dehalogenase-like hydrolase family protein
sRNA001.00617964_x20_x1	cassava4.1_030325m|PACid:17978432	1	Cleavage	Peroxidase superfamily protein
sRNA001.00628745_x22_x1	cassava4.1_001169m|PACid:17978692	1	Cleavage	NB-ARC domain-containing disease resistance protein_NB-ARC domain-containing disease resistance protein_NB-ARC domain-containing disease resistance protein
sRNA001.00628745_x22_x1	cassava4.1_013838m|PACid:17989606	1	Cleavage	Peptidyl-tRNA hydrolase family protein
sRNA001.00628745_x22_x1	cassava4.1_008775m|PACid:17969843	1	Translation	DNAJ heat shock N-terminal domain-containing protein_DNAJ heat shock N-terminal domain-containing protein
sRNA001.00635219_x20_x1	cassava4.1_007905m|PACid:17993285	1	Cleavage	Protein phosphatase 2C family protein_Protein phosphatase 2C family protein
sRNA001.00636885_x21_x1	cassava4.1_005169m|PACid:17968144	1	Cleavage	receptor-like kinase 1
sRNA001.00637643_x21_x1	cassava4.1_022187m|PACid:17983252	1	Cleavage	cation/hydrogen exchanger 15
sRNA001.00638587_x21_x1	cassava4.1_026327m|PACid:17967326	1	Cleavage	reversibly glycosylated polypeptide 1
sRNA001.00641365_x20_x1	cassava4.1_003270m|PACid:17993734	1	Cleavage	Leucine-rich repeat protein kinase family protein
sRNA001.00641365_x20_x1	cassava4.1_000235m|PACid:17969856	1	Cleavage	Transducin/WD40 repeat-like superfamily protein_Transducin/WD40 repeat-like superfamily protein
sRNA001.00642891_x24_x1	cassava4.1_013702m|PACid:17985759	1	Cleavage	Polynucleotidyl transferase, ribonuclease H-like superfamily protein_"Polynucleotidyl transferase, ribonuclease H-like superfamily protein"_"Polynucleotidyl transferase, ribonuclease H-like superfamily protein"
sRNA001.00656409_x24_x1	cassava4.1_033810m|PACid:17959757	1	Cleavage	pleiotropic drug resistance 12
sRNA001.00661495_x24_x1	cassava4.1_028587m|PACid:17960215	1	Cleavage	Adenine nucleotide alpha hydrolases-like superfamily protein
sRNA001.00669190_x24_x1	cassava4.1_007509m|PACid:17982795	1	Cleavage	O-Glycosyl hydrolases family 17 protein
sRNA001.00671270_x22_x1	cassava4.1_024401m|PACid:17981430	1	Cleavage	AGAMOUS-like 44
sRNA001.00673501_x24_x1	cassava4.1_004491m|PACid:17970874	1	Cleavage	trehalase 1
sRNA001.00679071_x20_x1	cassava4.1_033426m|PACid:17962465	1	Translation	beta glucosidase 12
sRNA001.00684181_x22_x1	cassava4.1_001169m|PACid:17978692	1	Cleavage	NB-ARC domain-containing disease resistance protein_NB-ARC domain-containing disease resistance protein_NB-ARC domain-containing disease resistance protein
sRNA001.00688498_x20_x1	cassava4.1_025269m|PACid:17982932	1	Cleavage	serine carboxypeptidase-like 51
sRNA001.00694117_x22_x1	cassava4.1_025269m|PACid:17982932	1	Cleavage	serine carboxypeptidase-like 51
sRNA001.00709874_x23_x1	cassava4.1_008948m|PACid:17982585	1	Cleavage	D-aminoacid aminotransferase-like PLP-dependent enzymes superfamily protein_D-aminoacid aminotransferase-like PLP-dependent enzymes superfamily protein
sRNA001.00715415_x20_x1	cassava4.1_027380m|PACid:17976542	1	Cleavage	MATE efflux family protein
sRNA001.00716898_x24_x1	cassava4.1_005744m|PACid:17985811	1	Cleavage	aldehyde dehydrogenase 2C4
sRNA001.00720921_x20_x1	cassava4.1_032029m|PACid:17969456	1	Cleavage	Granulin repeat cysteine protease family protein
sRNA001.00724972_x23_x1	cassava4.1_011612m|PACid:17993464	1	Cleavage	Tetratricopeptide repeat (TPR)-like superfamily protein
sRNA001.00725741_x22_x1	cassava4.1_002412m|PACid:17982390	1	Cleavage	cellulose synthase like E1
sRNA001.00725741_x22_x1	cassava4.1_026035m|PACid:17968666	1	Cleavage	alcohol dehydrogenase 1
sRNA001.00726091_x21_x1	cassava4.1_027193m|PACid:17974986	1	Cleavage	Pectin lyase-like superfamily protein
sRNA001.00729250_x22_x1	cassava4.1_030543m|PACid:17970918	1	Cleavage	Transducin/WD40 repeat-like superfamily protein
sRNA001.00730156_x22_x1	cassava4.1_012106m|PACid:17980226	1	Translation	D-aminoacyl-tRNA deacylases_D-aminoacyl-tRNA deacylases
sRNA001.00739619_x22_x1	cassava4.1_012363m|PACid:17963101	1	Cleavage	S-adenosyl-L-methionine-dependent methyltransferases superfamily protein
sRNA001.00745859_x24_x1	cassava4.1_000518m|PACid:17984248	1	Cleavage	Protein kinase superfamily protein
sRNA001.00756615_x20_x1	cassava4.1_030543m|PACid:17970918	1	Cleavage	Transducin/WD40 repeat-like superfamily protein
sRNA001.00756615_x20_x1	cassava4.1_025269m|PACid:17982932	1	Cleavage	serine carboxypeptidase-like 51
sRNA001.00765247_x24_x1	cassava4.1_019634m|PACid:17985555	1	Cleavage	peptidoglycan-binding LysM domain-containing protein
sRNA001.00014758_x21_x22	cassava4.1_025416m|PACid:17978936	1.5	Cleavage	cytochrome P450, family 721, subfamily A, polypeptide 1
sRNA001.00020252_x21_x16	cassava4.1_030623m|PACid:17963091	1.5	Cleavage	cytochrome P450, family 96, subfamily A, polypeptide 1
sRNA001.00020252_x21_x16	cassava4.1_023705m|PACid:17963111	1.5	Cleavage	cytochrome P450, family 96, subfamily A, polypeptide 1
sRNA001.00020252_x21_x16	cassava4.1_031642m|PACid:17974775	1.5	Cleavage	disease resistance protein (TIR-NBS-LRR class), putative
sRNA001.00021133_x22_x15	cassava4.1_009709m|PACid:17964594	1.5	Cleavage	2-oxoglutarate (2OG) and Fe(II)-dependent oxygenase superfamily protein
sRNA001.00032036_x21_x10	cassava4.1_004147m|PACid:17982797	1.5	Cleavage	Major facilitator superfamily protein
sRNA001.00032036_x21_x10	cassava4.1_010691m|PACid:17983758	1.5	Translation	Protein kinase superfamily protein_Protein kinase superfamily protein_Protein kinase superfamily protein_Protein kinase superfamily protein
sRNA001.00038612_x22_x8	cassava4.1_002356m|PACid:17964462	1.5	Cleavage	NADH-ubiquinone dehydrogenase, mitochondrial, putative_"NADH-ubiquinone dehydrogenase, mitochondrial, putative"_"NADH-ubiquinone dehydrogenase, mitochondrial, putative"
sRNA001.00044943_x24_x7	cassava4.1_006946m|PACid:17965906	1.5	Cleavage	apyrase 2
sRNA001.00047853_x24_x7	cassava4.1_000191m|PACid:17982148	1.5	Cleavage	Myosin family protein with Dil domain
sRNA001.00051162_x24_x6	cassava4.1_020910m|PACid:17966852	1.5	Translation	AMP-dependent synthetase and ligase family protein
sRNA001.00051162_x24_x6	cassava4.1_005302m|PACid:17965570	1.5	Cleavage	TCP-1/cpn60 chaperonin family protein
sRNA001.00064064_x24_x5	cassava4.1_003425m|PACid:17977583	1.5	Cleavage	2-isopropylmalate synthase 1
sRNA001.00064911_x21_x5	cassava4.1_029356m|PACid:17969490	1.5	Cleavage	Unknown protein
sRNA001.00064911_x21_x5	cassava4.1_006080m|PACid:17961857	1.5	Cleavage	Tetratricopeptide repeat (TPR)-like superfamily protein
sRNA001.00081562_x24_x4	cassava4.1_000859m|PACid:17961472	1.5	Cleavage	CHASE domain containing histidine kinase protein
sRNA001.00083826_x24_x4	cassava4.1_006123m|PACid:17982657	1.5	Cleavage	Mevalonate/galactokinase family protein_Mevalonate/galactokinase family protein
sRNA001.00084617_x20_x4	cassava4.1_007073m|PACid:17985948	1.5	Cleavage	O-Glycosyl hydrolases family 17 protein_O-Glycosyl hydrolases family 17 protein_O-Glycosyl hydrolases family 17 protein
sRNA001.00084617_x20_x4	cassava4.1_005968m|PACid:17964195	1.5	Cleavage	O-Glycosyl hydrolases family 17 protein
sRNA001.00085387_x21_x4	cassava4.1_008749m|PACid:17967794	1.5	Cleavage	protein C-terminal S-isoprenylcysteine carboxyl O-methyltransferases
sRNA001.00089294_x20_x4	cassava4.1_027320m|PACid:17989453	1.5	Cleavage	receptor like protein 35
sRNA001.00089294_x20_x4	cassava4.1_033116m|PACid:17968051	1.5	Cleavage	receptor like protein 12
sRNA001.00089294_x20_x4	cassava4.1_004430m|PACid:17991699	1.5	Translation	laccase 17
sRNA001.00089294_x20_x4	cassava4.1_024812m|PACid:17960650	1.5	Cleavage	receptor like protein 7
sRNA001.00095364_x22_x4	cassava4.1_005349m|PACid:17977716	1.5	Cleavage	KH domain-containing protein
sRNA001.00095595_x24_x4	cassava4.1_005910m|PACid:17972825	1.5	Cleavage	cytochrome P450, family 98, subfamily A, polypeptide 3
sRNA001.00096139_x23_x4	cassava4.1_022804m|PACid:17967234	1.5	Translation	Armadillo/beta-catenin repeat family protein / kinesin motor family protein
sRNA001.00098800_x24_x4	cassava4.1_003548m|PACid:17961330	1.5	Cleavage	POX (plant homeobox) family protein
sRNA001.00098971_x24_x4	cassava4.1_001049m|PACid:17972434	1.5	Cleavage	Protein kinase superfamily protein
sRNA001.00103975_x20_x4	cassava4.1_027024m|PACid:17992610	1.5	Cleavage	GNS1/SUR4 membrane protein family
sRNA001.00104204_x23_x4	cassava4.1_022643m|PACid:17979936	1.5	Translation	cytochrome P450, family 93, subfamily D, polypeptide 1
sRNA001.00104830_x20_x3	cassava4.1_006404m|PACid:17988376	1.5	Cleavage	Protein kinase superfamily protein_Protein kinase superfamily protein
sRNA001.00106897_x24_x3	cassava4.1_031981m|PACid:17969437	1.5	Cleavage	HXXXD-type acyl-transferase family protein
sRNA001.00109775_x24_x3	cassava4.1_013822m|PACid:17986015	1.5	Cleavage	Unknown protein
sRNA001.00109775_x24_x3	cassava4.1_004206m|PACid:17975372	1.5	Cleavage	glutamine-dependent asparagine synthase 1
sRNA001.00112332_x20_x3	cassava4.1_003743m|PACid:17988957	1.5	Cleavage	DYNAMIN-like 1E
sRNA001.00115510_x20_x3	cassava4.1_001136m|PACid:17991399	1.5	Translation	transcription coactivators
sRNA001.00115688_x23_x3	cassava4.1_000138m|PACid:17959916	1.5	Cleavage	TRAF-like family protein
sRNA001.00116357_x21_x3	cassava4.1_031556m|PACid:17977576	1.5	Cleavage	Protein kinase superfamily protein
sRNA001.00116357_x21_x3	cassava4.1_026818m|PACid:17977963	1.5	Cleavage	Protein kinase superfamily protein
sRNA001.00116919_x23_x3	cassava4.1_000648m|PACid:17990106	1.5	Cleavage	Plant protein of unknown function (DUF869)
sRNA001.00118783_x24_x3	cassava4.1_005859m|PACid:17993468	1.5	Cleavage	isopropyl malate isomerase large subunit 1
sRNA001.00119448_x20_x3	cassava4.1_003630m|PACid:17965814	1.5	Cleavage	vacuolar sorting receptor homolog 1_vacuolar sorting receptor homolog 1
sRNA001.00130431_x20_x3	cassava4.1_001029m|PACid:17961079	1.5	Translation	KCBP-interacting protein kinase
sRNA001.00130431_x20_x3	cassava4.1_001079m|PACid:17964302	1.5	Cleavage	D-alanine--D-alanine ligase family
sRNA001.00137702_x24_x3	cassava4.1_027348m|PACid:17978910	1.5	Cleavage	receptor like protein 56
sRNA001.00138124_x24_x3	cassava4.1_006445m|PACid:17977001	1.5	Cleavage	PAM domain (PCI/PINT associated module) protein
sRNA001.00139044_x24_x3	cassava4.1_014688m|PACid:17980219	1.5	Translation	Ribosomal protein S6e
sRNA001.00143136_x24_x3	cassava4.1_034062m|PACid:17967761	1.5	Cleavage	Unknown protein
sRNA001.00143136_x24_x3	cassava4.1_031061m|PACid:17976812	1.5	Cleavage	Unknown protein
sRNA001.00143136_x24_x3	cassava4.1_023968m|PACid:17989759	1.5	Cleavage	Leucine-rich repeat protein kinase family protein
sRNA001.00143227_x20_x3	cassava4.1_026029m|PACid:17960701	1.5	Cleavage	NB-ARC domain-containing disease resistance protein
sRNA001.00143227_x20_x3	cassava4.1_005951m|PACid:17992577	1.5	Cleavage	NB-ARC domain-containing disease resistance protein
sRNA001.00143227_x20_x3	cassava4.1_002982m|PACid:17977422	1.5	Translation	BEL1-like homeodomain 6
sRNA001.00144020_x24_x3	cassava4.1_029950m|PACid:17987072	1.5	Cleavage	Protein kinase superfamily protein
sRNA001.00144850_x20_x3	cassava4.1_002589m|PACid:17970896	1.5	Translation	general control non-repressible 3_general control non-repressible 3
sRNA001.00147924_x20_x3	cassava4.1_002850m|PACid:17971814	1.5	Cleavage	S-adenosyl-L-methionine-dependent methyltransferases superfamily protein_S-adenosyl-L-methionine-dependent methyltransferases superfamily protein
sRNA001.00149862_x23_x3	cassava4.1_030657m|PACid:17966163	1.5	Translation	5\'-3\' exonuclease family protein
sRNA001.00149862_x23_x3	cassava4.1_001221m|PACid:17961170	1.5	Cleavage	ATP binding microtubule motor family protein
sRNA001.00149862_x23_x3	cassava4.1_005724m|PACid:17965518	1.5	Cleavage	Major facilitator superfamily protein
sRNA001.00150258_x21_x3	cassava4.1_000397m|PACid:17966345	1.5	Translation	histidine kinase 1
sRNA001.00150858_x24_x3	cassava4.1_020910m|PACid:17966852	1.5	Cleavage	AMP-dependent synthetase and ligase family protein
sRNA001.00151380_x24_x3	cassava4.1_030535m|PACid:17964761	1.5	Cleavage	ENTH/ANTH/VHS superfamily protein
sRNA001.00151380_x24_x3	cassava4.1_029172m|PACid:17965579	1.5	Cleavage	Calcium-dependent lipid-binding (CaLB domain) family protein
sRNA001.00151479_x22_x3	cassava4.1_004271m|PACid:17980004	1.5	Translation	RNA-binding KH domain-containing protein_RNA-binding KH domain-containing protein
sRNA001.00151676_x24_x3	cassava4.1_012070m|PACid:17963277	1.5	Cleavage	NAD(P)-binding Rossmann-fold superfamily protein
sRNA001.00151676_x24_x3	cassava4.1_000218m|PACid:17993492	1.5	Cleavage	myosin XI B
sRNA001.00152168_x23_x3	cassava4.1_032403m|PACid:17963436	1.5	Cleavage	multidrug resistance-associated protein 3
sRNA001.00159388_x24_x3	cassava4.1_022817m|PACid:17981449	1.5	Cleavage	beta glucosidase 11
sRNA001.00159388_x24_x3	cassava4.1_000900m|PACid:17970964	1.5	Translation	C2 calcium/lipid-binding plant phosphoribosyltransferase family protein
sRNA001.00161166_x24_x3	cassava4.1_011704m|PACid:17980222	1.5	Cleavage	Peroxidase superfamily protein
sRNA001.00161166_x24_x3	cassava4.1_024637m|PACid:17971557	1.5	Cleavage	GDSL-like Lipase/Acylhydrolase superfamily protein
sRNA001.00161817_x22_x3	cassava4.1_032159m|PACid:17965884	1.5	Cleavage	ankyrin repeat family protein
sRNA001.00162637_x24_x3	cassava4.1_024296m|PACid:17968156	1.5	Cleavage	Actin-like ATPase superfamily protein
sRNA001.00163840_x24_x3	cassava4.1_005464m|PACid:17964451	1.5	Cleavage	cytochrome P450, family 82, subfamily C, polypeptide 4
sRNA001.00165763_x25_x3	cassava4.1_025874m|PACid:17966687	1.5	Cleavage	Subtilase family protein
sRNA001.00166371_x24_x3	cassava4.1_016346m|PACid:17969735	1.5	Cleavage	RAB GTPase homolog G3F
sRNA001.00166371_x24_x3	cassava4.1_005105m|PACid:17977497	1.5	Cleavage	synaptotagmin A_synaptotagmin A_Calcium-dependent lipid-binding (CaLB domain) family protein
sRNA001.00166371_x24_x3	cassava4.1_014527m|PACid:17971530	1.5	Cleavage	alfin-like 6
sRNA001.00171816_x21_x2	cassava4.1_007332m|PACid:17974060	1.5	Cleavage	serine/threonine protein kinase 2
sRNA001.00171816_x21_x2	cassava4.1_005721m|PACid:17985122	1.5	Cleavage	glucose-6-phosphate dehydrogenase 6
sRNA001.00172022_x24_x2	cassava4.1_002700m|PACid:17968760	1.5	Cleavage	cyclic nucleotide-gated channel 15
sRNA001.00172022_x24_x2	cassava4.1_000013m|PACid:17976845	1.5	Cleavage	Protein of unknown function (DUF1162)
sRNA001.00172022_x24_x2	cassava4.1_004123m|PACid:17990136	1.5	Cleavage	Chaperone protein htpG family protein
sRNA001.00174708_x24_x2	cassava4.1_004120m|PACid:17985460	1.5	Cleavage	tRNA synthetase beta subunit family protein_tRNA synthetase beta subunit family protein
sRNA001.00175943_x23_x2	cassava4.1_006632m|PACid:17987578	1.5	Cleavage	Rhomboid-related intramembrane serine protease family protein
sRNA001.00176147_x20_x2	cassava4.1_001970m|PACid:17974090	1.5	Cleavage	ATPase, AAA-type, CDC48 protein
sRNA001.00176787_x21_x2	cassava4.1_033625m|PACid:17979677	1.5	Translation	Malectin/receptor-like protein kinase family protein
sRNA001.00178020_x23_x2	cassava4.1_022941m|PACid:17989787	1.5	Translation	minichromosome maintenance 9
sRNA001.00178020_x23_x2	cassava4.1_007544m|PACid:17970785	1.5	Cleavage	Pectin lyase-like superfamily protein
sRNA001.00178020_x23_x2	cassava4.1_022198m|PACid:17976822	1.5	Translation	NAD(P)-binding Rossmann-fold superfamily protein
sRNA001.00178020_x23_x2	cassava4.1_006070m|PACid:17971260	1.5	Translation	transferases;tRNA (5-methylaminomethyl-2-thiouridylate)-methyltransferases
sRNA001.00179131_x21_x2	cassava4.1_024465m|PACid:17978412	1.5	Cleavage	UDP-Glycosyltransferase superfamily protein
sRNA001.00181537_x25_x2	cassava4.1_005846m|PACid:17981831	1.5	Cleavage	myb domain protein 33
sRNA001.00181537_x25_x2	cassava4.1_024052m|PACid:17970192	1.5	Cleavage	myb domain protein 33
sRNA001.00181537_x25_x2	cassava4.1_004606m|PACid:17973054	1.5	Cleavage	myb domain protein 33
sRNA001.00181537_x25_x2	cassava4.1_002814m|PACid:17985347	1.5	Cleavage	DNA photolyases;DNA photolyases
sRNA001.00181537_x25_x2	cassava4.1_021857m|PACid:17985170	1.5	Translation	myb-like HTH transcriptional regulator family protein
sRNA001.00181929_x21_x2	cassava4.1_006667m|PACid:17970448	1.5	Cleavage	Transducin/WD40 repeat-like superfamily protein
sRNA001.00181929_x21_x2	cassava4.1_032051m|PACid:17972445	1.5	Cleavage	receptor kinase 3
sRNA001.00185585_x20_x2	cassava4.1_022488m|PACid:17986941	1.5	Cleavage	RAB GTPase homolog A6B
sRNA001.00185585_x20_x2	cassava4.1_004996m|PACid:17976064	1.5	Cleavage	homology to ABI1_homology to ABI1
sRNA001.00188386_x21_x2	cassava4.1_001431m|PACid:17965681	1.5	Cleavage	lipoxygenase 1
sRNA001.00188386_x21_x2	cassava4.1_011910m|PACid:17985503	1.5	Cleavage	NAD(P)-binding Rossmann-fold superfamily protein
sRNA001.00190371_x23_x2	cassava4.1_010616m|PACid:17978526	1.5	Cleavage	Nucleotide-diphospho-sugar transferase family protein
sRNA001.00190371_x23_x2	cassava4.1_017208m|PACid:17976907	1.5	Translation	WRKY DNA-binding protein 75
sRNA001.00190371_x23_x2	cassava4.1_024595m|PACid:17962143	1.5	Translation	actin-related protein C2B
sRNA001.00191064_x22_x2	cassava4.1_001188m|PACid:17990139	1.5	Cleavage	Plant regulator RWP-RK family protein
sRNA001.00191064_x22_x2	cassava4.1_027289m|PACid:17984209	1.5	Cleavage	Plant regulator RWP-RK family protein
sRNA001.00191064_x22_x2	cassava4.1_004192m|PACid:17981717	1.5	Cleavage	Ca2+-activated RelA/spot homolog_Ca2+-activated RelA/spot homolog
sRNA001.00191255_x21_x2	cassava4.1_031357m|PACid:17985055	1.5	Cleavage	ferrochelatase 2
sRNA001.00191255_x21_x2	cassava4.1_007874m|PACid:17978716	1.5	Cleavage	ferrochelatase 2
sRNA001.00192560_x25_x2	cassava4.1_012783m|PACid:17981554	1.5	Cleavage	Amino acid dehydrogenase family protein
sRNA001.00193355_x24_x2	cassava4.1_026565m|PACid:17968642	1.5	Translation	glycosyl hydrolase 9A1
sRNA001.00193355_x24_x2	cassava4.1_022164m|PACid:17975410	1.5	Cleavage	NAD(P)-binding Rossmann-fold superfamily protein
sRNA001.00193879_x20_x2	cassava4.1_025473m|PACid:17980229	1.5	Cleavage	NB-ARC domain-containing disease resistance protein
sRNA001.00193879_x20_x2	cassava4.1_015683m|PACid:17991427	1.5	Translation	emp24/gp25L/p24 family/GOLD family protein
sRNA001.00193879_x20_x2	cassava4.1_015827m|PACid:17960956	1.5	Translation	emp24/gp25L/p24 family/GOLD family protein
sRNA001.00194239_x20_x2	cassava4.1_025139m|PACid:17988174	1.5	Cleavage	GDSL-like Lipase/Acylhydrolase superfamily protein
sRNA001.00194239_x20_x2	cassava4.1_002945m|PACid:17967646	1.5	Cleavage	agenet domain-containing protein / bromo-adjacent homology (BAH) domain-containing protein
sRNA001.00194840_x23_x2	cassava4.1_023885m|PACid:17962588	1.5	Cleavage	polyubiquitin 10
sRNA001.00194840_x23_x2	cassava4.1_029391m|PACid:17993703	1.5	Cleavage	cytochrome P450, family 712, subfamily A, polypeptide 2
sRNA001.00195870_x21_x2	cassava4.1_033889m|PACid:17983940	1.5	Cleavage	myb-like HTH transcriptional regulator family protein
sRNA001.00195949_x23_x2	cassava4.1_000887m|PACid:17993593	1.5	Translation	Leucine-rich receptor-like protein kinase family protein
sRNA001.00198188_x24_x2	cassava4.1_004524m|PACid:17973994	1.5	Cleavage	nitrate transporter 1:2
sRNA001.00199922_x22_x2	cassava4.1_023229m|PACid:17971633	1.5	Cleavage	Unknown protein
sRNA001.00200096_x20_x2	cassava4.1_000691m|PACid:17968101	1.5	Cleavage	Structural maintenance of chromosomes (SMC) family protein
sRNA001.00201637_x20_x2	cassava4.1_005222m|PACid:17963072	1.5	Cleavage	Pseudouridine synthase family protein
sRNA001.00208772_x24_x2	cassava4.1_021507m|PACid:17966814	1.5	Translation	NAC-like, activated by AP3/PI
sRNA001.00208772_x24_x2	cassava4.1_001802m|PACid:17974277	1.5	Cleavage	Cobalamin-independent synthase family protein
sRNA001.00208772_x24_x2	cassava4.1_021077m|PACid:17994032	1.5	Cleavage	RHOMBOID-like protein 15
sRNA001.00208772_x24_x2	cassava4.1_025639m|PACid:17975153	1.5	Cleavage	cytochrome P450, family 87, subfamily A, polypeptide 6
sRNA001.00212184_x21_x2	cassava4.1_024575m|PACid:17982826	1.5	Cleavage	Galactose oxidase/kelch repeat superfamily protein
sRNA001.00212872_x24_x2	cassava4.1_006307m|PACid:17990854	1.5	Cleavage	thioredoxin family protein_thioredoxin family protein
sRNA001.00217920_x23_x2	cassava4.1_026759m|PACid:17975724	1.5	Translation	NAC (No Apical Meristem) domain transcriptional regulator superfamily protein
sRNA001.00218771_x20_x2	cassava4.1_024112m|PACid:17962048	1.5	Cleavage	Pectin lyase-like superfamily protein
sRNA001.00218771_x20_x2	cassava4.1_025709m|PACid:17993182	1.5	Cleavage	D111/G-patch domain-containing protein
sRNA001.00219171_x24_x2	cassava4.1_026136m|PACid:17972466	1.5	Translation	cytochrome P450, family 82, subfamily C, polypeptide 2
sRNA001.00219171_x24_x2	cassava4.1_023376m|PACid:17971111	1.5	Translation	receptor like protein 7
sRNA001.00219171_x24_x2	cassava4.1_023709m|PACid:17977385	1.5	Translation	DEA(D/H)-box RNA helicase family protein
sRNA001.00219171_x24_x2	cassava4.1_026709m|PACid:17985959	1.5	Cleavage	phospholipase D alpha 1
sRNA001.00219696_x21_x2	cassava4.1_030901m|PACid:17965540	1.5	Cleavage	Eukaryotic aspartyl protease family protein
sRNA001.00219696_x21_x2	cassava4.1_033100m|PACid:17984728	1.5	Cleavage	ENTH/VHS/GAT family protein
sRNA001.00219696_x21_x2	cassava4.1_028184m|PACid:17968720	1.5	Cleavage	Acyl-CoA N-acyltransferases (NAT) superfamily protein
sRNA001.00219696_x21_x2	cassava4.1_008775m|PACid:17969843	1.5	Cleavage	DNAJ heat shock N-terminal domain-containing protein_DNAJ heat shock N-terminal domain-containing protein
sRNA001.00219778_x24_x2	cassava4.1_005418m|PACid:17961045	1.5	Translation	Pyruvate kinase family protein_Pyruvate kinase family protein_Pyruvate kinase family protein
sRNA001.00222498_x21_x2	cassava4.1_001961m|PACid:17972836	1.5	Cleavage	exocyst complex component sec15A
sRNA001.00223998_x24_x2	cassava4.1_017451m|PACid:17975468	1.5	Cleavage	Lipase/lipooxygenase, PLAT/LH2 family protein
sRNA001.00223998_x24_x2	cassava4.1_008576m|PACid:17985710	1.5	Cleavage	Leucine-rich repeat (LRR) family protein
sRNA001.00223998_x24_x2	cassava4.1_030922m|PACid:17992381	1.5	Cleavage	transducin family protein / WD-40 repeat family protein
sRNA001.00224703_x24_x2	cassava4.1_002826m|PACid:17968981	1.5	Cleavage	DNAJ heat shock N-terminal domain-containing protein
sRNA001.00225257_x21_x2	cassava4.1_004964m|PACid:17977522	1.5	Cleavage	Seven transmembrane MLO family protein
sRNA001.00226508_x24_x2	cassava4.1_011778m|PACid:17983190	1.5	Translation	Peroxidase superfamily protein
sRNA001.00226508_x24_x2	cassava4.1_025260m|PACid:17961713	1.5	Cleavage	Major facilitator superfamily protein
sRNA001.00228512_x24_x2	cassava4.1_016017m|PACid:17978004	1.5	Cleavage	metacaspase 1
sRNA001.00229796_x21_x2	cassava4.1_011429m|PACid:17976453	1.5	Cleavage	myb-like transcription factor family protein
sRNA001.00229796_x21_x2	cassava4.1_015641m|PACid:17982592	1.5	Translation	Glutaredoxin family protein
sRNA001.00231530_x23_x2	cassava4.1_031691m|PACid:17988944	1.5	Cleavage	S-locus lectin protein kinase family protein
sRNA001.00233902_x20_x2	cassava4.1_003795m|PACid:17986469	1.5	Cleavage	armadillo repeat only 4
sRNA001.00233902_x20_x2	cassava4.1_001259m|PACid:17963396	1.5	Cleavage	PLAT/LH2 domain-containing lipoxygenase family protein
sRNA001.00233902_x20_x2	cassava4.1_002318m|PACid:17965191	1.5	Cleavage	Unknown protein
sRNA001.00235320_x20_x2	cassava4.1_026719m|PACid:17978305	1.5	Cleavage	aldehyde dehydrogenase 2B7
sRNA001.00235320_x20_x2	cassava4.1_001044m|PACid:17961070	1.5	Cleavage	ubiquitin-protein ligase 7
sRNA001.00235320_x20_x2	cassava4.1_030623m|PACid:17963091	1.5	Cleavage	cytochrome P450, family 96, subfamily A, polypeptide 1
sRNA001.00235320_x20_x2	cassava4.1_005585m|PACid:17976344	1.5	Cleavage	beta vacuolar processing enzyme_beta vacuolar processing enzyme_beta vacuolar processing enzyme
sRNA001.00238139_x22_x2	cassava4.1_028865m|PACid:17962819	1.5	Cleavage	SET domain protein 2
sRNA001.00238139_x22_x2	cassava4.1_031489m|PACid:17984594	1.5	Cleavage	Calcium-dependent protein kinase family protein
sRNA001.00238139_x22_x2	cassava4.1_004779m|PACid:17971973	1.5	Cleavage	Calcium-dependent protein kinase family protein_Calcium-dependent protein kinase family protein
sRNA001.00238139_x22_x2	cassava4.1_000112m|PACid:17969988	1.5	Cleavage	glucan synthase-like 1
sRNA001.00238255_x22_x2	cassava4.1_030282m|PACid:17991173	1.5	Cleavage	receptor serine/threonine kinase, putative
sRNA001.00240018_x21_x2	cassava4.1_025931m|PACid:17970637	1.5	Translation	Heat shock protein DnaJ with tetratricopeptide repeat
sRNA001.00247180_x24_x2	cassava4.1_001686m|PACid:17972441	1.5	Cleavage	starch branching enzyme 2.2_starch branching enzyme 2.2
sRNA001.00247420_x23_x2	cassava4.1_000589m|PACid:17972224	1.5	Cleavage	disease resistance protein (TIR-NBS-LRR class), putative
sRNA001.00248004_x22_x2	cassava4.1_006334m|PACid:17974949	1.5	Cleavage	Insulinase (Peptidase family M16) family protein
sRNA001.00248004_x22_x2	cassava4.1_001847m|PACid:17962229	1.5	Cleavage	P-loop containing nucleoside triphosphate hydrolases superfamily protein
sRNA001.00248036_x24_x2	cassava4.1_029856m|PACid:17967203	1.5	Translation	Zn-dependent exopeptidases superfamily protein
sRNA001.00248036_x24_x2	cassava4.1_015422m|PACid:17965082	1.5	Cleavage	nuclear factor Y, subunit C1
sRNA001.00251300_x20_x2	cassava4.1_002985m|PACid:17983971	1.5	Cleavage	POX (plant homeobox) family protein
sRNA001.00251565_x21_x2	cassava4.1_025296m|PACid:17982194	1.5	Cleavage	Leucine-rich repeat transmembrane protein kinase family protein
sRNA001.00260500_x21_x2	cassava4.1_012115m|PACid:17986345	1.5	Cleavage	heat shock transcription factor A6B
sRNA001.00262903_x23_x2	cassava4.1_012466m|PACid:17985174	1.5	Cleavage	squamosa promoter binding protein-like 8
sRNA001.00263205_x20_x2	cassava4.1_034340m|PACid:17985078	1.5	Cleavage	sacI homology domain-containing protein / WW domain-containing protein
sRNA001.00263442_x21_x2	cassava4.1_001113m|PACid:17973967	1.5	Cleavage	ATP-binding cassette A2
sRNA001.00265943_x24_x2	cassava4.1_032999m|PACid:17964136	1.5	Cleavage	Nodulin MtN3 family protein
sRNA001.00266990_x24_x2	cassava4.1_007023m|PACid:17981135	1.5	Cleavage	Ribophorin I
sRNA001.00267208_x22_x2	cassava4.1_001862m|PACid:17986888	1.5	Cleavage	K+ efflux antiporter 3
sRNA001.00267208_x22_x2	cassava4.1_006605m|PACid:17968275	1.5	Translation	phosphoglycerate kinase 1_phosphoglycerate kinase 1_phosphoglycerate kinase 1
sRNA001.00268575_x23_x2	cassava4.1_031483m|PACid:17970599	1.5	Cleavage	WRKY DNA-binding protein 50
sRNA001.00272691_x24_x2	cassava4.1_006709m|PACid:17986024	1.5	Cleavage	O-Glycosyl hydrolases family 17 protein
sRNA001.00273491_x25_x2	cassava4.1_015587m|PACid:17974742	1.5	Cleavage	GTP-binding family protein_GTP-binding family protein
sRNA001.00273632_x20_x2	cassava4.1_016194m|PACid:17971141	1.5	Translation	ADP-ribosylation factor A1B_ADP-ribosylation factor A1F_ADP-ribosylation factor A1F_ADP-ribosylation factor A1F_ADP-ribosylation factor A1F_ADP-ribosylation factor A1B
sRNA001.00283019_x24_x2	cassava4.1_022841m|PACid:17976215	1.5	Translation	xylem serine peptidase 1
sRNA001.00283184_x21_x2	cassava4.1_013620m|PACid:17990734	1.5	Cleavage	jasmonate-zim-domain protein 1
sRNA001.00283184_x21_x2	cassava4.1_003875m|PACid:17992435	1.5	Cleavage	mitogen-activated protein kinase kinase kinase 9
sRNA001.00283184_x21_x2	cassava4.1_015400m|PACid:17965398	1.5	Cleavage	Calcium-dependent lipid-binding (CaLB domain) family protein
sRNA001.00283184_x21_x2	cassava4.1_021807m|PACid:17987538	1.5	Cleavage	Protein kinase superfamily protein
sRNA001.00284802_x20_x2	cassava4.1_003990m|PACid:17973817	1.5	Cleavage	S-adenosyl-L-methionine-dependent methyltransferases superfamily protein
sRNA001.00284802_x20_x2	cassava4.1_025346m|PACid:17981486	1.5	Translation	high affinity K+ transporter 5
sRNA001.00288789_x24_x2	cassava4.1_023596m|PACid:17979233	1.5	Cleavage	F-box family protein
sRNA001.00289040_x24_x2	cassava4.1_034062m|PACid:17967761	1.5	Cleavage	Unknown protein
sRNA001.00289040_x24_x2	cassava4.1_031061m|PACid:17976812	1.5	Cleavage	Unknown protein
sRNA001.00289040_x24_x2	cassava4.1_023968m|PACid:17989759	1.5	Cleavage	Leucine-rich repeat protein kinase family protein
sRNA001.00289053_x24_x2	cassava4.1_005088m|PACid:17972918	1.5	Cleavage	GDA1/CD39 nucleoside phosphatase family protein
sRNA001.00290155_x21_x2	cassava4.1_012822m|PACid:17980821	1.5	Cleavage	GroES-like zinc-binding alcohol dehydrogenase family protein_GroES-like zinc-binding alcohol dehydrogenase family protein_GroES-like zinc-binding alcohol dehydrogenase family protein_GroES-like zinc-binding alcohol dehydrogenase family protein
sRNA001.00290155_x21_x2	cassava4.1_006374m|PACid:17968821	1.5	Cleavage	phosphate starvation response 1
sRNA001.00290155_x21_x2	cassava4.1_004716m|PACid:17980849	1.5	Cleavage	auxin response factor 10_auxin response factor 10
sRNA001.00290992_x24_x2	cassava4.1_031234m|PACid:17984214	1.5	Cleavage	LRR and NB-ARC domains-containing disease resistance protein
sRNA001.00294850_x25_x2	cassava4.1_021000m|PACid:17975477	1.5	Cleavage	LRR and NB-ARC domains-containing disease resistance protein
sRNA001.00299208_x22_x2	cassava4.1_030779m|PACid:17988070	1.5	Cleavage	basic helix-loop-helix (bHLH) DNA-binding superfamily protein
sRNA001.00300727_x24_x2	cassava4.1_002548m|PACid:17963086	1.5	Cleavage	GPI transamidase component family protein / Gaa1-like family protein
sRNA001.00304917_x22_x2	cassava4.1_030962m|PACid:17963847	1.5	Cleavage	Cyclophilin-like peptidyl-prolyl cis-trans isomerase family protein
sRNA001.00304917_x22_x2	cassava4.1_029726m|PACid:17989231	1.5	Cleavage	S-locus lectin protein kinase family protein
sRNA001.00305689_x21_x2	cassava4.1_000852m|PACid:17989417	1.5	Cleavage	Leucine-rich receptor-like protein kinase family protein
sRNA001.00307885_x23_x2	cassava4.1_007299m|PACid:17975524	1.5	Cleavage	Sulfite exporter TauE/SafE family protein
sRNA001.00307986_x21_x2	cassava4.1_024456m|PACid:17985764	1.5	Translation	Leucine-rich repeat (LRR) family protein
sRNA001.00312859_x24_x1	cassava4.1_032058m|PACid:17990535	1.5	Cleavage	DNA-directed RNA polymerase family protein
sRNA001.00313642_x25_x1	cassava4.1_005274m|PACid:17967458	1.5	Cleavage	SWIB/MDM2 domain superfamily protein
sRNA001.00314015_x21_x1	cassava4.1_008063m|PACid:17990422	1.5	Translation	hydroxycinnamoyl-CoA shikimate/quinate hydroxycinnamoyl transferase
sRNA001.00314574_x21_x1	cassava4.1_009182m|PACid:17969736	1.5	Cleavage	ASH1-related protein 2
sRNA001.00314665_x22_x1	cassava4.1_024401m|PACid:17981430	1.5	Cleavage	AGAMOUS-like 44
sRNA001.00317937_x20_x1	cassava4.1_004618m|PACid:17991078	1.5	Cleavage	NAC domain containing protein 2
sRNA001.00320189_x21_x1	cassava4.1_026773m|PACid:17991245	1.5	Cleavage	plant intracellular ras group-related LRR 6
sRNA001.00320189_x21_x1	cassava4.1_024120m|PACid:17967186	1.5	Cleavage	Exostosin family protein
sRNA001.00320914_x20_x1	cassava4.1_021711m|PACid:17965532	1.5	Cleavage	Phosphorylase superfamily protein
sRNA001.00329718_x22_x1	cassava4.1_032565m|PACid:17981891	1.5	Translation	cytochrome P450, family 71, subfamily B, polypeptide 34
sRNA001.00332950_x22_x1	cassava4.1_005973m|PACid:17990643	1.5	Cleavage	Metallopeptidase M24 family protein
sRNA001.00337453_x21_x1	cassava4.1_014035m|PACid:17978188	1.5	Cleavage	WRKY DNA-binding protein 65
sRNA001.00337453_x21_x1	cassava4.1_001322m|PACid:17981219	1.5	Cleavage	WW domain-containing protein
sRNA001.00338220_x21_x1	cassava4.1_006022m|PACid:17967086	1.5	Cleavage	glycerol-3-phosphate acyltransferase 6
sRNA001.00338220_x21_x1	cassava4.1_008766m|PACid:17988321	1.5	Cleavage	ARG1-like 1
sRNA001.00338220_x21_x1	cassava4.1_026927m|PACid:17989276	1.5	Cleavage	basic helix-loop-helix (bHLH) DNA-binding superfamily protein
sRNA001.00338220_x21_x1	cassava4.1_003990m|PACid:17973817	1.5	Cleavage	S-adenosyl-L-methionine-dependent methyltransferases superfamily protein
sRNA001.00338915_x24_x1	cassava4.1_033603m|PACid:17993133	1.5	Cleavage	NB-ARC domain-containing disease resistance protein
sRNA001.00338915_x24_x1	cassava4.1_021010m|PACid:17990934	1.5	Cleavage	NB-ARC domain-containing disease resistance protein
sRNA001.00339251_x23_x1	cassava4.1_012965m|PACid:17989253	1.5	Cleavage	B-box type zinc finger family protein
sRNA001.00341055_x20_x1	cassava4.1_016374m|PACid:17991315	1.5	Cleavage	translocon-associated protein beta (TRAPB) family protein_translocon-associated protein beta (TRAPB) family protein_translocon-associated protein beta (TRAPB) family protein_translocon-associated protein beta (TRAPB) family protein_translocon-associated protein beta (TRAPB) family protein
sRNA001.00341055_x20_x1	cassava4.1_026749m|PACid:17962433	1.5	Translation	basic helix-loop-helix (bHLH) DNA-binding superfamily protein
sRNA001.00341055_x20_x1	cassava4.1_005150m|PACid:17972533	1.5	Cleavage	Calcium-dependent lipid-binding (CaLB domain) family protein
sRNA001.00341055_x20_x1	cassava4.1_003117m|PACid:17990645	1.5	Cleavage	phenylalanine ammonia-lyase 4
sRNA001.00341055_x20_x1	cassava4.1_002202m|PACid:17983815	1.5	Cleavage	LEUNIG_homolog
sRNA001.00341055_x20_x1	cassava4.1_031227m|PACid:17987271	1.5	Cleavage	NB-ARC domain-containing disease resistance protein
sRNA001.00343667_x20_x1	cassava4.1_032293m|PACid:17985326	1.5	Cleavage	structural maintenance of chromosomes 2
sRNA001.00345908_x23_x1	cassava4.1_001954m|PACid:17990482	1.5	Cleavage	hydrolases, acting on acid anhydrides, in phosphorus-containing anhydrides;ATP-dependent helicases;nucleic acid binding;ATP binding;RNA binding;helicases
sRNA001.00345908_x23_x1	cassava4.1_009099m|PACid:17980301	1.5	Cleavage	Plant stearoyl-acyl-carrier-protein desaturase family protein_Plant stearoyl-acyl-carrier-protein desaturase family protein
sRNA001.00345908_x23_x1	cassava4.1_009173m|PACid:17977117	1.5	Cleavage	Plant stearoyl-acyl-carrier-protein desaturase family protein
sRNA001.00346865_x20_x1	cassava4.1_010593m|PACid:17971807	1.5	Translation	Major facilitator superfamily protein
sRNA001.00346865_x20_x1	cassava4.1_028695m|PACid:17981773	1.5	Cleavage	Leucine-rich repeat protein kinase family protein
sRNA001.00356950_x21_x1	cassava4.1_000779m|PACid:17963946	1.5	Translation	DNA/RNA helicase protein
sRNA001.00356950_x21_x1	cassava4.1_005135m|PACid:17991807	1.5	Cleavage	aldehyde dehydrogenase 2B4
sRNA001.00356950_x21_x1	cassava4.1_021593m|PACid:17968353	1.5	Cleavage	phospholipid sterol acyl transferase 1
sRNA001.00359337_x20_x1	cassava4.1_034364m|PACid:17970776	1.5	Cleavage	chloroplast beta-amylase
sRNA001.00359337_x20_x1	cassava4.1_029918m|PACid:17971424	1.5	Cleavage	NB-ARC domain-containing disease resistance protein
sRNA001.00359337_x20_x1	cassava4.1_007858m|PACid:17968438	1.5	Cleavage	cryptochrome-interacting basic-helix-loop-helix 1
sRNA001.00359337_x20_x1	cassava4.1_000507m|PACid:17965545	1.5	Cleavage	transmembrane receptors;ATP binding
sRNA001.00362021_x20_x1	cassava4.1_027577m|PACid:17963254	1.5	Cleavage	alpha/beta-Hydrolases superfamily protein
sRNA001.00362021_x20_x1	cassava4.1_012583m|PACid:17975427	1.5	Cleavage	NAD(P)-binding Rossmann-fold superfamily protein
sRNA001.00369129_x20_x1	cassava4.1_013873m|PACid:17979778	1.5	Cleavage	B-box type zinc finger family protein
sRNA001.00369129_x20_x1	cassava4.1_002821m|PACid:17993112	1.5	Cleavage	tetratricopetide-repeat thioredoxin-like 3
sRNA001.00376581_x22_x1	cassava4.1_030220m|PACid:17964273	1.5	Cleavage	1-amino-cyclopropane-1-carboxylate synthase 7
sRNA001.00379734_x21_x1	cassava4.1_031386m|PACid:17992400	1.5	Cleavage	basic helix-loop-helix (bHLH) DNA-binding superfamily protein
sRNA001.00379734_x21_x1	cassava4.1_006412m|PACid:17976971	1.5	Cleavage	NHL domain-containing protein
sRNA001.00383807_x22_x1	cassava4.1_030082m|PACid:17993229	1.5	Cleavage	pleiotropic drug resistance 3
sRNA001.00383807_x22_x1	cassava4.1_010237m|PACid:17985169	1.5	Cleavage	C2H2-like zinc finger protein
sRNA001.00384983_x22_x1	cassava4.1_026806m|PACid:17993250	1.5	Translation	Exostosin family protein
sRNA001.00386934_x20_x1	cassava4.1_034456m|PACid:17981165	1.5	Cleavage	ubiquitin protein ligase 5
sRNA001.00388109_x23_x1	cassava4.1_025511m|PACid:17974951	1.5	Cleavage	Leucine-rich repeat receptor-like protein kinase family protein
sRNA001.00388109_x23_x1	cassava4.1_031395m|PACid:17987058	1.5	Cleavage	Leucine-rich repeat receptor-like protein kinase family protein
sRNA001.00388109_x23_x1	cassava4.1_022782m|PACid:17987059	1.5	Cleavage	Leucine-rich repeat receptor-like protein kinase family protein
sRNA001.00388323_x22_x1	cassava4.1_004979m|PACid:17983413	1.5	Cleavage	FAD-binding Berberine family protein
sRNA001.00388323_x22_x1	cassava4.1_001169m|PACid:17978692	1.5	Cleavage	NB-ARC domain-containing disease resistance protein_NB-ARC domain-containing disease resistance protein_NB-ARC domain-containing disease resistance protein
sRNA001.00388323_x22_x1	cassava4.1_025269m|PACid:17982932	1.5	Cleavage	serine carboxypeptidase-like 51
sRNA001.00388323_x22_x1	cassava4.1_013838m|PACid:17989606	1.5	Cleavage	Peptidyl-tRNA hydrolase family protein
sRNA001.00389404_x23_x1	cassava4.1_025150m|PACid:17978718	1.5	Cleavage	HXXXD-type acyl-transferase family protein
sRNA001.00391342_x22_x1	cassava4.1_034298m|PACid:17963821	1.5	Cleavage	P-loop containing nucleoside triphosphate hydrolases superfamily protein
sRNA001.00391342_x22_x1	cassava4.1_024588m|PACid:17984952	1.5	Cleavage	cytochrome P450, family 716, subfamily A, polypeptide 1
sRNA001.00392786_x20_x1	cassava4.1_028644m|PACid:17964468	1.5	Cleavage	SET domain group 4
sRNA001.00396680_x20_x1	cassava4.1_034456m|PACid:17981165	1.5	Cleavage	ubiquitin protein ligase 5
sRNA001.00398920_x22_x1	cassava4.1_027999m|PACid:17962247	1.5	Cleavage	Acyl-CoA N-acyltransferases (NAT) superfamily protein
sRNA001.00399017_x24_x1	cassava4.1_024802m|PACid:17984890	1.5	Cleavage	FAD-binding Berberine family protein
sRNA001.00410378_x21_x1	cassava4.1_002146m|PACid:17971986	1.5	Cleavage	chloride channel E
sRNA001.00410378_x21_x1	cassava4.1_006897m|PACid:17992761	1.5	Cleavage	Integrase-type DNA-binding superfamily protein
sRNA001.00410378_x21_x1	cassava4.1_003605m|PACid:17985885	1.5	Cleavage	gamma-glutamyl transpeptidase 4
sRNA001.00412142_x21_x1	cassava4.1_008879m|PACid:17977851	1.5	Cleavage	BCL-2-associated athanogene 5_BCL-2-associated athanogene 5
sRNA001.00412312_x24_x1	cassava4.1_021499m|PACid:17962765	1.5	Cleavage	Adenosylmethionine decarboxylase family protein
sRNA001.00412988_x21_x1	cassava4.1_009296m|PACid:17967607	1.5	Cleavage	cytochrome P450, family 71, subfamily B, polypeptide 34
sRNA001.00412988_x21_x1	cassava4.1_005931m|PACid:17967555	1.5	Cleavage	cytochrome P450, family 71, subfamily B, polypeptide 34
sRNA001.00412988_x21_x1	cassava4.1_000659m|PACid:17985898	1.5	Cleavage	cellulose synthase 1_cellulose synthase 1
sRNA001.00422087_x23_x1	cassava4.1_000894m|PACid:17980957	1.5	Cleavage	phototropin 1
sRNA001.00422087_x23_x1	cassava4.1_030951m|PACid:17966235	1.5	Cleavage	Chaperone DnaJ-domain superfamily protein
sRNA001.00422087_x23_x1	cassava4.1_033109m|PACid:17964654	1.5	Cleavage	P-glycoprotein 11
sRNA001.00422087_x23_x1	cassava4.1_001501m|PACid:17968862	1.5	Cleavage	zinc finger (CCCH-type) family protein
sRNA001.00422997_x20_x1	cassava4.1_023334m|PACid:17970355	1.5	Cleavage	glycosyl hydrolase 9A4
sRNA001.00423557_x24_x1	cassava4.1_002407m|PACid:17961232	1.5	Cleavage	DNA GYRASE B2
sRNA001.00423557_x24_x1	cassava4.1_000728m|PACid:17985647	1.5	Cleavage	receptor like protein 6
sRNA001.00423557_x24_x1	cassava4.1_032622m|PACid:17979789	1.5	Cleavage	beta-glucosidase 45
sRNA001.00423557_x24_x1	cassava4.1_013928m|PACid:17964929	1.5	Cleavage	ferritin 4_ferritin 4
sRNA001.00423557_x24_x1	cassava4.1_027295m|PACid:17971610	1.5	Cleavage	Concanavalin A-like lectin protein kinase family protein
sRNA001.00423557_x24_x1	cassava4.1_031223m|PACid:17993871	1.5	Cleavage	ARABIDOPSIS SERIN PROTEASE
sRNA001.00423557_x24_x1	cassava4.1_028184m|PACid:17968720	1.5	Cleavage	Acyl-CoA N-acyltransferases (NAT) superfamily protein
sRNA001.00423557_x24_x1	cassava4.1_033396m|PACid:17982526	1.5	Cleavage	Ankyrin repeat family protein
sRNA001.00428212_x20_x1	cassava4.1_021661m|PACid:17987932	1.5	Cleavage	Major facilitator superfamily protein
sRNA001.00428212_x20_x1	cassava4.1_008673m|PACid:17966574	1.5	Cleavage	DP-E2F-like protein 3
sRNA001.00428942_x21_x1	cassava4.1_005022m|PACid:17961409	1.5	Cleavage	SWIB/MDM2 domain superfamily protein
sRNA001.00428942_x21_x1	cassava4.1_003574m|PACid:17980859	1.5	Cleavage	exocyst subunit exo70 family protein H7
sRNA001.00428942_x21_x1	cassava4.1_023307m|PACid:17961518	1.5	Cleavage	dicer-like 2
sRNA001.00428942_x21_x1	cassava4.1_000931m|PACid:17961593	1.5	Cleavage	dicer-like 2
sRNA001.00434103_x24_x1	cassava4.1_003546m|PACid:17970041	1.5	Cleavage	receptor like protein 4
sRNA001.00434103_x24_x1	cassava4.1_030544m|PACid:17967114	1.5	Cleavage	Concanavalin A-like lectin protein kinase family protein
sRNA001.00438353_x23_x1	cassava4.1_001451m|PACid:17963562	1.5	Cleavage	Adaptor protein complex AP-1, gamma subunit
sRNA001.00438353_x23_x1	cassava4.1_002709m|PACid:17972550	1.5	Cleavage	PHE ammonia lyase 1
sRNA001.00438858_x20_x1	cassava4.1_010217m|PACid:17989552	1.5	Cleavage	Polynucleotidyl transferase, ribonuclease H-like superfamily protein
sRNA001.00440544_x20_x1	cassava4.1_004260m|PACid:17967136	1.5	Cleavage	Galactose oxidase/kelch repeat superfamily protein
sRNA001.00442193_x24_x1	cassava4.1_034261m|PACid:17979406	1.5	Cleavage	cytochrome BC1 synthesis
sRNA001.00442193_x24_x1	cassava4.1_031356m|PACid:17993573	1.5	Cleavage	1-amino-cyclopropane-1-carboxylate synthase 8
sRNA001.00445941_x21_x1	cassava4.1_006079m|PACid:17967031	1.5	Cleavage	cytochrome P450, family 81, subfamily D, polypeptide 8
sRNA001.00449420_x20_x1	cassava4.1_026729m|PACid:17984001	1.5	Translation	endomembrane-type CA-ATPase 4
sRNA001.00449420_x20_x1	cassava4.1_000716m|PACid:17980972	1.5	Translation	endomembrane-type CA-ATPase 4
sRNA001.00450702_x24_x1	cassava4.1_029234m|PACid:17981878	1.5	Cleavage	receptor like protein 6
sRNA001.00468993_x24_x1	cassava4.1_007909m|PACid:17981108	1.5	Cleavage	dolichyl-diphosphooligosaccharide-protein glycosyltransferase 48kDa subunit family protein
sRNA001.00469632_x24_x1	cassava4.1_002945m|PACid:17967646	1.5	Translation	agenet domain-containing protein / bromo-adjacent homology (BAH) domain-containing protein
sRNA001.00480112_x24_x1	cassava4.1_024396m|PACid:17966939	1.5	Cleavage	mechanosensitive channel of small conductance-like 6
sRNA001.00480112_x24_x1	cassava4.1_002411m|PACid:17988817	1.5	Cleavage	structural constituent of nuclear pore
sRNA001.00480112_x24_x1	cassava4.1_025325m|PACid:17973908	1.5	Cleavage	Inorganic H pyrophosphatase family protein
sRNA001.00480112_x24_x1	cassava4.1_021903m|PACid:17991651	1.5	Cleavage	UDP-glucosyltransferase 74F2
sRNA001.00480112_x24_x1	cassava4.1_012587m|PACid:17971186	1.5	Cleavage	GATA type zinc finger transcription factor family protein
sRNA001.00482933_x20_x1	cassava4.1_004572m|PACid:17984514	1.5	Cleavage	vacuolar protein sorting 45
sRNA001.00489370_x24_x1	cassava4.1_000306m|PACid:17968622	1.5	Cleavage	ATP binding cassette subfamily B1
sRNA001.00489519_x20_x1	cassava4.1_002542m|PACid:17993424	1.5	Cleavage	cellulose synthase like G2
sRNA001.00490907_x23_x1	cassava4.1_008615m|PACid:17985176	1.5	Cleavage	rRNA processing protein-related
sRNA001.00490907_x23_x1	cassava4.1_034222m|PACid:17983316	1.5	Cleavage	Tetratricopeptide repeat (TPR)-like superfamily protein
sRNA001.00490907_x23_x1	cassava4.1_032711m|PACid:17982930	1.5	Translation	Serine carboxypeptidase S28 family protein
sRNA001.00494740_x21_x1	cassava4.1_000833m|PACid:17963224	1.5	Cleavage	C2 calcium/lipid-binding plant phosphoribosyltransferase family protein
sRNA001.00494740_x21_x1	cassava4.1_000874m|PACid:17975717	1.5	Cleavage	C2 calcium/lipid-binding plant phosphoribosyltransferase family protein
sRNA001.00494740_x21_x1	cassava4.1_029391m|PACid:17993703	1.5	Cleavage	cytochrome P450, family 712, subfamily A, polypeptide 2
sRNA001.00499524_x24_x1	cassava4.1_000182m|PACid:17968362	1.5	Cleavage	multidrug resistance-associated protein 5
sRNA001.00500792_x24_x1	cassava4.1_006592m|PACid:17976949	1.5	Cleavage	Major facilitator superfamily protein_Major facilitator superfamily protein
sRNA001.00500792_x24_x1	cassava4.1_000019m|PACid:17965651	1.5	Cleavage	ILITYHIA
sRNA001.00502276_x20_x1	cassava4.1_000862m|PACid:17982820	1.5	Cleavage	DNA-binding family protein
sRNA001.00504529_x24_x1	cassava4.1_025524m|PACid:17985840	1.5	Cleavage	Leucine-rich repeat transmembrane protein kinase
sRNA001.00504954_x24_x1	cassava4.1_001079m|PACid:17964302	1.5	Cleavage	D-alanine--D-alanine ligase family
sRNA001.00504954_x24_x1	cassava4.1_025233m|PACid:17974496	1.5	Cleavage	Integrase-type DNA-binding superfamily protein
sRNA001.00506064_x21_x1	cassava4.1_016932m|PACid:17976770	1.5	Translation	Ribosomal protein S7e family protein
sRNA001.00506064_x21_x1	cassava4.1_001533m|PACid:17967423	1.5	Cleavage	RNA-metabolising metallo-beta-lactamase family protein_RNA-metabolising metallo-beta-lactamase family protein
sRNA001.00511904_x24_x1	cassava4.1_033522m|PACid:17985073	1.5	Cleavage	zinc-finger protein 10
sRNA001.00521055_x21_x1	cassava4.1_002362m|PACid:17975905	1.5	Cleavage	Leucine-rich repeat protein kinase family protein
sRNA001.00521380_x24_x1	cassava4.1_000643m|PACid:17967284	1.5	Cleavage	Leucine-rich receptor-like protein kinase family protein
sRNA001.00523441_x24_x1	cassava4.1_001029m|PACid:17961079	1.5	Cleavage	KCBP-interacting protein kinase
sRNA001.00523763_x21_x1	cassava4.1_034383m|PACid:17961305	1.5	Cleavage	DNA-binding bromodomain-containing protein
sRNA001.00525976_x24_x1	cassava4.1_025028m|PACid:17964689	1.5	Cleavage	Pyridoxal phosphate (PLP)-dependent transferases superfamily protein
sRNA001.00527107_x24_x1	cassava4.1_008308m|PACid:17974921	1.5	Cleavage	Galactose oxidase/kelch repeat superfamily protein
sRNA001.00532082_x21_x1	cassava4.1_031308m|PACid:17980611	1.5	Translation	UDP-glucosyl transferase 78D2
sRNA001.00532082_x21_x1	cassava4.1_031524m|PACid:17993114	1.5	Cleavage	NB-ARC domain-containing disease resistance protein
sRNA001.00532082_x21_x1	cassava4.1_000204m|PACid:17989198	1.5	Cleavage	LRR and NB-ARC domains-containing disease resistance protein
sRNA001.00532082_x21_x1	cassava4.1_000058m|PACid:17983598	1.5	Cleavage	NB-ARC domain-containing disease resistance protein
sRNA001.00534203_x24_x1	cassava4.1_024059m|PACid:17974401	1.5	Cleavage	disease resistance family protein / LRR family protein
sRNA001.00534203_x24_x1	cassava4.1_001094m|PACid:17970867	1.5	Translation	Leucine-rich repeat protein kinase family protein
sRNA001.00538873_x21_x1	cassava4.1_003455m|PACid:17986848	1.5	Cleavage	exocyst subunit exo70 family protein H4
sRNA001.00545268_x21_x1	cassava4.1_031969m|PACid:17983988	1.5	Cleavage	Plant U-Box 15
sRNA001.00545268_x21_x1	cassava4.1_029951m|PACid:17985820	1.5	Cleavage	Protein kinase superfamily protein
sRNA001.00545268_x21_x1	cassava4.1_031606m|PACid:17987497	1.5	Cleavage	Protein kinase superfamily protein
sRNA001.00545268_x21_x1	cassava4.1_001719m|PACid:17994155	1.5	Cleavage	S-domain-2 5
sRNA001.00545940_x24_x1	cassava4.1_009859m|PACid:17974809	1.5	Cleavage	zinc finger (C2H2 type) family protein
sRNA001.00546129_x21_x1	cassava4.1_011138m|PACid:17962178	1.5	Translation	homocysteine S-methyltransferase 3_homocysteine S-methyltransferase 3
sRNA001.00557469_x21_x1	cassava4.1_034055m|PACid:17978163	1.5	Cleavage	Phototropic-responsive NPH3 family protein
sRNA001.00557605_x23_x1	cassava4.1_022940m|PACid:17974261	1.5	Cleavage	S-adenosyl-L-methionine-dependent methyltransferases superfamily protein
sRNA001.00563420_x24_x1	cassava4.1_024035m|PACid:17972612	1.5	Cleavage	Heavy metal transport/detoxification superfamily protein
sRNA001.00563420_x24_x1	cassava4.1_002574m|PACid:17963682	1.5	Cleavage	HCO3- transporter family
sRNA001.00563420_x24_x1	cassava4.1_001043m|PACid:17980737	1.5	Cleavage	Disease resistance protein (CC-NBS-LRR class) family
sRNA001.00564493_x24_x1	cassava4.1_008394m|PACid:17978745	1.5	Cleavage	ARM repeat superfamily protein
sRNA001.00565198_x22_x1	cassava4.1_024401m|PACid:17981430	1.5	Cleavage	AGAMOUS-like 44
sRNA001.00565834_x24_x1	cassava4.1_006864m|PACid:17988647	1.5	Cleavage	Cytochrome P450 superfamily protein
sRNA001.00565834_x24_x1	cassava4.1_032622m|PACid:17979789	1.5	Cleavage	beta-glucosidase 45
sRNA001.00569075_x21_x1	cassava4.1_000929m|PACid:17987466	1.5	Cleavage	DNA/RNA polymerases superfamily protein
sRNA001.00569075_x21_x1	cassava4.1_000278m|PACid:17978512	1.5	Cleavage	nucleotidyltransferases_nucleotidyltransferases_nucleotidyltransferases_nucleotidyltransferases
sRNA001.00569385_x21_x1	cassava4.1_005910m|PACid:17972825	1.5	Cleavage	cytochrome P450, family 98, subfamily A, polypeptide 3
sRNA001.00579185_x20_x1	cassava4.1_031073m|PACid:17973718	1.5	Cleavage	serine carboxypeptidase-like 28
sRNA001.00579185_x20_x1	cassava4.1_000223m|PACid:17959880	1.5	Cleavage	chromatin remodeling factor CHD3 (PICKLE)_chromatin remodeling factor CHD3 (PICKLE)_chromatin remodeling factor CHD3 (PICKLE)
sRNA001.00580418_x22_x1	cassava4.1_003332m|PACid:17961061	1.5	Cleavage	ABC2 homolog 12_ABC2 homolog 12
sRNA001.00582636_x21_x1	cassava4.1_029014m|PACid:17975038	1.5	Cleavage	fimbrin 1
sRNA001.00584209_x21_x1	cassava4.1_031277m|PACid:17993156	1.5	Cleavage	Pectin lyase-like superfamily protein
sRNA001.00584209_x21_x1	cassava4.1_033110m|PACid:17971409	1.5	Cleavage	Protein phosphatase 2C family protein
sRNA001.00586100_x24_x1	cassava4.1_025695m|PACid:17972252	1.5	Translation	S-locus lectin protein kinase family protein
sRNA001.00589348_x21_x1	cassava4.1_000234m|PACid:17970088	1.5	Cleavage	GYF domain-containing protein
sRNA001.00589944_x24_x1	cassava4.1_007911m|PACid:17979111	1.5	Cleavage	HXXXD-type acyl-transferase family protein
sRNA001.00591790_x21_x1	cassava4.1_009943m|PACid:17986522	1.5	Cleavage	Cyclin family protein
sRNA001.00591790_x21_x1	cassava4.1_001040m|PACid:17978860	1.5	Cleavage	casein lytic proteinase B3
sRNA001.00591790_x21_x1	cassava4.1_007345m|PACid:17986521	1.5	Cleavage	Cyclin family protein
sRNA001.00594915_x22_x1	cassava4.1_025273m|PACid:17982910	1.5	Cleavage	Oxidoreductase, zinc-binding dehydrogenase family protein
sRNA001.00597401_x21_x1	cassava4.1_005418m|PACid:17961045	1.5	Cleavage	Pyruvate kinase family protein_Pyruvate kinase family protein_Pyruvate kinase family protein
sRNA001.00600782_x24_x1	cassava4.1_010600m|PACid:17974749	1.5	Cleavage	zinc transporter 1 precursor
sRNA001.00613349_x23_x1	cassava4.1_010596m|PACid:17964041	1.5	Cleavage	senescence-related gene 1
sRNA001.00616478_x24_x1	cassava4.1_028695m|PACid:17981773	1.5	Cleavage	Leucine-rich repeat protein kinase family protein
sRNA001.00617064_x21_x1	cassava4.1_011778m|PACid:17983190	1.5	Cleavage	Peroxidase superfamily protein
sRNA001.00621811_x23_x1	cassava4.1_032667m|PACid:17986929	1.5	Cleavage	NAD(P)-binding Rossmann-fold superfamily protein
sRNA001.00622242_x20_x1	cassava4.1_021491m|PACid:17972716	1.5	Translation	SHV3-like 5
sRNA001.00627472_x21_x1	cassava4.1_002729m|PACid:17966084	1.5	Cleavage	Pseudouridine synthase family protein
sRNA001.00630339_x24_x1	cassava4.1_011857m|PACid:17978133	1.5	Cleavage	Cation efflux family protein
sRNA001.00630339_x24_x1	cassava4.1_011271m|PACid:17960948	1.5	Cleavage	golgi nucleotide sugar transporter 5
sRNA001.00632088_x20_x1	cassava4.1_005909m|PACid:17971474	1.5	Cleavage	Protein kinase superfamily protein
sRNA001.00633472_x22_x1	cassava4.1_013791m|PACid:17970268	1.5	Cleavage	tetraspanin8
sRNA001.00633472_x22_x1	cassava4.1_021171m|PACid:17993576	1.5	Cleavage	Unknown protein
sRNA001.00633472_x22_x1	cassava4.1_009974m|PACid:17961135	1.5	Cleavage	SH3 domain-containing protein
sRNA001.00633937_x20_x1	cassava4.1_000769m|PACid:17991676	1.5	Cleavage	RNA binding (RRM/RBD/RNP motifs) family protein
sRNA001.00633937_x20_x1	cassava4.1_026913m|PACid:17988851	1.5	Cleavage	NB-ARC domain-containing disease resistance protein
sRNA001.00635219_x20_x1	cassava4.1_000560m|PACid:17973906	1.5	Cleavage	TOPLESS-related 3
sRNA001.00635219_x20_x1	cassava4.1_007892m|PACid:17973837	1.5	Cleavage	Protein phosphatase 2C family protein_Protein phosphatase 2C family protein_Protein phosphatase 2C family protein_Protein phosphatase 2C family protein
sRNA001.00636885_x21_x1	cassava4.1_025921m|PACid:17977551	1.5	Cleavage	BAK1-interacting receptor-like kinase 1
sRNA001.00636885_x21_x1	cassava4.1_021510m|PACid:17982854	1.5	Cleavage	Leucine-rich receptor-like protein kinase family protein
sRNA001.00636885_x21_x1	cassava4.1_000947m|PACid:17977667	1.5	Cleavage	Leucine-rich receptor-like protein kinase family protein
sRNA001.00636885_x21_x1	cassava4.1_024080m|PACid:17977979	1.5	Cleavage	receptor like protein 6
sRNA001.00637643_x21_x1	cassava4.1_009420m|PACid:17974216	1.5	Cleavage	SNF2 domain-containing protein / helicase domain-containing protein / HNH endonuclease domain-containing protein
sRNA001.00637643_x21_x1	cassava4.1_001153m|PACid:17981535	1.5	Cleavage	DNA mismatch repair protein, putative
sRNA001.00641365_x20_x1	cassava4.1_026726m|PACid:17978130	1.5	Cleavage	DHHC-type zinc finger family protein
sRNA001.00641365_x20_x1	cassava4.1_008867m|PACid:17978817	1.5	Cleavage	related to AP2 11
sRNA001.00641365_x20_x1	cassava4.1_000003m|PACid:17967575	1.5	Cleavage	ubiquitin-protein ligase 1_ubiquitin-protein ligase 1
sRNA001.00642891_x24_x1	cassava4.1_000658m|PACid:17960147	1.5	Cleavage	Leucine-rich receptor-like protein kinase family protein
sRNA001.00646513_x24_x1	cassava4.1_003738m|PACid:17988195	1.5	Cleavage	lectin protein kinase family protein
sRNA001.00646909_x20_x1	cassava4.1_024112m|PACid:17962048	1.5	Cleavage	Pectin lyase-like superfamily protein
sRNA001.00646909_x20_x1	cassava4.1_025709m|PACid:17993182	1.5	Cleavage	D111/G-patch domain-containing protein
sRNA001.00648852_x22_x1	cassava4.1_030412m|PACid:17972865	1.5	Cleavage	polyamine oxidase 4
sRNA001.00648852_x22_x1	cassava4.1_005130m|PACid:17979364	1.5	Cleavage	polyamine oxidase 4
sRNA001.00649166_x24_x1	cassava4.1_006939m|PACid:17981772	1.5	Cleavage	AFG1-like ATPase family protein
sRNA001.00650446_x20_x1	cassava4.1_024243m|PACid:17960868	1.5	Translation	Divalent ion symporter
sRNA001.00651342_x25_x1	cassava4.1_000352m|PACid:17981558	1.5	Cleavage	AAA-type ATPase family protein_AAA-type ATPase family protein_AAA-type ATPase family protein
sRNA001.00651342_x25_x1	cassava4.1_003940m|PACid:17962755	1.5	Cleavage	DNAJ heat shock N-terminal domain-containing protein
sRNA001.00651342_x25_x1	cassava4.1_021478m|PACid:17987865	1.5	Cleavage	phragmoplastin interacting protein 1
sRNA001.00656518_x24_x1	cassava4.1_016868m|PACid:17986158	1.5	Cleavage	endoplasmic reticulum auxin binding protein 1
sRNA001.00664090_x24_x1	cassava4.1_027348m|PACid:17978910	1.5	Cleavage	receptor like protein 56
sRNA001.00666671_x24_x1	cassava4.1_010895m|PACid:17972816	1.5	Cleavage	protein kinase family protein / protein phosphatase 2C ( PP2C) family protein
sRNA001.00669042_x24_x1	cassava4.1_000374m|PACid:17989402	1.5	Cleavage	Transcription factor jumonji (jmj) family protein / zinc finger (C5HC2 type) family protein
sRNA001.00669190_x24_x1	cassava4.1_025030m|PACid:17973273	1.5	Cleavage	pleiotropic drug resistance 1
sRNA001.00669190_x24_x1	cassava4.1_005912m|PACid:17974977	1.5	Cleavage	WRKY DNA-binding protein 3
sRNA001.00669190_x24_x1	cassava4.1_002146m|PACid:17971986	1.5	Cleavage	chloride channel E
sRNA001.00669190_x24_x1	cassava4.1_000208m|PACid:17984094	1.5	Cleavage	ABC-2 and Plant PDR ABC-type transporter family protein
sRNA001.00669190_x24_x1	cassava4.1_023949m|PACid:17960312	1.5	Cleavage	Leucine-rich repeat protein kinase family protein
sRNA001.00675663_x22_x1	cassava4.1_027992m|PACid:17967164	1.5	Cleavage	Integrase-type DNA-binding superfamily protein
sRNA001.00675663_x22_x1	cassava4.1_007629m|PACid:17983984	1.5	Cleavage	ACT domain repeat 4
sRNA001.00675663_x22_x1	cassava4.1_013943m|PACid:17984518	1.5	Cleavage	alcohol dehydrogenase 1
sRNA001.00675663_x22_x1	cassava4.1_002312m|PACid:17973134	1.5	Cleavage	Protein kinase protein with adenine nucleotide alpha hydrolases-like domain
sRNA001.00680814_x22_x1	cassava4.1_009366m|PACid:17981326	1.5	Translation	F-box and associated interaction domains-containing protein
sRNA001.00682816_x24_x1	cassava4.1_023877m|PACid:17993711	1.5	Cleavage	myb-like HTH transcriptional regulator family protein
sRNA001.00684181_x22_x1	cassava4.1_024401m|PACid:17981430	1.5	Cleavage	AGAMOUS-like 44
sRNA001.00686576_x20_x1	cassava4.1_030543m|PACid:17970918	1.5	Cleavage	Transducin/WD40 repeat-like superfamily protein
sRNA001.00689977_x20_x1	cassava4.1_030543m|PACid:17970918	1.5	Cleavage	Transducin/WD40 repeat-like superfamily protein
sRNA001.00693834_x21_x1	cassava4.1_004105m|PACid:17968785	1.5	Cleavage	Protein kinase superfamily protein
sRNA001.00698012_x22_x1	cassava4.1_024401m|PACid:17981430	1.5	Cleavage	AGAMOUS-like 44
sRNA001.00698012_x22_x1	cassava4.1_008775m|PACid:17969843	1.5	Translation	DNAJ heat shock N-terminal domain-containing protein_DNAJ heat shock N-terminal domain-containing protein
sRNA001.00698012_x22_x1	cassava4.1_025269m|PACid:17982932	1.5	Cleavage	serine carboxypeptidase-like 51
sRNA001.00700710_x21_x1	cassava4.1_027196m|PACid:17965490	1.5	Cleavage	myb domain protein 60
sRNA001.00707974_x21_x1	cassava4.1_003574m|PACid:17980859	1.5	Translation	exocyst subunit exo70 family protein H7
sRNA001.00708454_x24_x1	cassava4.1_007907m|PACid:17972592	1.5	Cleavage	CBL-interacting protein kinase 9
sRNA001.00708772_x22_x1	cassava4.1_024401m|PACid:17981430	1.5	Translation	AGAMOUS-like 44
sRNA001.00708772_x22_x1	cassava4.1_029214m|PACid:17963597	1.5	Cleavage	receptor-like protein kinase 1
sRNA001.00709491_x24_x1	cassava4.1_030093m|PACid:17970697	1.5	Cleavage	pleckstrin homology (PH) domain-containing protein
sRNA001.00711729_x23_x1	cassava4.1_009396m|PACid:17983447	1.5	Cleavage	Auxin-responsive family protein
sRNA001.00711729_x23_x1	cassava4.1_021939m|PACid:17983450	1.5	Cleavage	Auxin-responsive family protein
sRNA001.00712687_x22_x1	cassava4.1_022980m|PACid:17985036	1.5	Cleavage	RNA recognition motif (RRM)-containing protein
sRNA001.00715397_x22_x1	cassava4.1_034456m|PACid:17981165	1.5	Cleavage	ubiquitin protein ligase 5
sRNA001.00715415_x20_x1	cassava4.1_000956m|PACid:17973489	1.5	Cleavage	Argonaute family protein
sRNA001.00715415_x20_x1	cassava4.1_000940m|PACid:17963892	1.5	Cleavage	Argonaute family protein
sRNA001.00716076_x24_x1	cassava4.1_003633m|PACid:17961460	1.5	Cleavage	flavin-binding, kelch repeat, f box 1_"flavin-binding, kelch repeat, f box 1"_"flavin-binding, kelch repeat, f box 1"
sRNA001.00716898_x24_x1	cassava4.1_000116m|PACid:17972618	1.5	Cleavage	FORMS APLOID AND BINUCLEATE CELLS 1C
sRNA001.00720921_x20_x1	cassava4.1_010555m|PACid:17966997	1.5	Cleavage	MAP kinase kinase 5
sRNA001.00723534_x24_x1	cassava4.1_000976m|PACid:17989854	1.5	Cleavage	transferases;sulfuric ester hydrolases;catalytics;transferases
sRNA001.00724116_x21_x1	cassava4.1_001076m|PACid:17991648	1.5	Cleavage	Chaperone DnaJ-domain superfamily protein
sRNA001.00724116_x21_x1	cassava4.1_009611m|PACid:17993712	1.5	Cleavage	fatty acid desaturase 2_fatty acid desaturase 2_fatty acid desaturase 2_fatty acid desaturase 2
sRNA001.00724116_x21_x1	cassava4.1_031143m|PACid:17976417	1.5	Cleavage	Pectin lyase-like superfamily protein
sRNA001.00725741_x22_x1	cassava4.1_002411m|PACid:17988817	1.5	Cleavage	structural constituent of nuclear pore
sRNA001.00726091_x21_x1	cassava4.1_012347m|PACid:17986391	1.5	Cleavage	Duplicated homeodomain-like superfamily protein
sRNA001.00726091_x21_x1	cassava4.1_012002m|PACid:17962285	1.5	Cleavage	beta-ketoacyl reductase 1
sRNA001.00730156_x22_x1	cassava4.1_034259m|PACid:17976246	1.5	Cleavage	subtilase family protein
sRNA001.00730523_x21_x1	cassava4.1_004782m|PACid:17971634	1.5	Cleavage	MATE efflux family protein
sRNA001.00732100_x24_x1	cassava4.1_001812m|PACid:17972320	1.5	Cleavage	LSD1-like 1
sRNA001.00732452_x24_x1	cassava4.1_008088m|PACid:17965045	1.5	Cleavage	HXXXD-type acyl-transferase family protein
sRNA001.00732452_x24_x1	cassava4.1_026237m|PACid:17967351	1.5	Cleavage	HXXXD-type acyl-transferase family protein
sRNA001.00734097_x21_x1	cassava4.1_006904m|PACid:17986755	1.5	Cleavage	WD-40 repeat family protein / notchless protein, putative
sRNA001.00739760_x22_x1	cassava4.1_021403m|PACid:17980286	1.5	Cleavage	WUSCHEL related homeobox 2
sRNA001.00739760_x22_x1	cassava4.1_008860m|PACid:17961214	1.5	Cleavage	regulatory particle triple-A ATPase 3
sRNA001.00740062_x20_x1	cassava4.1_000001m|PACid:17987487	1.5	Cleavage	auxin transport protein (BIG)_auxin transport protein (BIG)
sRNA001.00740348_x22_x1	cassava4.1_005022m|PACid:17961409	1.5	Cleavage	SWIB/MDM2 domain superfamily protein
sRNA001.00742228_x22_x1	cassava4.1_008109m|PACid:17960533	1.5	Cleavage	Nucleotide-diphospho-sugar transferase family protein
sRNA001.00744490_x21_x1	cassava4.1_028367m|PACid:17980272	1.5	Cleavage	UDP-XYL synthase 6
sRNA001.00745996_x20_x1	cassava4.1_021271m|PACid:17983301	1.5	Cleavage	DNA binding
sRNA001.00747104_x22_x1	cassava4.1_000222m|PACid:17974428	1.5	Cleavage	Acyl-CoA N-acyltransferase with RING/FYVE/PHD-type zinc finger protein
sRNA001.00747104_x22_x1	cassava4.1_004708m|PACid:17990346	1.5	Cleavage	CTP synthase family protein
sRNA001.00762868_x24_x1	cassava4.1_026645m|PACid:17984680	1.5	Translation	AP2/B3-like transcriptional factor family protein
sRNA001.00763567_x21_x1	cassava4.1_025863m|PACid:17988005	1.5	Cleavage	Plant invertase/pectin methylesterase inhibitor superfamily
sRNA001.00765346_x20_x1	cassava4.1_030543m|PACid:17970918	1.5	Translation	Transducin/WD40 repeat-like superfamily protein
sRNA001.00014758_x21_x22	cassava4.1_033288m|PACid:17993812	2	Translation	Zinc-binding dehydrogenase family protein
sRNA001.00021133_x22_x15	cassava4.1_009711m|PACid:17960731	2	Translation	2-oxoglutarate (2OG) and Fe(II)-dependent oxygenase superfamily protein
sRNA001.00021133_x22_x15	cassava4.1_000769m|PACid:17991676	2	Cleavage	RNA binding (RRM/RBD/RNP motifs) family protein
sRNA001.00024913_x21_x13	cassava4.1_003933m|PACid:17979128	2	Translation	Leucine-rich repeat protein kinase family protein
sRNA001.00024913_x21_x13	cassava4.1_011091m|PACid:17978257	2	Cleavage	N-terminal nucleophile aminohydrolases (Ntn hydrolases) superfamily protein
sRNA001.00024913_x21_x13	cassava4.1_033680m|PACid:17972332	2	Cleavage	acetyl-CoA carboxylase carboxyl transferase subunit beta
sRNA001.00026428_x24_x12	cassava4.1_015473m|PACid:17975268	2	Cleavage	RNAse THREE-like protein 1
sRNA001.00032036_x21_x10	cassava4.1_001405m|PACid:17980834	2	Cleavage	H(+)-ATPase 2
sRNA001.00032036_x21_x10	cassava4.1_005560m|PACid:17966232	2	Cleavage	Eukaryotic aspartyl protease family protein
sRNA001.00042363_x24_x7	cassava4.1_028715m|PACid:17984390	2	Cleavage	disease resistance family protein / LRR family protein
sRNA001.00045940_x24_x7	cassava4.1_011544m|PACid:17960049	2	Cleavage	Tetratricopeptide repeat (TPR)-like superfamily protein
sRNA001.00047853_x24_x7	cassava4.1_000072m|PACid:17971359	2	Cleavage	DNA binding;zinc ion binding;DNA binding
sRNA001.00047853_x24_x7	cassava4.1_033251m|PACid:17983704	2	Translation	D-isomer specific 2-hydroxyacid dehydrogenase family protein
sRNA001.00048406_x20_x7	cassava4.1_002236m|PACid:17975912	2	Translation	Unknown protein
sRNA001.00050838_x24_x6	cassava4.1_026727m|PACid:17974160	2	Translation	ARM repeat superfamily protein
sRNA001.00051162_x24_x6	cassava4.1_027233m|PACid:17965456	2	Cleavage	C2H2-like zinc finger protein
sRNA001.00053856_x25_x6	cassava4.1_025536m|PACid:17988101	2	Cleavage	Peroxidase superfamily protein
sRNA001.00060680_x24_x5	cassava4.1_000589m|PACid:17972224	2	Cleavage	disease resistance protein (TIR-NBS-LRR class), putative
sRNA001.00060680_x24_x5	cassava4.1_033332m|PACid:17963684	2	Translation	pseudo-response regulator 9
sRNA001.00061432_x22_x5	cassava4.1_033810m|PACid:17959757	2	Cleavage	pleiotropic drug resistance 12
sRNA001.00061432_x22_x5	cassava4.1_006621m|PACid:17969144	2	Cleavage	zinc finger (C3HC4-type RING finger) family protein
sRNA001.00064064_x24_x5	cassava4.1_000124m|PACid:17990124	2	Cleavage	U5 small nuclear ribonucleoprotein helicase, putative
sRNA001.00064064_x24_x5	cassava4.1_032346m|PACid:17990098	2	Cleavage	U5 small nuclear ribonucleoprotein helicase, putative
sRNA001.00064911_x21_x5	cassava4.1_029329m|PACid:17968071	2	Cleavage	protein serine/threonine kinases;protein kinases;ATP binding;sugar binding;kinases;carbohydrate binding
sRNA001.00078269_x22_x4	cassava4.1_004694m|PACid:17963381	2	Cleavage	NB-ARC domain-containing disease resistance protein
sRNA001.00081562_x24_x4	cassava4.1_010940m|PACid:17987572	2	Cleavage	Unknown protein
sRNA001.00084484_x24_x4	cassava4.1_002614m|PACid:17978880	2	Cleavage	Glycosyl transferase, family 35
sRNA001.00084484_x24_x4	cassava4.1_002466m|PACid:17978799	2	Cleavage	alpha-glucan phosphorylase 2
sRNA001.00084484_x24_x4	cassava4.1_002393m|PACid:17970730	2	Translation	cellulose synthase like G3
sRNA001.00084484_x24_x4	cassava4.1_030569m|PACid:17986240	2	Cleavage	glutathione peroxidase 4
sRNA001.00084486_x24_x4	cassava4.1_001292m|PACid:17976214	2	Cleavage	SMAD/FHA domain-containing protein
sRNA001.00084617_x20_x4	cassava4.1_001674m|PACid:17983740	2	Cleavage	Homeobox-leucine zipper family protein / lipid-binding START domain-containing protein
sRNA001.00084617_x20_x4	cassava4.1_001672m|PACid:17984157	2	Cleavage	Homeobox-leucine zipper family protein / lipid-binding START domain-containing protein
sRNA001.00084617_x20_x4	cassava4.1_029393m|PACid:17973520	2	Cleavage	Basic-leucine zipper (bZIP) transcription factor family protein
sRNA001.00084617_x20_x4	cassava4.1_026822m|PACid:17961097	2	Cleavage	Basic-leucine zipper (bZIP) transcription factor family protein
sRNA001.00084617_x20_x4	cassava4.1_001673m|PACid:17971534	2	Cleavage	Homeobox-leucine zipper family protein / lipid-binding START domain-containing protein
sRNA001.00084617_x20_x4	cassava4.1_001653m|PACid:17968895	2	Cleavage	Homeobox-leucine zipper family protein / lipid-binding START domain-containing protein
sRNA001.00084617_x20_x4	cassava4.1_001649m|PACid:17980963	2	Cleavage	Homeobox-leucine zipper family protein / lipid-binding START domain-containing protein
sRNA001.00084617_x20_x4	cassava4.1_001618m|PACid:17986922	2	Cleavage	Homeobox-leucine zipper family protein / lipid-binding START domain-containing protein
sRNA001.00084617_x20_x4	cassava4.1_001600m|PACid:17978343	2	Cleavage	homeobox gene 8_homeobox gene 8_homeobox gene 8
sRNA001.00084617_x20_x4	cassava4.1_001619m|PACid:17985458	2	Cleavage	Homeobox-leucine zipper family protein / lipid-binding START domain-containing protein
sRNA001.00084617_x20_x4	cassava4.1_033854m|PACid:17975236	2	Cleavage	Glycosyl hydrolase family protein
sRNA001.00085387_x21_x4	cassava4.1_010944m|PACid:17982713	2	Cleavage	Protein of unknown function (DUF803)
sRNA001.00085387_x21_x4	cassava4.1_007094m|PACid:17985984	2	Translation	aspartate aminotransferase 5
sRNA001.00086105_x24_x4	cassava4.1_027950m|PACid:17972403	2	Cleavage	Eukaryotic aspartyl protease family protein
sRNA001.00089025_x20_x4	cassava4.1_003742m|PACid:17964794	2	Cleavage	Ankyrin repeat family protein
sRNA001.00089025_x20_x4	cassava4.1_011382m|PACid:17966023	2	Cleavage	yeast YAK1-related gene 1
sRNA001.00089025_x20_x4	cassava4.1_022913m|PACid:17969344	2	Cleavage	yeast YAK1-related gene 1
sRNA001.00089294_x20_x4	cassava4.1_009702m|PACid:17985726	2	Translation	Pectin lyase-like superfamily protein_Pectin lyase-like superfamily protein
sRNA001.00089294_x20_x4	cassava4.1_021730m|PACid:17968563	2	Cleavage	NADH dehydrogenase family protein
sRNA001.00089610_x21_x4	cassava4.1_006332m|PACid:17989093	2	Cleavage	beta glucosidase 11
sRNA001.00089610_x21_x4	cassava4.1_025991m|PACid:17969901	2	Cleavage	S-adenosyl-L-methionine-dependent methyltransferases superfamily protein
sRNA001.00089610_x21_x4	cassava4.1_010884m|PACid:17970365	2	Cleavage	LEM3 (ligand-effect modulator 3) family protein / CDC50 family protein
sRNA001.00095364_x22_x4	cassava4.1_028695m|PACid:17981773	2	Cleavage	Leucine-rich repeat protein kinase family protein
sRNA001.00098771_x22_x4	cassava4.1_007291m|PACid:17977555	2	Cleavage	UDP-glucosyltransferase 74F2
sRNA001.00098971_x24_x4	cassava4.1_022271m|PACid:17973311	2	Cleavage	disease resistance family protein / LRR family protein
sRNA001.00100174_x24_x4	cassava4.1_013888m|PACid:17961842	2	Cleavage	CHY-type/CTCHY-type/RING-type Zinc finger protein
sRNA001.00101195_x21_x4	cassava4.1_001137m|PACid:17982927	2	Cleavage	vacuolar protein sorting 41
sRNA001.00101967_x20_x4	cassava4.1_005062m|PACid:17963545	2	Cleavage	histone acetyltransferase of the GNAT family 1
sRNA001.00101967_x20_x4	cassava4.1_004588m|PACid:17986273	2	Cleavage	histone acetyltransferase of the GNAT family 1
sRNA001.00101967_x20_x4	cassava4.1_007687m|PACid:17971708	2	Cleavage	regulatory particle AAA-ATPase 2A
sRNA001.00103960_x21_x4	cassava4.1_022008m|PACid:17991435	2	Translation	basal transcription factor complex subunit-related
sRNA001.00103960_x21_x4	cassava4.1_033581m|PACid:17963544	2	Translation	cytochrome P450, family 94, subfamily B, polypeptide 3
sRNA001.00103960_x21_x4	cassava4.1_022800m|PACid:17991773	2	Cleavage	Leucine-rich repeat protein kinase family protein
sRNA001.00103975_x20_x4	cassava4.1_000021m|PACid:17978576	2	Cleavage	transducin family protein / WD-40 repeat family protein
sRNA001.00103975_x20_x4	cassava4.1_021182m|PACid:17988097	2	Cleavage	disease resistance family protein / LRR family protein
sRNA001.00103975_x20_x4	cassava4.1_020166m|PACid:17985912	2	Translation	RHO guanyl-nucleotide exchange factor 11
sRNA001.00103988_x24_x4	cassava4.1_008093m|PACid:17960009	2	Translation	NAC (No Apical Meristem) domain transcriptional regulator superfamily protein
sRNA001.00103988_x24_x4	cassava4.1_002876m|PACid:17982291	2	Cleavage	ARM repeat superfamily protein
sRNA001.00104830_x20_x3	cassava4.1_002343m|PACid:17966677	2	Cleavage	peroxin 5
sRNA001.00104830_x20_x3	cassava4.1_009891m|PACid:17980560	2	Cleavage	Granulin repeat cysteine protease family protein
sRNA001.00104830_x20_x3	cassava4.1_012419m|PACid:17988676	2	Cleavage	homeobox protein 16_homeobox protein 16
sRNA001.00104830_x20_x3	cassava4.1_000897m|PACid:17991003	2	Cleavage	BRI1 suppressor 1 (BSU1)-like 2_BRI1 suppressor 1 (BSU1)-like 1
sRNA001.00105095_x24_x3	cassava4.1_010161m|PACid:17981584	2	Translation	GTP-binding family protein
sRNA001.00105741_x21_x3	cassava4.1_004044m|PACid:17993619	2	Cleavage	nitrate transporter 1.7
sRNA001.00105741_x21_x3	cassava4.1_000218m|PACid:17993492	2	Cleavage	myosin XI B
sRNA001.00105945_x24_x3	cassava4.1_005311m|PACid:17978963	2	Translation	cytochrome P450, family 82, subfamily C, polypeptide 4
sRNA001.00108259_x24_x3	cassava4.1_003224m|PACid:17976660	2	Cleavage	sulfate transporter 3;4
sRNA001.00108259_x24_x3	cassava4.1_000584m|PACid:17982058	2	Cleavage	Leucine-rich repeat protein kinase family protein
sRNA001.00109775_x24_x3	cassava4.1_004778m|PACid:17960985	2	Cleavage	xylulose kinase-2
sRNA001.00109775_x24_x3	cassava4.1_026237m|PACid:17967351	2	Translation	HXXXD-type acyl-transferase family protein
sRNA001.00109775_x24_x3	cassava4.1_002614m|PACid:17978880	2	Cleavage	Glycosyl transferase, family 35
sRNA001.00109775_x24_x3	cassava4.1_002466m|PACid:17978799	2	Cleavage	alpha-glucan phosphorylase 2
sRNA001.00111980_x24_x3	cassava4.1_033080m|PACid:17990494	2	Cleavage	cytochrome P450, family 81, subfamily D, polypeptide 8
sRNA001.00112332_x20_x3	cassava4.1_018544m|PACid:17984333	2	Cleavage	photosystem I subunit E-2
sRNA001.00114462_x24_x3	cassava4.1_032412m|PACid:17971592	2	Translation	DNAJ-like 20
sRNA001.00114462_x24_x3	cassava4.1_016289m|PACid:17971573	2	Translation	DNAJ-like 20
sRNA001.00114462_x24_x3	cassava4.1_008544m|PACid:17962878	2	Cleavage	branched-chain amino acid transaminase 2
sRNA001.00115510_x20_x3	cassava4.1_034402m|PACid:17974925	2	Cleavage	Protein of unknown function (DUF1666)
sRNA001.00116919_x23_x3	cassava4.1_008794m|PACid:17965409	2	Cleavage	F-box family protein
sRNA001.00117352_x24_x3	cassava4.1_007488m|PACid:17993584	2	Cleavage	Integrase-type DNA-binding superfamily protein
sRNA001.00118234_x24_x3	cassava4.1_026136m|PACid:17972466	2	Cleavage	cytochrome P450, family 82, subfamily C, polypeptide 2
sRNA001.00118783_x24_x3	cassava4.1_021888m|PACid:17992017	2	Cleavage	cytochrome P450, family 716, subfamily A, polypeptide 1
sRNA001.00118783_x24_x3	cassava4.1_009595m|PACid:17970809	2	Translation	Radical SAM superfamily protein
sRNA001.00118862_x24_x3	cassava4.1_007006m|PACid:17967988	2	Translation	cytochrome P450, family 707, subfamily A, polypeptide 1
sRNA001.00118862_x24_x3	cassava4.1_002937m|PACid:17970371	2	Cleavage	Galactosyltransferase family protein
sRNA001.00119448_x20_x3	cassava4.1_001879m|PACid:17968801	2	Cleavage	ATPase, AAA-type, CDC48 protein
sRNA001.00130431_x20_x3	cassava4.1_004217m|PACid:17965303	2	Cleavage	P-loop containing nucleoside triphosphate hydrolases superfamily protein_P-loop containing nucleoside triphosphate hydrolases superfamily protein
sRNA001.00130431_x20_x3	cassava4.1_021880m|PACid:17965874	2	Cleavage	AMP-dependent synthetase and ligase family protein
sRNA001.00130431_x20_x3	cassava4.1_001939m|PACid:17973885	2	Translation	RING/U-box protein
sRNA001.00134288_x24_x3	cassava4.1_009487m|PACid:17979965	2	Cleavage	Tyrosyl-tRNA synthetase, class Ib, bacterial/mitochondrial
sRNA001.00134288_x24_x3	cassava4.1_025269m|PACid:17982932	2	Cleavage	serine carboxypeptidase-like 51
sRNA001.00134288_x24_x3	cassava4.1_025847m|PACid:17968658	2	Cleavage	Concanavalin A-like lectin protein kinase family protein
sRNA001.00138124_x24_x3	cassava4.1_004045m|PACid:17984112	2	Cleavage	Protein kinase superfamily protein
sRNA001.00139044_x24_x3	cassava4.1_018274m|PACid:17960050	2	Cleavage	Unknown protein
sRNA001.00139044_x24_x3	cassava4.1_000127m|PACid:17984024	2	Cleavage	helicase domain-containing protein / IBR domain-containing protein / zinc finger protein-related
sRNA001.00139044_x24_x3	cassava4.1_028975m|PACid:17975928	2	Cleavage	HXXXD-type acyl-transferase family protein
sRNA001.00140483_x20_x3	cassava4.1_005621m|PACid:17966207	2	Cleavage	2-oxoglutarate (2OG) and Fe(II)-dependent oxygenase superfamily protein
sRNA001.00140665_x22_x3	cassava4.1_000562m|PACid:17990452	2	Cleavage	Homeodomain-like transcriptional regulator
sRNA001.00142257_x21_x3	cassava4.1_026114m|PACid:17991508	2	Cleavage	Leucine-rich repeat (LRR) family protein
sRNA001.00142257_x21_x3	cassava4.1_029193m|PACid:17982834	2	Cleavage	disease resistance family protein / LRR family protein
sRNA001.00143136_x24_x3	cassava4.1_026136m|PACid:17972466	2	Cleavage	cytochrome P450, family 82, subfamily C, polypeptide 2
sRNA001.00143136_x24_x3	cassava4.1_023709m|PACid:17977385	2	Cleavage	DEA(D/H)-box RNA helicase family protein
sRNA001.00143227_x20_x3	cassava4.1_008485m|PACid:17979889	2	Cleavage	myb-like HTH transcriptional regulator family protein_myb-like HTH transcriptional regulator family protein
sRNA001.00143227_x20_x3	cassava4.1_023877m|PACid:17993711	2	Cleavage	myb-like HTH transcriptional regulator family protein
sRNA001.00143227_x20_x3	cassava4.1_016362m|PACid:17964533	2	Cleavage	SOH1 family protein
sRNA001.00143227_x20_x3	cassava4.1_008449m|PACid:17979016	2	Cleavage	F-box/RNI-like superfamily protein
sRNA001.00143426_x21_x3	cassava4.1_025063m|PACid:17986753	2	Cleavage	NB-ARC domain-containing disease resistance protein
sRNA001.00143426_x21_x3	cassava4.1_023508m|PACid:17986812	2	Cleavage	NB-ARC domain-containing disease resistance protein
sRNA001.00144020_x24_x3	cassava4.1_027023m|PACid:17974191	2	Cleavage	Leucine-rich repeat transmembrane protein kinase
sRNA001.00144788_x22_x3	cassava4.1_025269m|PACid:17982932	2	Cleavage	serine carboxypeptidase-like 51
sRNA001.00144788_x22_x3	cassava4.1_001169m|PACid:17978692	2	Cleavage	NB-ARC domain-containing disease resistance protein_NB-ARC domain-containing disease resistance protein_NB-ARC domain-containing disease resistance protein
sRNA001.00144788_x22_x3	cassava4.1_030543m|PACid:17970918	2	Cleavage	Transducin/WD40 repeat-like superfamily protein
sRNA001.00144788_x22_x3	cassava4.1_013838m|PACid:17989606	2	Translation	Peptidyl-tRNA hydrolase family protein
sRNA001.00144850_x20_x3	cassava4.1_003793m|PACid:17961352	2	Cleavage	homologue of NAP57
sRNA001.00146405_x23_x3	cassava4.1_014485m|PACid:17966983	2	Cleavage	cytochrome P450, family 714, subfamily A, polypeptide 1
sRNA001.00147924_x20_x3	cassava4.1_003229m|PACid:17982986	2	Cleavage	sulfate transporter 3;4
sRNA001.00147924_x20_x3	cassava4.1_033625m|PACid:17979677	2	Translation	Malectin/receptor-like protein kinase family protein
sRNA001.00147924_x20_x3	cassava4.1_009653m|PACid:17983021	2	Cleavage	BRCT domain-containing DNA repair protein
sRNA001.00148108_x24_x3	cassava4.1_031820m|PACid:17978686	2	Cleavage	NB-ARC domain-containing disease resistance protein
sRNA001.00148596_x24_x3	cassava4.1_000193m|PACid:17962955	2	Cleavage	Tetratricopeptide repeat (TPR)-like superfamily protein
sRNA001.00149633_x24_x3	cassava4.1_003151m|PACid:17959857	2	Translation	ubiquitin-specific protease 19
sRNA001.00149758_x20_x3	cassava4.1_003382m|PACid:17963360	2	Cleavage	Ankyrin repeat family protein
sRNA001.00149758_x20_x3	cassava4.1_002994m|PACid:17991746	2	Cleavage	LRR and NB-ARC domains-containing disease resistance protein
sRNA001.00149862_x23_x3	cassava4.1_027663m|PACid:17989113	2	Cleavage	H(+)-ATPase 7
sRNA001.00150258_x21_x3	cassava4.1_002894m|PACid:17982663	2	Cleavage	S-adenosyl-L-methionine-dependent methyltransferases superfamily protein
sRNA001.00150258_x21_x3	cassava4.1_000387m|PACid:17979535	2	Translation	histidine kinase 1_histidine kinase 1
sRNA001.00150258_x21_x3	cassava4.1_034113m|PACid:17969978	2	Translation	Concanavalin A-like lectin protein kinase family protein
sRNA001.00150858_x24_x3	cassava4.1_010449m|PACid:17974560	2	Cleavage	Outer membrane OMP85 family protein
sRNA001.00152530_x24_x3	cassava4.1_023737m|PACid:17985071	2	Cleavage	Eukaryotic aspartyl protease family protein
sRNA001.00153133_x20_x3	cassava4.1_010928m|PACid:17987908	2	Cleavage	P-loop containing nucleoside triphosphate hydrolases superfamily protein
sRNA001.00153133_x20_x3	cassava4.1_010274m|PACid:17991275	2	Translation	nodulin MtN21 /EamA-like transporter family protein
sRNA001.00153935_x21_x3	cassava4.1_007509m|PACid:17982795	2	Cleavage	O-Glycosyl hydrolases family 17 protein
sRNA001.00153935_x21_x3	cassava4.1_009652m|PACid:17973127	2	Translation	related to AP2 12_related to AP2 12
sRNA001.00153935_x21_x3	cassava4.1_015559m|PACid:17968207	2	Cleavage	coenzyme Q biosynthesis Coq4 family protein / ubiquinone biosynthesis Coq4 family protein_coenzyme Q biosynthesis Coq4 family protein / ubiquinone biosynthesis Coq4 family protein
sRNA001.00153935_x21_x3	cassava4.1_014367m|PACid:17979518	2	Cleavage	zinc finger protein 4
sRNA001.00153935_x21_x3	cassava4.1_000983m|PACid:17960485	2	Translation	Leucine-rich receptor-like protein kinase family protein
sRNA001.00153935_x21_x3	cassava4.1_008812m|PACid:17990583	2	Cleavage	Ribosomal protein L4/L1 family
sRNA001.00153935_x21_x3	cassava4.1_023249m|PACid:17976119	2	Cleavage	pleiotropic drug resistance 11
sRNA001.00155023_x21_x3	cassava4.1_033994m|PACid:17993794	2	Translation	NB-ARC domain-containing disease resistance protein
sRNA001.00157274_x21_x3	cassava4.1_001284m|PACid:17965948	2	Cleavage	plastid transcriptionally active 3
sRNA001.00157274_x21_x3	cassava4.1_005637m|PACid:17963542	2	Cleavage	P-loop containing nucleoside triphosphate hydrolases superfamily protein
sRNA001.00157274_x21_x3	cassava4.1_030444m|PACid:17986325	2	Cleavage	P-loop containing nucleoside triphosphate hydrolases superfamily protein
sRNA001.00159139_x24_x3	cassava4.1_021019m|PACid:17975783	2	Cleavage	pyrophosphorylase 1
sRNA001.00159351_x24_x3	cassava4.1_000577m|PACid:17976737	2	Translation	PEP1 receptor 1
sRNA001.00159351_x24_x3	cassava4.1_021504m|PACid:17963095	2	Cleavage	ATP binding;ATP-dependent helicases;DNA helicases
sRNA001.00161817_x22_x3	cassava4.1_001941m|PACid:17976045	2	Translation	Leucine-rich repeat protein kinase family protein
sRNA001.00161817_x22_x3	cassava4.1_027057m|PACid:17974328	2	Translation	LRR and NB-ARC domains-containing disease resistance protein
sRNA001.00161817_x22_x3	cassava4.1_013956m|PACid:17966034	2	Cleavage	NAD(P)-binding Rossmann-fold superfamily protein
sRNA001.00161817_x22_x3	cassava4.1_001081m|PACid:17978455	2	Cleavage	H(+)-ATPase 11_H(+)-ATPase 11_H(+)-ATPase 11_H(+)-ATPase 11
sRNA001.00162609_x22_x3	cassava4.1_000968m|PACid:17968548	2	Cleavage	pre-mRNA-processing protein 40A
sRNA001.00162637_x24_x3	cassava4.1_007598m|PACid:17975336	2	Cleavage	beta-6 tubulin_beta-6 tubulin_beta-6 tubulin_beta-6 tubulin_beta-6 tubulin
sRNA001.00163840_x24_x3	cassava4.1_001960m|PACid:17977832	2	Cleavage	Glycosyl hydrolase family protein
sRNA001.00163840_x24_x3	cassava4.1_003714m|PACid:17992235	2	Translation	chitin elicitor receptor kinase 1
sRNA001.00163840_x24_x3	cassava4.1_004860m|PACid:17979482	2	Translation	Eukaryotic aspartyl protease family protein
sRNA001.00163840_x24_x3	cassava4.1_028909m|PACid:17974646	2	Cleavage	cysteine-rich RLK (RECEPTOR-like protein kinase) 11
sRNA001.00165213_x24_x3	cassava4.1_005677m|PACid:17992938	2	Cleavage	beta-glucosidase 45
sRNA001.00165763_x25_x3	cassava4.1_004277m|PACid:17987214	2	Cleavage	sodium/calcium exchanger family protein / calcium-binding EF hand family protein
sRNA001.00165763_x25_x3	cassava4.1_010530m|PACid:17981980	2	Translation	rhodanese-like domain-containing protein / PPIC-type PPIASE domain-containing protein
sRNA001.00166371_x24_x3	cassava4.1_005613m|PACid:17985967	2	Translation	ARM repeat superfamily protein
sRNA001.00166371_x24_x3	cassava4.1_001853m|PACid:17984273	2	Cleavage	S-locus lectin protein kinase family protein
sRNA001.00166371_x24_x3	cassava4.1_003493m|PACid:17990126	2	Cleavage	Plant U-Box 15
sRNA001.00166371_x24_x3	cassava4.1_022020m|PACid:17971886	2	Cleavage	LAG1 homologue 2
sRNA001.00167375_x24_x3	cassava4.1_007159m|PACid:17993555	2	Cleavage	casein kinase I
sRNA001.00167375_x24_x3	cassava4.1_000616m|PACid:17986413	2	Translation	Double Clp-N motif-containing P-loop nucleoside triphosphate hydrolases superfamily protein
sRNA001.00169473_x22_x2	cassava4.1_000921m|PACid:17982443	2	Cleavage	ubiquitin-specific protease 2
sRNA001.00169473_x22_x2	cassava4.1_021333m|PACid:17986781	2	Cleavage	receptor-like protein kinase 1
sRNA001.00169473_x22_x2	cassava4.1_003323m|PACid:17979794	2	Cleavage	NB-ARC domain-containing disease resistance protein
sRNA001.00171367_x24_x2	cassava4.1_027348m|PACid:17978910	2	Cleavage	receptor like protein 56
sRNA001.00171973_x24_x2	cassava4.1_030776m|PACid:17991903	2	Cleavage	senescence-associated E3 ubiquitin ligase 1
sRNA001.00172796_x24_x2	cassava4.1_008628m|PACid:17990704	2	Cleavage	proteasome family protein
sRNA001.00172796_x24_x2	cassava4.1_031223m|PACid:17993871	2	Cleavage	ARABIDOPSIS SERIN PROTEASE
sRNA001.00174109_x25_x2	cassava4.1_028194m|PACid:17985613	2	Cleavage	UDP-Glycosyltransferase superfamily protein
sRNA001.00175943_x23_x2	cassava4.1_024735m|PACid:17972697	2	Cleavage	SGNH hydrolase-type esterase superfamily protein
sRNA001.00175943_x23_x2	cassava4.1_025585m|PACid:17972507	2	Translation	Spc97 / Spc98 family of spindle pole body (SBP) component
sRNA001.00176147_x20_x2	cassava4.1_002118m|PACid:17985900	2	Cleavage	S-domain-2 5
sRNA001.00176787_x21_x2	cassava4.1_008053m|PACid:17987391	2	Cleavage	Transducin/WD40 repeat-like superfamily protein
sRNA001.00176787_x21_x2	cassava4.1_012477m|PACid:17987876	2	Cleavage	Basic-leucine zipper (bZIP) transcription factor family protein
sRNA001.00176787_x21_x2	cassava4.1_010851m|PACid:17960073	2	Cleavage	Basic-leucine zipper (bZIP) transcription factor family protein
sRNA001.00178020_x23_x2	cassava4.1_014047m|PACid:17993718	2	Translation	D111/G-patch domain-containing protein
sRNA001.00179131_x21_x2	cassava4.1_024602m|PACid:17973500	2	Translation	pleiotropic drug resistance 6
sRNA001.00179131_x21_x2	cassava4.1_025793m|PACid:17984066	2	Translation	ADP-glucose pyrophosphorylase family protein
sRNA001.00179373_x24_x2	cassava4.1_001897m|PACid:17964389	2	Cleavage	Transducin family protein / WD-40 repeat family protein_Transducin family protein / WD-40 repeat family protein
sRNA001.00179373_x24_x2	cassava4.1_000019m|PACid:17965651	2	Cleavage	ILITYHIA
sRNA001.00179373_x24_x2	cassava4.1_001823m|PACid:17967130	2	Cleavage	ARM repeat superfamily protein
sRNA001.00179373_x24_x2	cassava4.1_000803m|PACid:17985641	2	Translation	Leucine-rich repeat transmembrane protein kinase_Leucine-rich repeat transmembrane protein kinase
sRNA001.00181537_x25_x2	cassava4.1_033625m|PACid:17979677	2	Cleavage	Malectin/receptor-like protein kinase family protein
sRNA001.00182666_x22_x2	cassava4.1_006859m|PACid:17970404	2	Translation	ornithine-delta-aminotransferase
sRNA001.00183534_x24_x2	cassava4.1_014432m|PACid:17967798	2	Cleavage	triosephosphate isomerase_triosephosphate isomerase
sRNA001.00184147_x20_x2	cassava4.1_007332m|PACid:17974060	2	Translation	serine/threonine protein kinase 2
sRNA001.00184147_x20_x2	cassava4.1_001586m|PACid:17970292	2	Cleavage	mitogen-activated protein kinase phosphatase 1
sRNA001.00185097_x23_x2	cassava4.1_026412m|PACid:17960728	2	Cleavage	disease resistance family protein / LRR family protein
sRNA001.00185257_x24_x2	cassava4.1_026340m|PACid:17986296	2	Translation	auxin response factor 2
sRNA001.00185585_x20_x2	cassava4.1_024656m|PACid:17980990	2	Translation	Unknown protein
sRNA001.00185585_x20_x2	cassava4.1_012522m|PACid:17986751	2	Cleavage	citrate synthase 5
sRNA001.00185585_x20_x2	cassava4.1_024173m|PACid:17966081	2	Cleavage	indoleacetic acid-induced protein 16
sRNA001.00185585_x20_x2	cassava4.1_011554m|PACid:17979522	2	Cleavage	basic helix-loop-helix (bHLH) DNA-binding superfamily protein_basic helix-loop-helix (bHLH) DNA-binding superfamily protein
sRNA001.00185894_x24_x2	cassava4.1_000359m|PACid:17963755	2	Cleavage	P-glycoprotein 11
sRNA001.00185894_x24_x2	cassava4.1_005504m|PACid:17975332	2	Cleavage	P-glycoprotein 11
sRNA001.00188386_x21_x2	cassava4.1_002209m|PACid:17968811	2	Cleavage	breast cancer associated RING 1
sRNA001.00188386_x21_x2	cassava4.1_010957m|PACid:17965881	2	Cleavage	basic helix-loop-helix (bHLH) DNA-binding superfamily protein
sRNA001.00188386_x21_x2	cassava4.1_002767m|PACid:17967823	2	Translation	TRF-like 2_TRF-like 2
sRNA001.00188386_x21_x2	cassava4.1_030805m|PACid:17992480	2	Cleavage	Phosphoinositide phosphatase family protein
sRNA001.00188386_x21_x2	cassava4.1_027546m|PACid:17992464	2	Cleavage	Phosphoinositide phosphatase family protein
sRNA001.00188386_x21_x2	cassava4.1_003668m|PACid:17991754	2	Translation	cyclophilin71
sRNA001.00188386_x21_x2	cassava4.1_033177m|PACid:17960703	2	Translation	Leucine-rich repeat transmembrane protein kinase
sRNA001.00190371_x23_x2	cassava4.1_029683m|PACid:17979157	2	Cleavage	transducin family protein / WD-40 repeat family protein
sRNA001.00190898_x22_x2	cassava4.1_033395m|PACid:17963243	2	Cleavage	NAD(P)-binding Rossmann-fold superfamily protein
sRNA001.00190898_x22_x2	cassava4.1_027520m|PACid:17969629	2	Cleavage	Leucine-rich repeat transmembrane protein kinase protein
sRNA001.00191732_x24_x2	cassava4.1_003982m|PACid:17968035	2	Cleavage	hydroxy methylglutaryl CoA reductase 1
sRNA001.00191732_x24_x2	cassava4.1_001104m|PACid:17960917	2	Translation	H(+)-ATPase 5
sRNA001.00192295_x20_x2	cassava4.1_030543m|PACid:17970918	2	Cleavage	Transducin/WD40 repeat-like superfamily protein
sRNA001.00192295_x20_x2	cassava4.1_025269m|PACid:17982932	2	Translation	serine carboxypeptidase-like 51
sRNA001.00192295_x20_x2	cassava4.1_006517m|PACid:17984134	2	Translation	Sulfite exporter TauE/SafE family protein
sRNA001.00192295_x20_x2	cassava4.1_024112m|PACid:17962048	2	Cleavage	Pectin lyase-like superfamily protein
sRNA001.00192377_x22_x2	cassava4.1_000427m|PACid:17989065	2	Cleavage	P-glycoprotein 20
sRNA001.00192377_x22_x2	cassava4.1_000424m|PACid:17970289	2	Cleavage	P-glycoprotein 20
sRNA001.00192560_x25_x2	cassava4.1_010229m|PACid:17964096	2	Translation	senescence-related gene 1
sRNA001.00193653_x21_x2	cassava4.1_034433m|PACid:17972216	2	Cleavage	disease resistance protein (TIR-NBS-LRR class), putative
sRNA001.00193879_x20_x2	cassava4.1_004905m|PACid:17970700	2	Cleavage	CheY-like two-component responsive regulator family protein
sRNA001.00193879_x20_x2	cassava4.1_002533m|PACid:17985977	2	Translation	translation initiation factor 3B1_translation initiation factor 3B1
sRNA001.00193879_x20_x2	cassava4.1_024092m|PACid:17976588	2	Cleavage	Glucose-methanol-choline (GMC) oxidoreductase family protein
sRNA001.00194239_x20_x2	cassava4.1_003152m|PACid:17982476	2	Cleavage	agenet domain-containing protein / bromo-adjacent homology (BAH) domain-containing protein
sRNA001.00195829_x21_x2	cassava4.1_023251m|PACid:17985895	2	Translation	MADS-box transcription factor family protein
sRNA001.00195829_x21_x2	cassava4.1_001319m|PACid:17987272	2	Cleavage	SPA1-related 3
sRNA001.00195870_x21_x2	cassava4.1_028733m|PACid:17981529	2	Cleavage	Peptide chain release factor 1
sRNA001.00195870_x21_x2	cassava4.1_005689m|PACid:17982704	2	Translation	sugar transporter 14_sugar transporter 14
sRNA001.00195949_x23_x2	cassava4.1_031625m|PACid:17967839	2	Translation	AGAMOUS-like 62
sRNA001.00196959_x21_x2	cassava4.1_001929m|PACid:17989261	2	Translation	kinesin 1
sRNA001.00196959_x21_x2	cassava4.1_004525m|PACid:17986452	2	Cleavage	NB-ARC domain-containing disease resistance protein
sRNA001.00198188_x24_x2	cassava4.1_009507m|PACid:17977892	2	Cleavage	Squamosa promoter-binding protein-like (SBP domain) transcription factor family protein
sRNA001.00198188_x24_x2	cassava4.1_009657m|PACid:17961594	2	Cleavage	Squamosa promoter-binding protein-like (SBP domain) transcription factor family protein
sRNA001.00199393_x24_x2	cassava4.1_024831m|PACid:17972904	2	Cleavage	alpha/beta-Hydrolases superfamily protein
sRNA001.00199922_x22_x2	cassava4.1_021499m|PACid:17962765	2	Cleavage	Adenosylmethionine decarboxylase family protein
sRNA001.00199922_x22_x2	cassava4.1_008692m|PACid:17987978	2	Cleavage	F-box family protein
sRNA001.00199922_x22_x2	cassava4.1_008586m|PACid:17970533	2	Cleavage	F-box family protein
sRNA001.00199922_x22_x2	cassava4.1_001122m|PACid:17970168	2	Cleavage	autoinhibited H(+)-ATPase isoform 10
sRNA001.00199922_x22_x2	cassava4.1_001110m|PACid:17973139	2	Cleavage	autoinhibited H(+)-ATPase isoform 10
sRNA001.00199922_x22_x2	cassava4.1_034217m|PACid:17987620	2	Cleavage	Sec1/munc18-like (SM) proteins superfamily
sRNA001.00199922_x22_x2	cassava4.1_001761m|PACid:17993060	2	Cleavage	putative protein kinase 1
sRNA001.00200096_x20_x2	cassava4.1_030955m|PACid:17964842	2	Cleavage	ubiquitin protein ligase 5
sRNA001.00200096_x20_x2	cassava4.1_023587m|PACid:17959785	2	Cleavage	Unknown protein
sRNA001.00200096_x20_x2	cassava4.1_000246m|PACid:17988450	2	Cleavage	SIN3-like 4
sRNA001.00200096_x20_x2	cassava4.1_024875m|PACid:17978908	2	Cleavage	receptor like protein 56
sRNA001.00200096_x20_x2	cassava4.1_002316m|PACid:17974292	2	Cleavage	CCCH-type zinc finger protein with ARM repeat domain
sRNA001.00201637_x20_x2	cassava4.1_003181m|PACid:17975116	2	Cleavage	DNA-binding bromodomain-containing protein
sRNA001.00201637_x20_x2	cassava4.1_013347m|PACid:17964819	2	Cleavage	MAPK/ERK kinase kinase 1
sRNA001.00202278_x21_x2	cassava4.1_033306m|PACid:17992752	2	Cleavage	Major facilitator superfamily protein
sRNA001.00202829_x20_x2	cassava4.1_021799m|PACid:17974744	2	Translation	PLATZ transcription factor family protein
sRNA001.00202829_x20_x2	cassava4.1_023459m|PACid:17991157	2	Cleavage	SGNH hydrolase-type esterase superfamily protein
sRNA001.00202829_x20_x2	cassava4.1_019922m|PACid:17959889	2	Cleavage	enhancer of rudimentary protein, putative
sRNA001.00202829_x20_x2	cassava4.1_025829m|PACid:17969369	2	Cleavage	ROOT HAIR DEFECTIVE 6-LIKE 2
sRNA001.00202829_x20_x2	cassava4.1_026804m|PACid:17979752	2	Cleavage	ROOT HAIR DEFECTIVE 6-LIKE 2
sRNA001.00203161_x24_x2	cassava4.1_001219m|PACid:17963941	2	Translation	PHD finger family protein
sRNA001.00205936_x22_x2	cassava4.1_032297m|PACid:17968049	2	Cleavage	zinc transporter 10 precursor
sRNA001.00207895_x24_x2	cassava4.1_020755m|PACid:17976941	2	Cleavage	secE/sec61-gamma protein transport protein_secE/sec61-gamma protein transport protein
sRNA001.00207895_x24_x2	cassava4.1_018441m|PACid:17987999	2	Cleavage	Unknown protein_Unknown protein_Unknown protein
sRNA001.00208772_x24_x2	cassava4.1_013044m|PACid:17973356	2	Cleavage	xyloglucan endotransglucosylase/hydrolase 6
sRNA001.00208772_x24_x2	cassava4.1_001191m|PACid:17961256	2	Translation	Glycosyl hydrolases family 31 protein_Glycosyl hydrolases family 31 protein
sRNA001.00208772_x24_x2	cassava4.1_013344m|PACid:17961195	2	Cleavage	2-oxoglutarate (2OG) and Fe(II)-dependent oxygenase superfamily protein
sRNA001.00212143_x22_x2	cassava4.1_002596m|PACid:17969567	2	Cleavage	ThiF family protein
sRNA001.00212143_x22_x2	cassava4.1_012165m|PACid:17976098	2	Cleavage	DHHC-type zinc finger family protein
sRNA001.00212184_x21_x2	cassava4.1_025182m|PACid:17981181	2	Cleavage	cyclic nucleotide gated channel 8
sRNA001.00212872_x24_x2	cassava4.1_024653m|PACid:17967940	2	Cleavage	AGAMOUS-like 15
sRNA001.00213798_x24_x2	cassava4.1_028369m|PACid:17981746	2	Cleavage	zinc ion binding;DNA binding;helicases;ATP binding;nucleic acid binding
sRNA001.00213798_x24_x2	cassava4.1_002662m|PACid:17982871	2	Translation	tetratricopetide-repeat thioredoxin-like 1_tetratricopetide-repeat thioredoxin-like 1_tetratricopetide-repeat thioredoxin-like 1
sRNA001.00217349_x24_x2	cassava4.1_023874m|PACid:17976560	2	Cleavage	endonuclease 2
sRNA001.00217349_x24_x2	cassava4.1_023057m|PACid:17985635	2	Cleavage	receptor like protein 34
sRNA001.00217349_x24_x2	cassava4.1_026237m|PACid:17967351	2	Cleavage	HXXXD-type acyl-transferase family protein
sRNA001.00217920_x23_x2	cassava4.1_010885m|PACid:17972584	2	Translation	NAC domain containing protein 12
sRNA001.00218041_x23_x2	cassava4.1_000756m|PACid:17973614	2	Cleavage	phosphatidylinositol 4-OH kinase beta1
sRNA001.00218771_x20_x2	cassava4.1_021403m|PACid:17980286	2	Cleavage	WUSCHEL related homeobox 2
sRNA001.00219171_x24_x2	cassava4.1_034062m|PACid:17967761	2	Translation	Unknown protein
sRNA001.00219171_x24_x2	cassava4.1_031061m|PACid:17976812	2	Translation	Unknown protein
sRNA001.00219171_x24_x2	cassava4.1_023968m|PACid:17989759	2	Translation	Leucine-rich repeat protein kinase family protein
sRNA001.00219696_x21_x2	cassava4.1_034113m|PACid:17969978	2	Cleavage	Concanavalin A-like lectin protein kinase family protein
sRNA001.00219696_x21_x2	cassava4.1_033322m|PACid:17978893	2	Cleavage	Serine carboxypeptidase S28 family protein
sRNA001.00219696_x21_x2	cassava4.1_021325m|PACid:17980713	2	Cleavage	UDP-Glycosyltransferase superfamily protein
sRNA001.00219696_x21_x2	cassava4.1_012573m|PACid:17983330	2	Cleavage	Glycosyl hydrolase superfamily protein
sRNA001.00219696_x21_x2	cassava4.1_010510m|PACid:17970233	2	Translation	heat shock transcription factor B4
sRNA001.00219696_x21_x2	cassava4.1_011243m|PACid:17980709	2	Cleavage	UDP-glucosyl transferase 85A5
sRNA001.00219778_x24_x2	cassava4.1_022000m|PACid:17965140	2	Cleavage	cytochrome P450, family 712, subfamily A, polypeptide 2
sRNA001.00221454_x21_x2	cassava4.1_004942m|PACid:17970532	2	Cleavage	homology to ABI1
sRNA001.00222498_x21_x2	cassava4.1_026649m|PACid:17961945	2	Cleavage	Protein phosphatase 2C family protein
sRNA001.00222498_x21_x2	cassava4.1_031405m|PACid:17962827	2	Cleavage	Glycolipid transfer protein (GLTP) family protein
sRNA001.00222498_x21_x2	cassava4.1_014687m|PACid:17969016	2	Cleavage	Glycolipid transfer protein (GLTP) family protein
sRNA001.00222498_x21_x2	cassava4.1_008406m|PACid:17977466	2	Translation	Protein phosphatase 2C family protein
sRNA001.00223998_x24_x2	cassava4.1_010217m|PACid:17989552	2	Cleavage	Polynucleotidyl transferase, ribonuclease H-like superfamily protein
sRNA001.00225257_x21_x2	cassava4.1_005300m|PACid:17968691	2	Cleavage	VIER F-box proteine 1
sRNA001.00226508_x24_x2	cassava4.1_030505m|PACid:17978266	2	Cleavage	FAD/NAD(P)-binding oxidoreductase family protein
sRNA001.00226508_x24_x2	cassava4.1_031591m|PACid:17977254	2	Cleavage	Nucleotide-sugar transporter family protein
sRNA001.00226508_x24_x2	cassava4.1_016648m|PACid:17974509	2	Cleavage	Cupredoxin superfamily protein
sRNA001.00226508_x24_x2	cassava4.1_001092m|PACid:17967369	2	Cleavage	Clp ATPase
sRNA001.00228415_x20_x2	cassava4.1_004313m|PACid:17992928	2	Translation	cysteine-rich RLK (RECEPTOR-like protein kinase) 25
sRNA001.00229459_x23_x2	cassava4.1_021504m|PACid:17963095	2	Cleavage	ATP binding;ATP-dependent helicases;DNA helicases
sRNA001.00229584_x21_x2	cassava4.1_021035m|PACid:17966478	2	Translation	Tim10/DDP family zinc finger protein
sRNA001.00229584_x21_x2	cassava4.1_005727m|PACid:17968698	2	Cleavage	Protein kinase superfamily protein
sRNA001.00229796_x21_x2	cassava4.1_025143m|PACid:17982037	2	Cleavage	Concanavalin A-like lectin protein kinase family protein
sRNA001.00229796_x21_x2	cassava4.1_022070m|PACid:17981843	2	Cleavage	Concanavalin A-like lectin protein kinase family protein
sRNA001.00229796_x21_x2	cassava4.1_027994m|PACid:17965290	2	Cleavage	pectin methylesterase 2
sRNA001.00229796_x21_x2	cassava4.1_000449m|PACid:17979372	2	Cleavage	DEA(D/H)-box RNA helicase family protein
sRNA001.00231530_x23_x2	cassava4.1_028847m|PACid:17961347	2	Cleavage	Glycosyl hydrolase family 10 protein
sRNA001.00232211_x24_x2	cassava4.1_014923m|PACid:17967764	2	Cleavage	urease accessory protein F
sRNA001.00232211_x24_x2	cassava4.1_001435m|PACid:17969388	2	Cleavage	S-locus lectin protein kinase family protein
sRNA001.00233647_x24_x2	cassava4.1_028602m|PACid:17979221	2	Cleavage	roline-rich extensin-like receptor kinase 4
sRNA001.00233902_x20_x2	cassava4.1_001026m|PACid:17978465	2	Cleavage	cellular apoptosis susceptibility protein, putative / importin-alpha re-exporter, putative_"cellular apoptosis susceptibility protein, putative / importin-alpha re-exporter, putative"
sRNA001.00233902_x20_x2	cassava4.1_027421m|PACid:17984625	2	Cleavage	Unknown protein
sRNA001.00233902_x20_x2	cassava4.1_024818m|PACid:17963397	2	Cleavage	terminal EAR1-like 1
sRNA001.00233902_x20_x2	cassava4.1_012080m|PACid:17971112	2	Cleavage	NAD(P)-linked oxidoreductase superfamily protein
sRNA001.00233902_x20_x2	cassava4.1_022298m|PACid:17973345	2	Cleavage	Protein prenylyltransferase superfamily protein
sRNA001.00235320_x20_x2	cassava4.1_033239m|PACid:17963102	2	Cleavage	cytochrome P450, family 96, subfamily A, polypeptide 1
sRNA001.00235320_x20_x2	cassava4.1_023705m|PACid:17963111	2	Cleavage	cytochrome P450, family 96, subfamily A, polypeptide 1
sRNA001.00235320_x20_x2	cassava4.1_018609m|PACid:17983530	2	Cleavage	Ribosomal protein S19e family protein_Ribosomal protein S19e family protein
sRNA001.00235320_x20_x2	cassava4.1_002980m|PACid:17967195	2	Cleavage	auxin response factor 16
sRNA001.00235851_x23_x2	cassava4.1_004879m|PACid:17960818	2	Translation	RNA polymerase III subunit RPC82 family protein
sRNA001.00236262_x21_x2	cassava4.1_021834m|PACid:17985013	2	Cleavage	carboxyl-terminal domain (ctd) phosphatase-like 2
sRNA001.00236495_x24_x2	cassava4.1_034030m|PACid:17963936	2	Cleavage	Lecithin:cholesterol acyltransferase family protein
sRNA001.00237046_x24_x2	cassava4.1_021400m|PACid:17991745	2	Cleavage	Leucine-rich repeat protein kinase family protein
sRNA001.00237046_x24_x2	cassava4.1_030656m|PACid:17960884	2	Cleavage	Leucine-rich repeat protein kinase family protein
sRNA001.00237494_x22_x2	cassava4.1_006857m|PACid:17962476	2	Cleavage	UDP-Glycosyltransferase superfamily protein
sRNA001.00237494_x22_x2	cassava4.1_032786m|PACid:17989796	2	Cleavage	white-brown complex homolog protein 11
sRNA001.00237494_x22_x2	cassava4.1_012924m|PACid:17968218	2	Cleavage	phloem protein 2-A12
sRNA001.00237817_x21_x2	cassava4.1_002017m|PACid:17965261	2	Cleavage	sec34-like family protein
sRNA001.00237817_x21_x2	cassava4.1_002006m|PACid:17992769	2	Cleavage	sec34-like family protein
sRNA001.00238139_x22_x2	cassava4.1_005517m|PACid:17969902	2	Cleavage	glycosyl hydrolase 9B7_glycosyl hydrolase 9B7
sRNA001.00238139_x22_x2	cassava4.1_000114m|PACid:17982707	2	Cleavage	chromatin remodeling 5
sRNA001.00238255_x22_x2	cassava4.1_025269m|PACid:17982932	2	Cleavage	serine carboxypeptidase-like 51
sRNA001.00238255_x22_x2	cassava4.1_029214m|PACid:17963597	2	Translation	receptor-like protein kinase 1
sRNA001.00238825_x22_x2	cassava4.1_014566m|PACid:17970273	2	Cleavage	tonoplast intrinsic protein 1;3
sRNA001.00240018_x21_x2	cassava4.1_004193m|PACid:17982024	2	Cleavage	proteinaceous RNase P 1
sRNA001.00240018_x21_x2	cassava4.1_021394m|PACid:17961601	2	Translation	DNA-binding HORMA family protein
sRNA001.00240018_x21_x2	cassava4.1_006027m|PACid:17963536	2	Cleavage	basic helix-loop-helix (bHLH) DNA-binding superfamily protein
sRNA001.00240018_x21_x2	cassava4.1_018177m|PACid:17979836	2	Cleavage	Thioredoxin superfamily protein
sRNA001.00241932_x24_x2	cassava4.1_009839m|PACid:17990038	2	Cleavage	vacuolar ATP synthase subunit C (VATC) / V-ATPase C subunit / vacuolar proton pump C subunit (DET3)_vacuolar ATP synthase subunit C (VATC) / V-ATPase C subunit / vacuolar proton pump C subunit (DET3)
sRNA001.00244481_x20_x2	cassava4.1_006839m|PACid:17987050	2	Cleavage	Integrin-linked protein kinase family
sRNA001.00244481_x20_x2	cassava4.1_003637m|PACid:17979563	2	Cleavage	Leucine-rich repeat protein kinase family protein
sRNA001.00247180_x24_x2	cassava4.1_003816m|PACid:17981636	2	Cleavage	NIMA-related kinase 2
sRNA001.00247224_x22_x2	cassava4.1_031766m|PACid:17984145	2	Cleavage	pleiotropic drug resistance 1
sRNA001.00247224_x22_x2	cassava4.1_008879m|PACid:17977851	2	Cleavage	BCL-2-associated athanogene 5_BCL-2-associated athanogene 5
sRNA001.00248004_x22_x2	cassava4.1_006056m|PACid:17965090	2	Cleavage	Protein kinase superfamily protein
sRNA001.00248004_x22_x2	cassava4.1_000961m|PACid:17968041	2	Cleavage	phototropin 2
sRNA001.00248004_x22_x2	cassava4.1_001284m|PACid:17965948	2	Cleavage	plastid transcriptionally active 3
sRNA001.00248394_x24_x2	cassava4.1_007913m|PACid:17981998	2	Cleavage	highly ABA-induced PP2C gene 3
sRNA001.00251565_x21_x2	cassava4.1_032098m|PACid:17984953	2	Cleavage	AGC (cAMP-dependent, cGMP-dependent and protein kinase C) kinase family protein
sRNA001.00251565_x21_x2	cassava4.1_028244m|PACid:17986619	2	Cleavage	AGC (cAMP-dependent, cGMP-dependent and protein kinase C) kinase family protein
sRNA001.00251924_x24_x2	cassava4.1_003667m|PACid:17987536	2	Cleavage	NSP-interacting kinase 1
sRNA001.00254595_x21_x2	cassava4.1_009565m|PACid:17982376	2	Cleavage	serine acetyltransferase 2;2
sRNA001.00254595_x21_x2	cassava4.1_028674m|PACid:17987315	2	Cleavage	pleiotropic drug resistance 12
sRNA001.00254595_x21_x2	cassava4.1_029944m|PACid:17967468	2	Cleavage	glycosyl hydrolase 9B8
sRNA001.00255790_x24_x2	cassava4.1_023997m|PACid:17986383	2	Cleavage	Concanavalin A-like lectin family protein
sRNA001.00256963_x20_x2	cassava4.1_031248m|PACid:17963182	2	Cleavage	SET domain protein 35
sRNA001.00256963_x20_x2	cassava4.1_000295m|PACid:17973756	2	Translation	Duplicated homeodomain-like superfamily protein
sRNA001.00259289_x20_x2	cassava4.1_000127m|PACid:17984024	2	Cleavage	helicase domain-containing protein / IBR domain-containing protein / zinc finger protein-related
sRNA001.00259289_x20_x2	cassava4.1_024351m|PACid:17990210	2	Translation	BTB/POZ domain-containing protein
sRNA001.00260500_x21_x2	cassava4.1_001220m|PACid:17989148	2	Cleavage	ARABIDILLO-1
sRNA001.00260500_x21_x2	cassava4.1_006499m|PACid:17989151	2	Cleavage	FIZZY-related 3
sRNA001.00260500_x21_x2	cassava4.1_003923m|PACid:17961274	2	Cleavage	Phototropic-responsive NPH3 family protein
sRNA001.00260500_x21_x2	cassava4.1_033932m|PACid:17983901	2	Cleavage	zinc-finger protein 10
sRNA001.00260500_x21_x2	cassava4.1_000037m|PACid:17978488	2	Cleavage	transcription regulatory protein SNF2, putative
sRNA001.00260500_x21_x2	cassava4.1_000036m|PACid:17975575	2	Cleavage	transcription regulatory protein SNF2, putative_"transcription regulatory protein SNF2, putative"
sRNA001.00260713_x23_x2	cassava4.1_000624m|PACid:17969123	2	Cleavage	Leucine-rich repeat protein kinase family protein
sRNA001.00261611_x24_x2	cassava4.1_033741m|PACid:17980518	2	Cleavage	PDI-like 5-4
sRNA001.00261611_x24_x2	cassava4.1_010012m|PACid:17985257	2	Translation	high-affinity nickel-transport family protein
sRNA001.00261611_x24_x2	cassava4.1_001613m|PACid:17992325	2	Cleavage	Double Clp-N motif-containing P-loop nucleoside triphosphate hydrolases superfamily protein
sRNA001.00262903_x23_x2	cassava4.1_023096m|PACid:17991765	2	Cleavage	C2H2-like zinc finger protein
sRNA001.00262903_x23_x2	cassava4.1_031529m|PACid:17988062	2	Cleavage	C2H2-like zinc finger protein
sRNA001.00262903_x23_x2	cassava4.1_007126m|PACid:17968882	2	Cleavage	dsRNA-binding protein 2
sRNA001.00262903_x23_x2	cassava4.1_008669m|PACid:17987576	2	Cleavage	Proteasome component (PCI) domain protein
sRNA001.00263205_x20_x2	cassava4.1_033240m|PACid:17989806	2	Cleavage	2-oxoglutarate (2OG) and Fe(II)-dependent oxygenase superfamily protein
sRNA001.00263205_x20_x2	cassava4.1_010291m|PACid:17989789	2	Cleavage	2-oxoglutarate (2OG) and Fe(II)-dependent oxygenase superfamily protein
sRNA001.00263442_x21_x2	cassava4.1_015070m|PACid:17962712	2	Cleavage	cytochrome B561-1
sRNA001.00263442_x21_x2	cassava4.1_027206m|PACid:17986795	2	Cleavage	cytochrome P450, family 93, subfamily D, polypeptide 1
sRNA001.00263442_x21_x2	cassava4.1_010685m|PACid:17960424	2	Cleavage	dihydroflavonol 4-reductase_dihydroflavonol 4-reductase
sRNA001.00263442_x21_x2	cassava4.1_001152m|PACid:17973088	2	Cleavage	GC-rich sequence DNA-binding factor-like protein
sRNA001.00263442_x21_x2	cassava4.1_021024m|PACid:17988643	2	Translation	cobalt ion transmembrane transporters
sRNA001.00265943_x24_x2	cassava4.1_009524m|PACid:17977986	2	Cleavage	cyclin b3;1
sRNA001.00265943_x24_x2	cassava4.1_004500m|PACid:17976514	2	Cleavage	glutamine-tRNA ligase, putative / glutaminyl-tRNA synthetase, putative / GlnRS, putative
sRNA001.00265943_x24_x2	cassava4.1_001970m|PACid:17974090	2	Translation	ATPase, AAA-type, CDC48 protein
sRNA001.00266490_x24_x2	cassava4.1_006443m|PACid:17986675	2	Cleavage	Major facilitator superfamily protein
sRNA001.00266490_x24_x2	cassava4.1_005980m|PACid:17981871	2	Cleavage	MATE efflux family protein
sRNA001.00266490_x24_x2	cassava4.1_006521m|PACid:17960445	2	Cleavage	Major facilitator superfamily protein_Major facilitator superfamily protein
sRNA001.00266689_x24_x2	cassava4.1_009032m|PACid:17971362	2	Cleavage	Leucine-rich repeat (LRR) family protein
sRNA001.00266689_x24_x2	cassava4.1_025306m|PACid:17974473	2	Translation	cullin 1
sRNA001.00266990_x24_x2	cassava4.1_023305m|PACid:17972338	2	Cleavage	ribulose-bisphosphate carboxylases
sRNA001.00267208_x22_x2	cassava4.1_004102m|PACid:17973895	2	Cleavage	iron-regulated protein 3_iron-regulated protein 3
sRNA001.00267208_x22_x2	cassava4.1_000561m|PACid:17993291	2	Cleavage	TOPLESS-related 3
sRNA001.00267208_x22_x2	cassava4.1_031861m|PACid:17984361	2	Cleavage	O-methyltransferase 1
sRNA001.00268575_x23_x2	cassava4.1_027186m|PACid:17979922	2	Translation	fatty acid desaturase 2
sRNA001.00268575_x23_x2	cassava4.1_009611m|PACid:17993712	2	Translation	fatty acid desaturase 2_fatty acid desaturase 2_fatty acid desaturase 2_fatty acid desaturase 2
sRNA001.00268692_x24_x2	cassava4.1_021109m|PACid:17977900	2	Cleavage	DNA primase, large subunit family
sRNA001.00269039_x20_x2	cassava4.1_008175m|PACid:17984238	2	Cleavage	pyrimidine 1
sRNA001.00269039_x20_x2	cassava4.1_005218m|PACid:17984672	2	Translation	polyol/monosaccharide transporter 5
sRNA001.00269039_x20_x2	cassava4.1_016449m|PACid:17969461	2	Cleavage	Rer1 family protein
sRNA001.00269039_x20_x2	cassava4.1_026099m|PACid:17961428	2	Cleavage	disease resistance family protein / LRR family protein
sRNA001.00269100_x20_x2	cassava4.1_029370m|PACid:17990944	2	Cleavage	NB-ARC domain-containing disease resistance protein
sRNA001.00270213_x22_x2	cassava4.1_026542m|PACid:17960578	2	Cleavage	calmodulin-domain protein kinase cdpk isoform 2
sRNA001.00270213_x22_x2	cassava4.1_021570m|PACid:17962066	2	Cleavage	Major facilitator superfamily protein
sRNA001.00270213_x22_x2	cassava4.1_000227m|PACid:17980006	2	Cleavage	sec7 domain-containing protein_sec7 domain-containing protein
sRNA001.00270213_x22_x2	cassava4.1_000225m|PACid:17980027	2	Cleavage	sec7 domain-containing protein
sRNA001.00270276_x24_x2	cassava4.1_033239m|PACid:17963102	2	Cleavage	cytochrome P450, family 96, subfamily A, polypeptide 1
sRNA001.00270879_x24_x2	cassava4.1_023174m|PACid:17965448	2	Cleavage	NOD26-like intrinsic protein 1;2
sRNA001.00270879_x24_x2	cassava4.1_000163m|PACid:17973209	2	Cleavage	protein kinases;ubiquitin-protein ligases_protein kinases;ubiquitin-protein ligases
sRNA001.00271927_x21_x2	cassava4.1_026671m|PACid:17982367	2	Cleavage	dehydratase family
sRNA001.00271927_x21_x2	cassava4.1_023968m|PACid:17989759	2	Cleavage	Leucine-rich repeat protein kinase family protein
sRNA001.00272751_x22_x2	cassava4.1_015460m|PACid:17963934	2	Cleavage	SNF7 family protein
sRNA001.00273491_x25_x2	cassava4.1_005744m|PACid:17985811	2	Cleavage	aldehyde dehydrogenase 2C4
sRNA001.00273632_x20_x2	cassava4.1_005897m|PACid:17990908	2	Cleavage	cytochrome P450, family 71, subfamily B, polypeptide 2
sRNA001.00275120_x23_x2	cassava4.1_001779m|PACid:17986898	2	Cleavage	S-locus lectin protein kinase family protein_S-locus lectin protein kinase family protein_S-locus lectin protein kinase family protein
sRNA001.00275120_x23_x2	cassava4.1_002867m|PACid:17960655	2	Cleavage	Concanavalin A-like lectin protein kinase family protein
sRNA001.00275120_x23_x2	cassava4.1_029565m|PACid:17973468	2	Cleavage	cytochrome P450, family 94, subfamily C, polypeptide 1
sRNA001.00275120_x23_x2	cassava4.1_010782m|PACid:17969476	2	Cleavage	N-acetyl-l-glutamate kinase
sRNA001.00275120_x23_x2	cassava4.1_010129m|PACid:17962638	2	Cleavage	Papain family cysteine protease_Papain family cysteine protease
sRNA001.00275120_x23_x2	cassava4.1_021449m|PACid:17965124	2	Cleavage	RNA-dependent RNA polymerase 1
sRNA001.00275120_x23_x2	cassava4.1_031864m|PACid:17972399	2	Cleavage	Eukaryotic aspartyl protease family protein
sRNA001.00275120_x23_x2	cassava4.1_022986m|PACid:17982272	2	Cleavage	RmlC-like cupins superfamily protein
sRNA001.00275120_x23_x2	cassava4.1_025653m|PACid:17976022	2	Cleavage	growth-regulating factor 5
sRNA001.00275358_x23_x2	cassava4.1_034446m|PACid:17970185	2	Cleavage	Subtilase family protein
sRNA001.00278740_x24_x2	cassava4.1_005261m|PACid:17989590	2	Cleavage	TCP-1/cpn60 chaperonin family protein
sRNA001.00278740_x24_x2	cassava4.1_005252m|PACid:17987512	2	Cleavage	TCP-1/cpn60 chaperonin family protein
sRNA001.00281445_x24_x2	cassava4.1_015532m|PACid:17991657	2	Cleavage	Cysteine proteinases superfamily protein_Cysteine proteinases superfamily protein
sRNA001.00281445_x24_x2	cassava4.1_028474m|PACid:17984503	2	Cleavage	basic leucine-zipper 44
sRNA001.00281445_x24_x2	cassava4.1_028963m|PACid:17986038	2	Translation	Malectin/receptor-like protein kinase family protein
sRNA001.00282424_x23_x2	cassava4.1_005862m|PACid:17964565	2	Cleavage	glycosyltransferase 18
sRNA001.00282424_x23_x2	cassava4.1_027181m|PACid:17968767	2	Cleavage	cation/H+ exchanger 4
sRNA001.00283019_x24_x2	cassava4.1_012075m|PACid:17973107	2	Cleavage	annexin 3
sRNA001.00283019_x24_x2	cassava4.1_025369m|PACid:17974358	2	Cleavage	potassium transporter 1
sRNA001.00283184_x21_x2	cassava4.1_027884m|PACid:17965413	2	Cleavage	carboxyesterase 18
sRNA001.00284802_x20_x2	cassava4.1_005268m|PACid:17988466	2	Translation	DNA polymerase lambda (POLL)
sRNA001.00284802_x20_x2	cassava4.1_005033m|PACid:17970657	2	Cleavage	S-adenosyl-L-methionine-dependent methyltransferases superfamily protein
sRNA001.00284802_x20_x2	cassava4.1_000669m|PACid:17972884	2	Cleavage	Regulator of chromosome condensation (RCC1) family with FYVE zinc finger domain
sRNA001.00284802_x20_x2	cassava4.1_003702m|PACid:17991655	2	Translation	ROP interactive partner 5
sRNA001.00286314_x21_x2	cassava4.1_005033m|PACid:17970657	2	Cleavage	S-adenosyl-L-methionine-dependent methyltransferases superfamily protein
sRNA001.00286493_x22_x2	cassava4.1_025269m|PACid:17982932	2	Cleavage	serine carboxypeptidase-like 51
sRNA001.00286493_x22_x2	cassava4.1_001169m|PACid:17978692	2	Cleavage	NB-ARC domain-containing disease resistance protein_NB-ARC domain-containing disease resistance protein_NB-ARC domain-containing disease resistance protein
sRNA001.00286649_x21_x2	cassava4.1_005253m|PACid:17981800	2	Cleavage	Major facilitator superfamily protein
sRNA001.00288789_x24_x2	cassava4.1_002912m|PACid:17979312	2	Cleavage	ARID/BRIGHT DNA-binding domain-containing protein
sRNA001.00288789_x24_x2	cassava4.1_025106m|PACid:17961904	2	Cleavage	zinc knuckle (CCHC-type) family protein
sRNA001.00288984_x24_x2	cassava4.1_005983m|PACid:17986386	2	Cleavage	glycerol-3-phosphate acyltransferase 6
sRNA001.00288984_x24_x2	cassava4.1_000485m|PACid:17966172	2	Cleavage	LRR and NB-ARC domains-containing disease resistance protein
sRNA001.00288984_x24_x2	cassava4.1_006792m|PACid:17964107	2	Cleavage	histidine acid phosphatase family protein
sRNA001.00289040_x24_x2	cassava4.1_026136m|PACid:17972466	2	Cleavage	cytochrome P450, family 82, subfamily C, polypeptide 2
sRNA001.00289040_x24_x2	cassava4.1_023709m|PACid:17977385	2	Cleavage	DEA(D/H)-box RNA helicase family protein
sRNA001.00289040_x24_x2	cassava4.1_002415m|PACid:17963489	2	Cleavage	Copper amine oxidase family protein
sRNA001.00289587_x24_x2	cassava4.1_028706m|PACid:17991099	2	Translation	fatty acyl-ACP thioesterases B
sRNA001.00291290_x24_x2	cassava4.1_015680m|PACid:17963288	2	Cleavage	glutathione S-transferase zeta 1_glutathione S-transferase zeta 1
sRNA001.00292072_x24_x2	cassava4.1_002944m|PACid:17986403	2	Cleavage	mRNA capping enzyme family protein_mRNA capping enzyme family protein
sRNA001.00292072_x24_x2	cassava4.1_005735m|PACid:17987835	2	Cleavage	aspartic proteinase A1_aspartic proteinase A1_aspartic proteinase A1
sRNA001.00292072_x24_x2	cassava4.1_015041m|PACid:17980699	2	Cleavage	NOD26-like intrinsic protein 1;2
sRNA001.00292127_x24_x2	cassava4.1_017999m|PACid:17985612	2	Translation	peroxin 5
sRNA001.00293644_x24_x2	cassava4.1_006675m|PACid:17979567	2	Cleavage	terpene synthase 02
sRNA001.00293644_x24_x2	cassava4.1_013941m|PACid:17975841	2	Translation	NB-ARC domain-containing disease resistance protein
sRNA001.00293644_x24_x2	cassava4.1_013931m|PACid:17986864	2	Translation	disease resistance protein (TIR-NBS-LRR class)
sRNA001.00294850_x25_x2	cassava4.1_006741m|PACid:17986683	2	Cleavage	UDP-glucosyl transferase 73B3
sRNA001.00296383_x25_x2	cassava4.1_029336m|PACid:17977190	2	Cleavage	Peroxidase superfamily protein
sRNA001.00296383_x25_x2	cassava4.1_022141m|PACid:17970000	2	Cleavage	S-locus lectin protein kinase family protein
sRNA001.00296383_x25_x2	cassava4.1_000798m|PACid:17989228	2	Cleavage	disease resistance protein (TIR-NBS-LRR class), putative
sRNA001.00296945_x24_x2	cassava4.1_000382m|PACid:17981193	2	Cleavage	phragmoplast-associated kinesin-related protein, putative
sRNA001.00297845_x21_x2	cassava4.1_034089m|PACid:17968067	2	Cleavage	myb-like HTH transcriptional regulator family protein
sRNA001.00298201_x23_x2	cassava4.1_008615m|PACid:17985176	2	Cleavage	rRNA processing protein-related
sRNA001.00298201_x23_x2	cassava4.1_004184m|PACid:17979596	2	Translation	PR5-like receptor kinase
sRNA001.00299208_x22_x2	cassava4.1_023826m|PACid:17975955	2	Cleavage	Protein kinase superfamily protein
sRNA001.00299618_x24_x2	cassava4.1_002623m|PACid:17982650	2	Cleavage	HCO3- transporter family
sRNA001.00299618_x24_x2	cassava4.1_001723m|PACid:17978172	2	Cleavage	1,2-alpha-L-fucosidases
sRNA001.00299733_x24_x2	cassava4.1_002675m|PACid:17978535	2	Cleavage	ferric reduction oxidase 2
sRNA001.00300727_x24_x2	cassava4.1_004193m|PACid:17982024	2	Cleavage	proteinaceous RNase P 1
sRNA001.00302228_x24_x2	cassava4.1_001160m|PACid:17980695	2	Cleavage	Leucine-rich repeat transmembrane protein kinase
sRNA001.00302228_x24_x2	cassava4.1_001048m|PACid:17964094	2	Cleavage	Leucine-rich repeat transmembrane protein kinase
sRNA001.00302338_x23_x2	cassava4.1_001072m|PACid:17978566	2	Cleavage	glycosyl transferase family 1 protein
sRNA001.00304385_x24_x2	cassava4.1_031249m|PACid:17976369	2	Cleavage	Haloacid dehalogenase-like hydrolase (HAD) superfamily protein
sRNA001.00304385_x24_x2	cassava4.1_000249m|PACid:17975303	2	Cleavage	pleiotropic drug resistance 12
sRNA001.00304810_x21_x2	cassava4.1_000695m|PACid:17991063	2	Cleavage	Cellulose synthase family protein_Cellulose synthase family protein
sRNA001.00304810_x21_x2	cassava4.1_033667m|PACid:17984228	2	Cleavage	Unknown protein
sRNA001.00304810_x21_x2	cassava4.1_023680m|PACid:17992760	2	Cleavage	NB-ARC domain-containing disease resistance protein
sRNA001.00304810_x21_x2	cassava4.1_034387m|PACid:17992754	2	Cleavage	NB-ARC domain-containing disease resistance protein
sRNA001.00304917_x22_x2	cassava4.1_008331m|PACid:17989125	2	Cleavage	DNAJ homologue 2
sRNA001.00305689_x21_x2	cassava4.1_023094m|PACid:17968626	2	Cleavage	P-loop containing nucleoside triphosphate hydrolases superfamily protein
sRNA001.00305689_x21_x2	cassava4.1_001865m|PACid:17981645	2	Cleavage	exocyst complex component sec15B
sRNA001.00306311_x25_x2	cassava4.1_015218m|PACid:17976262	2	Cleavage	peroxin 11c
sRNA001.00306311_x25_x2	cassava4.1_009731m|PACid:17977791	2	Cleavage	lysophosphatidyl acyltransferase 5_lysophosphatidyl acyltransferase 5
sRNA001.00306991_x24_x2	cassava4.1_002326m|PACid:17961867	2	Cleavage	cullin 1_cullin 1
sRNA001.00307885_x23_x2	cassava4.1_000410m|PACid:17964245	2	Cleavage	ABC transporter family protein
sRNA001.00307885_x23_x2	cassava4.1_000409m|PACid:17985941	2	Cleavage	ABC transporter family protein
sRNA001.00307885_x23_x2	cassava4.1_003489m|PACid:17978516	2	Cleavage	ARID/BRIGHT DNA-binding domain;ELM2 domain protein
sRNA001.00307885_x23_x2	cassava4.1_009691m|PACid:17965641	2	Cleavage	KAR-UP F-box 1
sRNA001.00307885_x23_x2	cassava4.1_028985m|PACid:17960919	2	Cleavage	cytochrome P450, family 716, subfamily A, polypeptide 1
sRNA001.00307986_x21_x2	cassava4.1_000855m|PACid:17977100	2	Cleavage	Tetratricopeptide repeat (TPR)-like superfamily protein
sRNA001.00313642_x25_x1	cassava4.1_007490m|PACid:17986221	2	Translation	GTP binding Elongation factor Tu family protein
sRNA001.00314015_x21_x1	cassava4.1_009868m|PACid:17982137	2	Cleavage	alpha/beta-Hydrolases superfamily protein
sRNA001.00314015_x21_x1	cassava4.1_026735m|PACid:17966710	2	Cleavage	subtilase 4.12
sRNA001.00314015_x21_x1	cassava4.1_002502m|PACid:17968708	2	Cleavage	Subtilisin-like serine endopeptidase family protein
sRNA001.00314574_x21_x1	cassava4.1_008291m|PACid:17987000	2	Cleavage	AGC (cAMP-dependent, cGMP-dependent and protein kinase C) kinase family protein
sRNA001.00314665_x22_x1	cassava4.1_027571m|PACid:17980464	2	Translation	glutamate-ammonia ligases;catalytics;glutamate-ammonia ligases
sRNA001.00314665_x22_x1	cassava4.1_030543m|PACid:17970918	2	Cleavage	Transducin/WD40 repeat-like superfamily protein
sRNA001.00314665_x22_x1	cassava4.1_033426m|PACid:17962465	2	Cleavage	beta glucosidase 12
sRNA001.00317937_x20_x1	cassava4.1_000611m|PACid:17987565	2	Cleavage	DegP protease 7_DegP protease 7
sRNA001.00317937_x20_x1	cassava4.1_015612m|PACid:17971672	2	Cleavage	glutathione S-transferase tau 7
sRNA001.00320189_x21_x1	cassava4.1_011032m|PACid:17971204	2	Cleavage	serine acetyltransferase 1;1_serine acetyltransferase 1;1
sRNA001.00320914_x20_x1	cassava4.1_022777m|PACid:17992695	2	Cleavage	autoinhibited Ca2+-ATPase 1
sRNA001.00320914_x20_x1	cassava4.1_012867m|PACid:17976982	2	Cleavage	IQ-domain 9
sRNA001.00320914_x20_x1	cassava4.1_001910m|PACid:17972411	2	Cleavage	receptor like protein 46
sRNA001.00323673_x24_x1	cassava4.1_004808m|PACid:17984387	2	Translation	Cytochrome P450 superfamily protein
sRNA001.00324341_x24_x1	cassava4.1_022817m|PACid:17981449	2	Cleavage	beta glucosidase 11
sRNA001.00324341_x24_x1	cassava4.1_011799m|PACid:17993938	2	Cleavage	NAD(P)-binding Rossmann-fold superfamily protein
sRNA001.00324655_x21_x1	cassava4.1_031000m|PACid:17974717	2	Cleavage	UDP-glcnac-adolichol phosphate glcnac-1-p-transferase
sRNA001.00324655_x21_x1	cassava4.1_034235m|PACid:17985600	2	Cleavage	C2H2-like zinc finger protein
sRNA001.00328542_x24_x1	cassava4.1_025589m|PACid:17983853	2	Cleavage	Basic-leucine zipper (bZIP) transcription factor family protein
sRNA001.00328542_x24_x1	cassava4.1_000334m|PACid:17983334	2	Cleavage	NB-ARC domain-containing disease resistance protein
sRNA001.00329718_x22_x1	cassava4.1_009834m|PACid:17961006	2	Cleavage	F-box family protein
sRNA001.00329718_x22_x1	cassava4.1_002744m|PACid:17976604	2	Cleavage	S-locus lectin protein kinase family protein
sRNA001.00332551_x24_x1	cassava4.1_009624m|PACid:17961843	2	Cleavage	Protein kinase superfamily protein
sRNA001.00332551_x24_x1	cassava4.1_033411m|PACid:17988301	2	Translation	phosphoenolpyruvate carboxykinase 1
sRNA001.00332911_x21_x1	cassava4.1_005709m|PACid:17960710	2	Cleavage	Amidase family protein
sRNA001.00332911_x21_x1	cassava4.1_004817m|PACid:17978631	2	Cleavage	Aspartate kinase family protein_aspartate kinase 3
sRNA001.00332950_x22_x1	cassava4.1_029764m|PACid:17966162	2	Cleavage	NB-ARC domain-containing disease resistance protein
sRNA001.00337453_x21_x1	cassava4.1_001161m|PACid:17968474	2	Translation	ubiquitin-specific protease 10
sRNA001.00337453_x21_x1	cassava4.1_005861m|PACid:17978756	2	Cleavage	Nucleotide-diphospho-sugar transferases superfamily protein
sRNA001.00338220_x21_x1	cassava4.1_016362m|PACid:17964533	2	Cleavage	SOH1 family protein
sRNA001.00338220_x21_x1	cassava4.1_004077m|PACid:17963036	2	Translation	Protein of unknown function (DUF1666)
sRNA001.00338220_x21_x1	cassava4.1_023010m|PACid:17983637	2	Cleavage	MADS-box transcription factor family protein
sRNA001.00338220_x21_x1	cassava4.1_030360m|PACid:17966275	2	Cleavage	Major facilitator superfamily protein
sRNA001.00338220_x21_x1	cassava4.1_030951m|PACid:17966235	2	Cleavage	Chaperone DnaJ-domain superfamily protein
sRNA001.00338220_x21_x1	cassava4.1_000519m|PACid:17961812	2	Cleavage	DNA binding_DNA binding
sRNA001.00338220_x21_x1	cassava4.1_006867m|PACid:17991320	2	Cleavage	basic helix-loop-helix (bHLH) DNA-binding superfamily protein
sRNA001.00338220_x21_x1	cassava4.1_009079m|PACid:17985756	2	Cleavage	Unknown protein
sRNA001.00339251_x23_x1	cassava4.1_017601m|PACid:17980344	2	Translation	high mobility group B1_high mobility group B1_high mobility group B1
sRNA001.00339251_x23_x1	cassava4.1_010410m|PACid:17976874	2	Translation	serine carboxypeptidase-like 35
sRNA001.00339251_x23_x1	cassava4.1_001406m|PACid:17984462	2	Cleavage	Ubiquitin system component Cue protein
sRNA001.00339251_x23_x1	cassava4.1_033194m|PACid:17966363	2	Translation	myb domain protein 119
sRNA001.00339251_x23_x1	cassava4.1_002410m|PACid:17967299	2	Translation	MIF4G domain-containing protein / MA3 domain-containing protein
sRNA001.00339251_x23_x1	cassava4.1_017268m|PACid:17981306	2	Translation	Ubiquitin-conjugating enzyme family protein
sRNA001.00339251_x23_x1	cassava4.1_024338m|PACid:17970862	2	Translation	tetratricopeptide repeat (TPR)-containing protein
sRNA001.00339251_x23_x1	cassava4.1_014271m|PACid:17968210	2	Translation	Purple acid phosphatases superfamily protein
sRNA001.00341055_x20_x1	cassava4.1_002919m|PACid:17964600	2	Cleavage	DEAD box RNA helicase (PRH75)
sRNA001.00343667_x20_x1	cassava4.1_004758m|PACid:17990243	2	Cleavage	IBR domain-containing protein_IBR domain-containing protein
sRNA001.00343667_x20_x1	cassava4.1_002328m|PACid:17973483	2	Cleavage	sec23/sec24 transport family protein
sRNA001.00343667_x20_x1	cassava4.1_006193m|PACid:17963873	2	Cleavage	Eukaryotic aspartyl protease family protein
sRNA001.00344447_x22_x1	cassava4.1_010293m|PACid:17960169	2	Translation	Haloacid dehalogenase-like hydrolase (HAD) superfamily protein
sRNA001.00344447_x22_x1	cassava4.1_001094m|PACid:17970867	2	Cleavage	Leucine-rich repeat protein kinase family protein
sRNA001.00344447_x22_x1	cassava4.1_007903m|PACid:17984234	2	Cleavage	C2H2-like zinc finger protein
sRNA001.00344546_x24_x1	cassava4.1_029200m|PACid:17959864	2	Cleavage	arabinose kinase
sRNA001.00345908_x23_x1	cassava4.1_023094m|PACid:17968626	2	Translation	P-loop containing nucleoside triphosphate hydrolases superfamily protein
sRNA001.00346865_x20_x1	cassava4.1_003758m|PACid:17963279	2	Translation	5\'-3\' exonuclease family protein
sRNA001.00346865_x20_x1	cassava4.1_030875m|PACid:17968998	2	Translation	NAC (No Apical Meristem) domain transcriptional regulator superfamily protein
sRNA001.00347975_x24_x1	cassava4.1_012842m|PACid:17970881	2	Cleavage	Dof-type zinc finger DNA-binding family protein_Dof-type zinc finger DNA-binding family protein_Dof-type zinc finger DNA-binding family protein_Dof-type zinc finger DNA-binding family protein
sRNA001.00349274_x21_x1	cassava4.1_023541m|PACid:17980908	2	Cleavage	Seven transmembrane MLO family protein
sRNA001.00349274_x21_x1	cassava4.1_002144m|PACid:17990453	2	Cleavage	centromere/kinetochore protein, putative (ZW10)
sRNA001.00349274_x21_x1	cassava4.1_005972m|PACid:17981898	2	Cleavage	cytochrome P450, family 710, subfamily A, polypeptide 1
sRNA001.00349274_x21_x1	cassava4.1_030963m|PACid:17968908	2	Cleavage	Seven transmembrane MLO family protein
sRNA001.00355498_x22_x1	cassava4.1_025269m|PACid:17982932	2	Cleavage	serine carboxypeptidase-like 51
sRNA001.00356390_x22_x1	cassava4.1_025269m|PACid:17982932	2	Cleavage	serine carboxypeptidase-like 51
sRNA001.00356390_x22_x1	cassava4.1_013838m|PACid:17989606	2	Cleavage	Peptidyl-tRNA hydrolase family protein
sRNA001.00356950_x21_x1	cassava4.1_021206m|PACid:17972640	2	Cleavage	breast cancer susceptibility1
sRNA001.00356963_x21_x1	cassava4.1_033411m|PACid:17988301	2	Cleavage	phosphoenolpyruvate carboxykinase 1
sRNA001.00356963_x21_x1	cassava4.1_033275m|PACid:17967489	2	Cleavage	LEUNIG_homolog
sRNA001.00358182_x24_x1	cassava4.1_032358m|PACid:17978868	2	Cleavage	germin-like protein 5
sRNA001.00359337_x20_x1	cassava4.1_009861m|PACid:17979923	2	Cleavage	basic helix-loop-helix (bHLH) DNA-binding superfamily protein_basic helix-loop-helix (bHLH) DNA-binding superfamily protein
sRNA001.00359337_x20_x1	cassava4.1_009849m|PACid:17982959	2	Cleavage	basic helix-loop-helix (bHLH) DNA-binding superfamily protein
sRNA001.00359337_x20_x1	cassava4.1_031647m|PACid:17986563	2	Cleavage	Unknown protein
sRNA001.00359337_x20_x1	cassava4.1_008929m|PACid:17968549	2	Cleavage	basic helix-loop-helix (bHLH) DNA-binding superfamily protein
sRNA001.00361471_x24_x1	cassava4.1_014745m|PACid:17963307	2	Cleavage	DNA-binding storekeeper protein-related
sRNA001.00362021_x20_x1	cassava4.1_002699m|PACid:17976597	2	Translation	oligopeptide transporter 1
sRNA001.00362021_x20_x1	cassava4.1_024667m|PACid:17960626	2	Translation	carboxyesterase 18
sRNA001.00362021_x20_x1	cassava4.1_028611m|PACid:17972213	2	Translation	carboxyesterase 18
sRNA001.00362021_x20_x1	cassava4.1_011349m|PACid:17971761	2	Translation	carboxyesterase 18
sRNA001.00362021_x20_x1	cassava4.1_032011m|PACid:17971076	2	Translation	carboxyesterase 18
sRNA001.00362021_x20_x1	cassava4.1_012624m|PACid:17963519	2	Cleavage	geranyl diphosphate synthase 1
sRNA001.00369129_x20_x1	cassava4.1_004662m|PACid:17965003	2	Translation	transducin family protein / WD-40 repeat family protein
sRNA001.00369129_x20_x1	cassava4.1_000263m|PACid:17962205	2	Cleavage	translocon at the outer envelope membrane of chloroplasts 159
sRNA001.00369129_x20_x1	cassava4.1_021798m|PACid:17979152	2	Cleavage	tetratricopetide-repeat thioredoxin-like 3
sRNA001.00370277_x21_x1	cassava4.1_010498m|PACid:17974801	2	Cleavage	Protein kinase superfamily protein
sRNA001.00373473_x20_x1	cassava4.1_013124m|PACid:17963950	2	Cleavage	xyloglucan endotransglucosylase/hydrolase 32
sRNA001.00374181_x21_x1	cassava4.1_018357m|PACid:17970377	2	Cleavage	Heavy metal transport/detoxification superfamily protein
sRNA001.00374181_x21_x1	cassava4.1_010145m|PACid:17972283	2	Cleavage	Aldolase-type TIM barrel family protein_Aldolase-type TIM barrel family protein_Aldolase-type TIM barrel family protein
sRNA001.00374181_x21_x1	cassava4.1_008303m|PACid:17975701	2	Cleavage	Acyl-CoA thioesterase family protein_Acyl-CoA thioesterase family protein_Acyl-CoA thioesterase family protein
sRNA001.00374181_x21_x1	cassava4.1_010148m|PACid:17970383	2	Cleavage	Aldolase-type TIM barrel family protein_Aldolase-type TIM barrel family protein
sRNA001.00374526_x23_x1	cassava4.1_000331m|PACid:17972223	2	Translation	disease resistance protein (TIR-NBS-LRR class), putative
sRNA001.00375501_x24_x1	cassava4.1_014868m|PACid:17988171	2	Cleavage	ATP synthase delta-subunit gene
sRNA001.00375540_x20_x1	cassava4.1_026080m|PACid:17960251	2	Cleavage	ribose-5-phosphate isomerase 2
sRNA001.00375540_x20_x1	cassava4.1_011159m|PACid:17991391	2	Cleavage	ATPase family associated with various cellular activities (AAA) _ATPase family associated with various cellular activities (AAA) _ATPase family associated with various cellular activities (AAA)
sRNA001.00375540_x20_x1	cassava4.1_014193m|PACid:17973278	2	Cleavage	Unknown protein_Unknown protein
sRNA001.00375540_x20_x1	cassava4.1_026808m|PACid:17968839	2	Translation	transportin 1
sRNA001.00376581_x22_x1	cassava4.1_005113m|PACid:17990175	2	Cleavage	rho guanyl-nucleotide exchange factor 1
sRNA001.00376581_x22_x1	cassava4.1_011496m|PACid:17962361	2	Cleavage	RNA-binding (RRM/RBD/RNP motifs) family protein
sRNA001.00376581_x22_x1	cassava4.1_001375m|PACid:17987825	2	Translation	homolog of yeast autophagy 18 (ATG18) F
sRNA001.00376581_x22_x1	cassava4.1_000049m|PACid:17978839	2	Cleavage	G2484-1 protein_G2484-1 protein_G2484-1 protein
sRNA001.00376581_x22_x1	cassava4.1_031788m|PACid:17993002	2	Cleavage	ARABIDOPSIS TRITHORAX-RELATED PROTEIN 6
sRNA001.00376581_x22_x1	cassava4.1_004344m|PACid:17988099	2	Cleavage	DNAJ heat shock N-terminal domain-containing protein
sRNA001.00379734_x21_x1	cassava4.1_006296m|PACid:17994050	2	Cleavage	high-affinity K+ transporter 1
sRNA001.00379734_x21_x1	cassava4.1_004808m|PACid:17984387	2	Cleavage	Cytochrome P450 superfamily protein
sRNA001.00379734_x21_x1	cassava4.1_005231m|PACid:17968585	2	Cleavage	Class II aminoacyl-tRNA and biotin synthetases superfamily protein_Class II aminoacyl-tRNA and biotin synthetases superfamily protein
sRNA001.00384983_x22_x1	cassava4.1_024260m|PACid:17978735	2	Cleavage	lipoxygenase 3
sRNA001.00384983_x22_x1	cassava4.1_011165m|PACid:17984899	2	Cleavage	ribosome biogenesis regulatory protein (RRS1) family protein
sRNA001.00386934_x20_x1	cassava4.1_023334m|PACid:17970355	2	Cleavage	glycosyl hydrolase 9A4
sRNA001.00387164_x22_x1	cassava4.1_001169m|PACid:17978692	2	Cleavage	NB-ARC domain-containing disease resistance protein_NB-ARC domain-containing disease resistance protein_NB-ARC domain-containing disease resistance protein
sRNA001.00387164_x22_x1	cassava4.1_025269m|PACid:17982932	2	Cleavage	serine carboxypeptidase-like 51
sRNA001.00387164_x22_x1	cassava4.1_013838m|PACid:17989606	2	Translation	Peptidyl-tRNA hydrolase family protein
sRNA001.00387453_x21_x1	cassava4.1_022550m|PACid:17965360	2	Translation	cyclic nucleotide-gated channel 16
sRNA001.00387453_x21_x1	cassava4.1_010137m|PACid:17990556	2	Cleavage	CONSTANS-like 5
sRNA001.00387726_x22_x1	cassava4.1_005062m|PACid:17963545	2	Cleavage	histone acetyltransferase of the GNAT family 1
sRNA001.00388109_x23_x1	cassava4.1_003101m|PACid:17977677	2	Cleavage	Galactosyltransferase family protein
sRNA001.00388109_x23_x1	cassava4.1_013020m|PACid:17969536	2	Cleavage	Protein kinase superfamily protein
sRNA001.00388109_x23_x1	cassava4.1_004296m|PACid:17993808	2	Cleavage	Lycopene beta/epsilon cyclase protein
sRNA001.00388323_x22_x1	cassava4.1_033893m|PACid:17972382	2	Translation	amine oxidase 1
sRNA001.00388722_x24_x1	cassava4.1_000976m|PACid:17989854	2	Cleavage	transferases;sulfuric ester hydrolases;catalytics;transferases
sRNA001.00388722_x24_x1	cassava4.1_000827m|PACid:17968570	2	Cleavage	Sucrose-phosphate synthase family protein
sRNA001.00391296_x24_x1	cassava4.1_009900m|PACid:17984979	2	Cleavage	CYCLIN D3;1
sRNA001.00391342_x22_x1	cassava4.1_030572m|PACid:17965162	2	Cleavage	2-oxoglutarate (2OG) and Fe(II)-dependent oxygenase superfamily protein
sRNA001.00391342_x22_x1	cassava4.1_005115m|PACid:17981591	2	Cleavage	magnesium/proton exchanger_magnesium/proton exchanger
sRNA001.00392786_x20_x1	cassava4.1_022750m|PACid:17980258	2	Translation	K-box region and MADS-box transcription factor family protein
sRNA001.00394927_x21_x1	cassava4.1_001031m|PACid:17959784	2	Cleavage	S-locus lectin protein kinase family protein
sRNA001.00396680_x20_x1	cassava4.1_030543m|PACid:17970918	2	Cleavage	Transducin/WD40 repeat-like superfamily protein
sRNA001.00396680_x20_x1	cassava4.1_023381m|PACid:17982453	2	Cleavage	HMG (high mobility group) box protein with ARID/BRIGHT DNA-binding domain
sRNA001.00396680_x20_x1	cassava4.1_011409m|PACid:17977419	2	Cleavage	basic chitinase
sRNA001.00396680_x20_x1	cassava4.1_028146m|PACid:17972808	2	Translation	receptor like protein 9
sRNA001.00396680_x20_x1	cassava4.1_030549m|PACid:17985075	2	Translation	receptor like protein 13
sRNA001.00396680_x20_x1	cassava4.1_026337m|PACid:17987275	2	Translation	receptor like protein 13
sRNA001.00396680_x20_x1	cassava4.1_030027m|PACid:17962630	2	Translation	receptor like protein 15
sRNA001.00396680_x20_x1	cassava4.1_001783m|PACid:17992073	2	Cleavage	Cysteine proteinases superfamily protein
sRNA001.00398920_x22_x1	cassava4.1_000363m|PACid:17991289	2	Translation	sister chromatid cohesion 1 protein 4
sRNA001.00398920_x22_x1	cassava4.1_010161m|PACid:17981584	2	Cleavage	GTP-binding family protein
sRNA001.00398920_x22_x1	cassava4.1_032861m|PACid:17985953	2	Cleavage	Major facilitator superfamily protein
sRNA001.00399017_x24_x1	cassava4.1_004522m|PACid:17966833	2	Cleavage	dicarboxylate transporter 1
sRNA001.00399721_x20_x1	cassava4.1_025269m|PACid:17982932	2	Cleavage	serine carboxypeptidase-like 51
sRNA001.00399721_x20_x1	cassava4.1_001169m|PACid:17978692	2	Cleavage	NB-ARC domain-containing disease resistance protein_NB-ARC domain-containing disease resistance protein_NB-ARC domain-containing disease resistance protein
sRNA001.00399721_x20_x1	cassava4.1_024269m|PACid:17992961	2	Cleavage	S-adenosyl-L-methionine-dependent methyltransferases superfamily protein
sRNA001.00401172_x20_x1	cassava4.1_021110m|PACid:17988660	2	Cleavage	Glycosyl hydrolase superfamily protein
sRNA001.00401676_x22_x1	cassava4.1_001169m|PACid:17978692	2	Cleavage	NB-ARC domain-containing disease resistance protein_NB-ARC domain-containing disease resistance protein_NB-ARC domain-containing disease resistance protein
sRNA001.00401676_x22_x1	cassava4.1_013838m|PACid:17989606	2	Translation	Peptidyl-tRNA hydrolase family protein
sRNA001.00401676_x22_x1	cassava4.1_025269m|PACid:17982932	2	Cleavage	serine carboxypeptidase-like 51
sRNA001.00409217_x22_x1	cassava4.1_029669m|PACid:17962881	2	Cleavage	Integrase-type DNA-binding superfamily protein
sRNA001.00409217_x22_x1	cassava4.1_034050m|PACid:17971045	2	Cleavage	crooked neck protein, putative / cell cycle protein, putative
sRNA001.00409217_x22_x1	cassava4.1_030512m|PACid:17971049	2	Cleavage	crooked neck protein, putative / cell cycle protein, putative
sRNA001.00410378_x21_x1	cassava4.1_032482m|PACid:17986409	2	Cleavage	BTB/POZ domain-containing protein
sRNA001.00410378_x21_x1	cassava4.1_006773m|PACid:17979821	2	Cleavage	O-acyltransferase (WSD1-like) family protein
sRNA001.00412142_x21_x1	cassava4.1_023688m|PACid:17988714	2	Cleavage	AP2/B3-like transcriptional factor family protein
sRNA001.00412142_x21_x1	cassava4.1_027594m|PACid:17976776	2	Cleavage	BAK1-interacting receptor-like kinase 1
sRNA001.00412576_x20_x1	cassava4.1_034269m|PACid:17989520	2	Translation	NB-ARC domain-containing disease resistance protein
sRNA001.00412576_x20_x1	cassava4.1_002000m|PACid:17992052	2	Cleavage	K+ uptake transporter 3
sRNA001.00412576_x20_x1	cassava4.1_000845m|PACid:17963191	2	Cleavage	Argonaute family protein
sRNA001.00414313_x21_x1	cassava4.1_027475m|PACid:17971218	2	Cleavage	O-Glycosyl hydrolases family 17 protein
sRNA001.00414313_x21_x1	cassava4.1_002071m|PACid:17977305	2	Cleavage	Subtilase family protein
sRNA001.00414313_x21_x1	cassava4.1_006184m|PACid:17961617	2	Translation	serine carboxypeptidase-like 20
sRNA001.00415650_x24_x1	cassava4.1_007972m|PACid:17973035	2	Cleavage	myristoyl-CoA:protein N-myristoyltransferase
sRNA001.00415650_x24_x1	cassava4.1_010045m|PACid:17993258	2	Cleavage	Protein phosphatase 2C family protein
sRNA001.00419710_x23_x1	cassava4.1_000123m|PACid:17977761	2	Cleavage	histone acetyltransferase of the CBP family 12_histone acetyltransferase of the CBP family 12
sRNA001.00419710_x23_x1	cassava4.1_000122m|PACid:17977763	2	Cleavage	histone acetyltransferase of the CBP family 12
sRNA001.00422087_x23_x1	cassava4.1_030546m|PACid:17971004	2	Cleavage	heat shock protein 90.1
sRNA001.00422087_x23_x1	cassava4.1_002976m|PACid:17971292	2	Translation	DNA-binding bromodomain-containing protein
sRNA001.00422087_x23_x1	cassava4.1_026640m|PACid:17964762	2	Translation	F-box family protein
sRNA001.00422997_x20_x1	cassava4.1_024401m|PACid:17981430	2	Cleavage	AGAMOUS-like 44
sRNA001.00422997_x20_x1	cassava4.1_030543m|PACid:17970918	2	Cleavage	Transducin/WD40 repeat-like superfamily protein
sRNA001.00423557_x24_x1	cassava4.1_034330m|PACid:17991438	2	Cleavage	Protein kinase superfamily protein
sRNA001.00423557_x24_x1	cassava4.1_010941m|PACid:17962664	2	Cleavage	Calcium-dependent phosphotriesterase superfamily protein
sRNA001.00423557_x24_x1	cassava4.1_031280m|PACid:17974636	2	Cleavage	cysteine-rich RLK (RECEPTOR-like protein kinase) 25
sRNA001.00423557_x24_x1	cassava4.1_011004m|PACid:17978953	2	Cleavage	DNA glycosylase superfamily protein
sRNA001.00426750_x21_x1	cassava4.1_027068m|PACid:17965711	2	Cleavage	Bacterial sec-independent translocation protein mttA/Hcf106
sRNA001.00426750_x21_x1	cassava4.1_010579m|PACid:17987444	2	Translation	Unknown protein
sRNA001.00427922_x20_x1	cassava4.1_011804m|PACid:17977298	2	Cleavage	Peroxidase superfamily protein
sRNA001.00427922_x20_x1	cassava4.1_011468m|PACid:17991096	2	Cleavage	lipid phosphate phosphatase 3_lipid phosphate phosphatase 3_lipid phosphate phosphatase 3
sRNA001.00427922_x20_x1	cassava4.1_000203m|PACid:17979180	2	Cleavage	DNA binding;zinc ion binding;nucleic acid binding;nucleic acid binding
sRNA001.00427922_x20_x1	cassava4.1_004778m|PACid:17960985	2	Cleavage	xylulose kinase-2
sRNA001.00428212_x20_x1	cassava4.1_025374m|PACid:17984192	2	Cleavage	Transcription factor jumonji (jmjC) domain-containing protein
sRNA001.00428942_x21_x1	cassava4.1_030728m|PACid:17967854	2	Cleavage	Transducin/WD40 repeat-like superfamily protein
sRNA001.00428942_x21_x1	cassava4.1_008572m|PACid:17973223	2	Translation	Transducin/WD40 repeat-like superfamily protein
sRNA001.00428942_x21_x1	cassava4.1_011342m|PACid:17971010	2	Cleavage	Nucleotide-sugar transporter family protein
sRNA001.00428942_x21_x1	cassava4.1_007937m|PACid:17981971	2	Cleavage	HXXXD-type acyl-transferase family protein
sRNA001.00433333_x24_x1	cassava4.1_003353m|PACid:17987637	2	Cleavage	Fibronectin type III domain-containing protein
sRNA001.00434103_x24_x1	cassava4.1_025188m|PACid:17985706	2	Cleavage	Transducin/WD40 repeat-like superfamily protein
sRNA001.00434103_x24_x1	cassava4.1_030111m|PACid:17971880	2	Cleavage	early nodulin-like protein 1
sRNA001.00434103_x24_x1	cassava4.1_032622m|PACid:17979789	2	Cleavage	beta-glucosidase 45
sRNA001.00434103_x24_x1	cassava4.1_023047m|PACid:17987154	2	Cleavage	ABC-2 type transporter family protein
sRNA001.00434103_x24_x1	cassava4.1_004271m|PACid:17980004	2	Cleavage	RNA-binding KH domain-containing protein_RNA-binding KH domain-containing protein
sRNA001.00434103_x24_x1	cassava4.1_001303m|PACid:17981238	2	Cleavage	Flavin containing amine oxidoreductase family protein
sRNA001.00434103_x24_x1	cassava4.1_022953m|PACid:17971295	2	Cleavage	beta glucosidase 13
sRNA001.00434103_x24_x1	cassava4.1_006833m|PACid:17992169	2	Cleavage	Integrase-type DNA-binding superfamily protein
sRNA001.00438353_x23_x1	cassava4.1_003848m|PACid:17978016	2	Cleavage	Major facilitator superfamily protein
sRNA001.00438353_x23_x1	cassava4.1_015377m|PACid:17965192	2	Cleavage	plant UBX domain-containing protein 1_plant UBX domain-containing protein 1_plant UBX domain-containing protein 1
sRNA001.00438812_x22_x1	cassava4.1_001169m|PACid:17978692	2	Translation	NB-ARC domain-containing disease resistance protein_NB-ARC domain-containing disease resistance protein_NB-ARC domain-containing disease resistance protein
sRNA001.00438812_x22_x1	cassava4.1_024524m|PACid:17982883	2	Cleavage	RNA methyltransferase family protein
sRNA001.00438858_x20_x1	cassava4.1_003684m|PACid:17994000	2	Cleavage	Phototropic-responsive NPH3 family protein
sRNA001.00438858_x20_x1	cassava4.1_000455m|PACid:17961212	2	Cleavage	P-loop containing nucleoside triphosphate hydrolases superfamily protein
sRNA001.00438858_x20_x1	cassava4.1_032502m|PACid:17973811	2	Cleavage	calmodulin binding
sRNA001.00438858_x20_x1	cassava4.1_031860m|PACid:17963971	2	Cleavage	inositol transporter 4
sRNA001.00439082_x21_x1	cassava4.1_009341m|PACid:17993389	2	Cleavage	2-oxoglutarate (2OG) and Fe(II)-dependent oxygenase superfamily protein
sRNA001.00439426_x24_x1	cassava4.1_015172m|PACid:17989521	2	Cleavage	zinc knuckle (CCHC-type) family protein
sRNA001.00439426_x24_x1	cassava4.1_011509m|PACid:17993043	2	Cleavage	flavonol synthase 1
sRNA001.00439426_x24_x1	cassava4.1_022295m|PACid:17983348	2	Cleavage	Protein kinase family protein with leucine-rich repeat domain
sRNA001.00440544_x20_x1	cassava4.1_027145m|PACid:17960480	2	Cleavage	thymidylate synthase 1
sRNA001.00440544_x20_x1	cassava4.1_006187m|PACid:17966563	2	Cleavage	Transducin/WD40 repeat-like superfamily protein_Transducin/WD40 repeat-like superfamily protein
sRNA001.00441254_x25_x1	cassava4.1_011186m|PACid:17992709	2	Cleavage	ARM repeat superfamily protein
sRNA001.00445941_x21_x1	cassava4.1_031410m|PACid:17981721	2	Cleavage	disease resistance family protein / LRR family protein
sRNA001.00445941_x21_x1	cassava4.1_028300m|PACid:17977490	2	Cleavage	Protein kinase superfamily protein
sRNA001.00445941_x21_x1	cassava4.1_031900m|PACid:17962902	2	Cleavage	F-box and associated interaction domains-containing protein
sRNA001.00445941_x21_x1	cassava4.1_025847m|PACid:17968658	2	Cleavage	Concanavalin A-like lectin protein kinase family protein
sRNA001.00448175_x20_x1	cassava4.1_022008m|PACid:17991435	2	Translation	basal transcription factor complex subunit-related
sRNA001.00449420_x20_x1	cassava4.1_005356m|PACid:17989864	2	Cleavage	RING/U-box superfamily protein with ARM repeat domain
sRNA001.00450702_x24_x1	cassava4.1_000687m|PACid:17991041	2	Cleavage	Calmodulin-binding transcription activator protein with CG-1 and Ankyrin domains
sRNA001.00455015_x24_x1	cassava4.1_030518m|PACid:17984696	2	Cleavage	Phox-associated domain;Phox-like;Sorting nexin, C-terminal
sRNA001.00460422_x23_x1	cassava4.1_006669m|PACid:17966920	2	Cleavage	Transducin/WD40 repeat-like superfamily protein
sRNA001.00460422_x23_x1	cassava4.1_027998m|PACid:17967812	2	Cleavage	telomerase activator1
sRNA001.00460422_x23_x1	cassava4.1_000128m|PACid:17962067	2	Cleavage	WD40/YVTN repeat-like-containing domain;Bromodomain
sRNA001.00460422_x23_x1	cassava4.1_008955m|PACid:17963453	2	Cleavage	Glutaredoxin family protein
sRNA001.00462519_x24_x1	cassava4.1_004415m|PACid:17976388	2	Translation	Class II aminoacyl-tRNA and biotin synthetases superfamily protein
sRNA001.00462519_x24_x1	cassava4.1_012634m|PACid:17993655	2	Cleavage	homeobox 1
sRNA001.00466940_x24_x1	cassava4.1_033236m|PACid:17982315	2	Cleavage	NB-ARC domain-containing disease resistance protein
sRNA001.00468993_x24_x1	cassava4.1_032472m|PACid:17986618	2	Cleavage	Plant Tudor-like RNA-binding protein
sRNA001.00468993_x24_x1	cassava4.1_024427m|PACid:17989013	2	Cleavage	cytochrome P450, family 71, subfamily B, polypeptide 35
sRNA001.00468993_x24_x1	cassava4.1_023143m|PACid:17966053	2	Cleavage	Exostosin family protein
sRNA001.00469220_x21_x1	cassava4.1_024025m|PACid:17966867	2	Cleavage	Unknown protein
sRNA001.00469220_x21_x1	cassava4.1_019309m|PACid:17961535	2	Translation	nuclear transport factor 2B
sRNA001.00469632_x24_x1	cassava4.1_031013m|PACid:17979472	2	Cleavage	ATPase family associated with various cellular activities (AAA)
sRNA001.00469632_x24_x1	cassava4.1_007206m|PACid:17972635	2	Translation	endoplasmic reticulum oxidoreductins 2
sRNA001.00469632_x24_x1	cassava4.1_008446m|PACid:17982154	2	Cleavage	heat shock transcription factor A2
sRNA001.00475469_x20_x1	cassava4.1_030298m|PACid:17992522	2	Translation	kinesin like protein for actin based chloroplast movement 2
sRNA001.00475469_x20_x1	cassava4.1_003892m|PACid:17993708	2	Cleavage	AICARFT/IMPCHase bienzyme family protein
sRNA001.00475469_x20_x1	cassava4.1_028684m|PACid:17983752	2	Cleavage	phospholipase D delta
sRNA001.00477112_x24_x1	cassava4.1_025702m|PACid:17978426	2	Cleavage	proline extensin-like receptor kinase 1
sRNA001.00477112_x24_x1	cassava4.1_022824m|PACid:17969547	2	Cleavage	Protein kinase superfamily protein
sRNA001.00477112_x24_x1	cassava4.1_026595m|PACid:17980794	2	Cleavage	Protein kinase superfamily protein
sRNA001.00477112_x24_x1	cassava4.1_006296m|PACid:17994050	2	Cleavage	high-affinity K+ transporter 1
sRNA001.00477112_x24_x1	cassava4.1_032872m|PACid:17969541	2	Cleavage	proline extensin-like receptor kinase 1
sRNA001.00477112_x24_x1	cassava4.1_028984m|PACid:17969549	2	Cleavage	protein serine/threonine kinases;protein kinases;ATP binding;sugar binding;kinases;carbohydrate binding
sRNA001.00477112_x24_x1	cassava4.1_002512m|PACid:17989685	2	Cleavage	Protein kinase superfamily protein
sRNA001.00477112_x24_x1	cassava4.1_005117m|PACid:17978478	2	Translation	Mechanosensitive ion channel protein
sRNA001.00478348_x22_x1	cassava4.1_026688m|PACid:17965812	2	Translation	Major facilitator superfamily protein
sRNA001.00478348_x22_x1	cassava4.1_004287m|PACid:17970734	2	Cleavage	phosphoinositide 4-kinase gamma 4
sRNA001.00480112_x24_x1	cassava4.1_013973m|PACid:17983090	2	Cleavage	myb-like transcription factor family protein
sRNA001.00480112_x24_x1	cassava4.1_000202m|PACid:17971719	2	Cleavage	myosin 2
sRNA001.00480112_x24_x1	cassava4.1_009537m|PACid:17978036	2	Cleavage	Protein phosphatase 2C family protein
sRNA001.00480112_x24_x1	cassava4.1_012138m|PACid:17991804	2	Cleavage	Dof-type zinc finger DNA-binding family protein
sRNA001.00480112_x24_x1	cassava4.1_011296m|PACid:17990756	2	Cleavage	GATA type zinc finger transcription factor family protein
sRNA001.00480112_x24_x1	cassava4.1_026250m|PACid:17991666	2	Cleavage	Homeodomain-like superfamily protein
sRNA001.00480112_x24_x1	cassava4.1_022496m|PACid:17962346	2	Translation	Transducin/WD40 repeat-like superfamily protein
sRNA001.00480112_x24_x1	cassava4.1_029667m|PACid:17960584	2	Cleavage	Integrase-type DNA-binding superfamily protein
sRNA001.00482933_x20_x1	cassava4.1_018779m|PACid:17959913	2	Cleavage	TBP-associated factor II 15
sRNA001.00483530_x23_x1	cassava4.1_013684m|PACid:17991633	2	Cleavage	photosystem I light harvesting complex gene 3
sRNA001.00483530_x23_x1	cassava4.1_022132m|PACid:17980591	2	Cleavage	phosphate deficiency response 2
sRNA001.00483636_x21_x1	cassava4.1_030682m|PACid:17977348	2	Cleavage	S-adenosyl-L-methionine-dependent methyltransferases superfamily protein
sRNA001.00483636_x21_x1	cassava4.1_002120m|PACid:17971491	2	Cleavage	squamosa promoter binding protein-like 7_squamosa promoter binding protein-like 7
sRNA001.00483636_x21_x1	cassava4.1_013187m|PACid:17967652	2	Translation	xyloglucan endotransglucosylase/hydrolase 6
sRNA001.00483636_x21_x1	cassava4.1_013044m|PACid:17973356	2	Translation	xyloglucan endotransglucosylase/hydrolase 6
sRNA001.00484523_x24_x1	cassava4.1_002614m|PACid:17978880	2	Cleavage	Glycosyl transferase, family 35
sRNA001.00484959_x24_x1	cassava4.1_001201m|PACid:17968490	2	Cleavage	Leucine-rich repeat transmembrane protein kinase family protein
sRNA001.00484959_x24_x1	cassava4.1_001691m|PACid:17965802	2	Cleavage	transcription regulator NOT2/NOT3/NOT5 family protein
sRNA001.00488427_x20_x1	cassava4.1_025269m|PACid:17982932	2	Cleavage	serine carboxypeptidase-like 51
sRNA001.00488427_x20_x1	cassava4.1_001169m|PACid:17978692	2	Cleavage	NB-ARC domain-containing disease resistance protein_NB-ARC domain-containing disease resistance protein_NB-ARC domain-containing disease resistance protein
sRNA001.00488427_x20_x1	cassava4.1_030543m|PACid:17970918	2	Cleavage	Transducin/WD40 repeat-like superfamily protein
sRNA001.00488427_x20_x1	cassava4.1_013838m|PACid:17989606	2	Translation	Peptidyl-tRNA hydrolase family protein
sRNA001.00489370_x24_x1	cassava4.1_034306m|PACid:17978441	2	Cleavage	Cation efflux family protein
sRNA001.00489370_x24_x1	cassava4.1_017478m|PACid:17982668	2	Translation	Plant invertase/pectin methylesterase inhibitor superfamily protein
sRNA001.00489370_x24_x1	cassava4.1_006300m|PACid:17967917	2	Cleavage	diacylglycerol kinase 5
sRNA001.00489519_x20_x1	cassava4.1_015385m|PACid:17982478	2	Cleavage	Cwf15 / Cwc15 cell cycle control family protein
sRNA001.00489519_x20_x1	cassava4.1_033024m|PACid:17968779	2	Cleavage	ABC transporter family protein
sRNA001.00489519_x20_x1	cassava4.1_031477m|PACid:17963916	2	Cleavage	ABC transporter family protein
sRNA001.00489519_x20_x1	cassava4.1_033946m|PACid:17962631	2	Translation	receptor like protein 56
sRNA001.00489519_x20_x1	cassava4.1_021358m|PACid:17978148	2	Translation	receptor like protein 14
sRNA001.00489519_x20_x1	cassava4.1_000323m|PACid:17962515	2	Cleavage	LRR and NB-ARC domains-containing disease resistance protein
sRNA001.00489519_x20_x1	cassava4.1_004545m|PACid:17965708	2	Cleavage	dehydroquinate dehydratase, putative / shikimate dehydrogenase, putative
sRNA001.00489519_x20_x1	cassava4.1_016339m|PACid:17973036	2	Cleavage	Nascent polypeptide-associated complex (NAC), alpha subunit family protein
sRNA001.00490907_x23_x1	cassava4.1_021525m|PACid:17990579	2	Cleavage	Phosphatidic acid phosphatase (PAP2) family protein
sRNA001.00490907_x23_x1	cassava4.1_000272m|PACid:17964712	2	Cleavage	Transducin family protein / WD-40 repeat family protein
sRNA001.00492522_x24_x1	cassava4.1_005780m|PACid:17981649	2	Cleavage	beta glucosidase 11
sRNA001.00492522_x24_x1	cassava4.1_032096m|PACid:17968556	2	Translation	Unknown protein
sRNA001.00492632_x24_x1	cassava4.1_005694m|PACid:17977898	2	Translation	cytochrome P450, family 78, subfamily A, polypeptide 10
sRNA001.00492632_x24_x1	cassava4.1_004112m|PACid:17966528	2	Cleavage	phosphatidylinositol-speciwc phospholipase C4
sRNA001.00494740_x21_x1	cassava4.1_005782m|PACid:17960266	2	Cleavage	transducin family protein / WD-40 repeat family protein_transducin family protein / WD-40 repeat family protein
sRNA001.00498298_x20_x1	cassava4.1_003202m|PACid:17967519	2	Cleavage	Concanavalin A-like lectin protein kinase family protein
sRNA001.00499524_x24_x1	cassava4.1_001821m|PACid:17978268	2	Cleavage	urease
sRNA001.00499524_x24_x1	cassava4.1_025415m|PACid:17975559	2	Cleavage	receptor like protein 12
sRNA001.00501879_x24_x1	cassava4.1_001637m|PACid:17966346	2	Cleavage	beta-galactosidase 3
sRNA001.00501897_x24_x1	cassava4.1_007024m|PACid:17986229	2	Cleavage	Rho GTPase activating protein with PAK-box/P21-Rho-binding domain
sRNA001.00501897_x24_x1	cassava4.1_033641m|PACid:17984896	2	Cleavage	FAD-binding Berberine family protein
sRNA001.00502276_x20_x1	cassava4.1_032564m|PACid:17988147	2	Cleavage	Leucine-rich receptor-like protein kinase family protein
sRNA001.00506064_x21_x1	cassava4.1_023224m|PACid:17989600	2	Cleavage	basic leucine-zipper 42
sRNA001.00506064_x21_x1	cassava4.1_000528m|PACid:17991488	2	Cleavage	starch synthase 3
sRNA001.00506064_x21_x1	cassava4.1_003148m|PACid:17963662	2	Cleavage	YELLOW STRIPE like 1
sRNA001.00508197_x20_x1	cassava4.1_000627m|PACid:17974869	2	Translation	disease resistance protein (TIR-NBS-LRR class), putative
sRNA001.00509371_x23_x1	cassava4.1_003671m|PACid:17971878	2	Cleavage	ubiquitin-conjugating enzyme 25
sRNA001.00511593_x20_x1	cassava4.1_016023m|PACid:17979724	2	Cleavage	Adenine nucleotide alpha hydrolases-like superfamily protein
[truncated: 372 more rows]

## Sheet: Expression conserved
Only target genes in the Utsumi et al. (2012) microarray are displayed
[truncated: 57 more rows]

[truncated: 2 more sheets: Expression non-conserved, References]
